# Supplementary material for: Prmt7 Downregulation in Mouse Spermatogonia Functions through miR-877-3p/Col6a3
Source: Life (Basel). 2022 Aug 5;12(8):1194. doi: 10.3390/life12081194 (PMC9410080; doi:10.3390/life12081194)
Supplement: Supplementary file 1 [file life-12-01194-s001.zip]

Archive with 3 entries (3 files):
- Supplementary File S1-GO terms of target genes.xlsx
- Supplementary File S2-KEGG pathways of target genes.xlsx
- Supplementary File S3-intersection gene screening.xlsx
