# Supplementary material for: Prmt7 Downregulation in Mouse Spermatogonia Functions through miR-877-3p/Col6a3
Source: Life (Basel). 2022 Aug 5;12(8):1194. doi: 10.3390/life12081194 (PMC9410080; doi:10.3390/life12081194)
Supplement: Supplementary file 1 [file life-12-01194-s001.zip › Supplementary File S1-GO terms of target genes.xlsx]

## Sheet: Supplemantary file 1-GO terms
GO_accession	Description	Term_type	Over_represented_pValue	Corrected_pValue	DEG_item	DEG_list	Bg_item	Bg_list	Gene_names
GO:0016043	cellular component organization	biological_process	1.5667e-18	6.627e-15	1273	3712	6025	22042	ENSMUSG00000053914,ENSMUSG00000030000,ENSMUSG00000001249,ENSMUSG00000029521,ENSMUSG00000024921,ENSMUSG00000055027,ENSMUSG00000034226,ENSMUSG00000019916,ENSMUSG00000028756,ENSMUSG00000002104,ENSMUSG00000039637,ENSMUSG00000024909,ENSMUSG00000002250,ENSMUSG00000037509,ENSMUSG00000048930,ENSMUSG00000032180,ENSMUSG00000025485,ENSMUSG00000049521,ENSMUSG00000006931,ENSMUSG00000031391,ENSMUSG00000020639,…
GO:0071840	cellular component organization or biogenesis	biological_process	1.3635e-17	3.6047e-14	1294	3712	6179	22042	ENSMUSG00000053768,ENSMUSG00000047281,ENSMUSG00000006538,ENSMUSG00000038708,ENSMUSG00000018209,ENSMUSG00000009549,ENSMUSG00000032171,ENSMUSG00000027710,ENSMUSG00000023030,ENSMUSG00000031832,ENSMUSG00000046010,ENSMUSG00000028068,ENSMUSG00000070000,ENSMUSG00000057914,ENSMUSG00000030278,ENSMUSG00000009555,ENSMUSG00000001305,ENSMUSG00000026618,ENSMUSG00000003848,ENSMUSG00000031601,ENSMUSG00000048612,…
GO:0051179	localization	biological_process	6.2068e-15	1.094e-11	1207	3712	5792	22042	ENSMUSG00000038178,ENSMUSG00000021701,ENSMUSG00000042589,ENSMUSG00000026473,ENSMUSG00000024797,ENSMUSG00000063065,ENSMUSG00000037936,ENSMUSG00000000915,ENSMUSG00000027457,ENSMUSG00000037944,ENSMUSG00000028064,ENSMUSG00000032554,ENSMUSG00000022100,ENSMUSG00000021782,ENSMUSG00000053388,ENSMUSG00000021687,ENSMUSG00000020798,ENSMUSG00000023274,ENSMUSG00000005534,ENSMUSG00000068117,ENSMUSG00000034867,…
GO:0008152	metabolic process	biological_process	1.6181e-13	2.6325e-10	2173	3712	11396	22042	ENSMUSG00000054978,ENSMUSG00000033847,ENSMUSG00000024654,ENSMUSG00000019872,ENSMUSG00000029095,ENSMUSG00000051048,ENSMUSG00000009621,ENSMUSG00000030849,ENSMUSG00000021240,ENSMUSG00000042477,ENSMUSG00000040627,ENSMUSG00000050737,ENSMUSG00000016024,ENSMUSG00000024830,ENSMUSG00000020064,ENSMUSG00000041859,ENSMUSG00000029009,ENSMUSG00000057342,ENSMUSG00000038886,ENSMUSG00000049807,ENSMUSG00000035299,…
GO:0006996	organelle organization	biological_process	1.1578e-12	1.4404e-09	755	3712	3471	22042	ENSMUSG00000033083,ENSMUSG00000026791,ENSMUSG00000037933,ENSMUSG00000029578,ENSMUSG00000032118,ENSMUSG00000032737,ENSMUSG00000037020,ENSMUSG00000025722,ENSMUSG00000057133,ENSMUSG00000021221,ENSMUSG00000053647,ENSMUSG00000026857,ENSMUSG00000049538,ENSMUSG00000022469,ENSMUSG00000020716,ENSMUSG00000018900,ENSMUSG00000059923,ENSMUSG00000039826,ENSMUSG00000020903,ENSMUSG00000020527,ENSMUSG00000038524,…
GO:0051128	regulation of cellular component organization	biological_process	1.7887e-12	2.1017e-09	574	3712	2500	22042	ENSMUSG00000030766,ENSMUSG00000011349,ENSMUSG00000029192,ENSMUSG00000027329,ENSMUSG00000059772,ENSMUSG00000031565,ENSMUSG00000020260,ENSMUSG00000029267,ENSMUSG00000042279,ENSMUSG00000063160,ENSMUSG00000061979,ENSMUSG00000030739,ENSMUSG00000006127,ENSMUSG00000074785,ENSMUSG00000024456,ENSMUSG00000029618,ENSMUSG00000038235,ENSMUSG00000009900,ENSMUSG00000048537,ENSMUSG00000037447,ENSMUSG00000021451,…
GO:0043087	regulation of GTPase activity	biological_process	6.1737e-11	5.9351e-08	131	3712	426	22042	ENSMUSG00000036206,ENSMUSG00000030084,ENSMUSG00000037533,ENSMUSG00000031385,ENSMUSG00000031779,ENSMUSG00000033083,ENSMUSG00000020599,ENSMUSG00000022377,ENSMUSG00000041444,ENSMUSG00000081683,ENSMUSG00000031355,ENSMUSG00000029174,ENSMUSG00000030149,ENSMUSG00000028468,ENSMUSG00000020716,ENSMUSG00000022469,ENSMUSG00000036995,ENSMUSG00000055013,ENSMUSG00000026721,ENSMUSG00000024174,ENSMUSG00000040797,…
GO:0009893	positive regulation of metabolic process	biological_process	3.1813e-10	2.6607e-07	800	3712	3811	22042	ENSMUSG00000053510,ENSMUSG00000070990,ENSMUSG00000027314,ENSMUSG00000030583,ENSMUSG00000026883,ENSMUSG00000035529,ENSMUSG00000000148,ENSMUSG00000023353,ENSMUSG00000026959,ENSMUSG00000020614,ENSMUSG00000031200,ENSMUSG00000027398,ENSMUSG00000025316,ENSMUSG00000060860,ENSMUSG00000017861,ENSMUSG00000019432,ENSMUSG00000018924,ENSMUSG00000079227,ENSMUSG00000021219,ENSMUSG00000041515,ENSMUSG00000021363,…
GO:0018193	peptidyl-amino acid modification	biological_process	3.2708e-10	2.6607e-07	288	3712	1163	22042	ENSMUSG00000042978,ENSMUSG00000057672,ENSMUSG00000037470,ENSMUSG00000027293,ENSMUSG00000032537,ENSMUSG00000024142,ENSMUSG00000054252,ENSMUSG00000023809,ENSMUSG00000073494,ENSMUSG00000061589,ENSMUSG00000001632,ENSMUSG00000021478,ENSMUSG00000058444,ENSMUSG00000003873,ENSMUSG00000022442,ENSMUSG00000005514,ENSMUSG00000059586,ENSMUSG00000024379,ENSMUSG00000002221,ENSMUSG00000066151,ENSMUSG00000028540,…
GO:0051234	establishment of localization	biological_process	3.4801e-10	2.7222e-07	930	3712	4508	22042	ENSMUSG00000030209,ENSMUSG00000024948,ENSMUSG00000025161,ENSMUSG00000028367,ENSMUSG00000021038,ENSMUSG00000024786,ENSMUSG00000020152,ENSMUSG00000030007,ENSMUSG00000017664,ENSMUSG00000026820,ENSMUSG00000021843,ENSMUSG00000030588,ENSMUSG00000006930,ENSMUSG00000020907,ENSMUSG00000016346,ENSMUSG00000004655,ENSMUSG00000025231,ENSMUSG00000032860,ENSMUSG00000041936,ENSMUSG00000025792,ENSMUSG00000042303,…
GO:0007399	nervous system development	biological_process	3.6039e-10	2.7222e-07	502	3712	2210	22042	ENSMUSG00000033295,ENSMUSG00000020793,ENSMUSG00000023030,ENSMUSG00000069378,ENSMUSG00000053046,ENSMUSG00000001786,ENSMUSG00000041540,ENSMUSG00000018486,ENSMUSG00000026072,ENSMUSG00000066687,ENSMUSG00000049580,ENSMUSG00000040148,ENSMUSG00000042766,ENSMUSG00000035735,ENSMUSG00000021820,ENSMUSG00000039852,ENSMUSG00000038593,ENSMUSG00000035431,ENSMUSG00000039844,ENSMUSG00000058975,ENSMUSG00000026917,…
GO:0043547	positive regulation of GTPase activity	biological_process	4.0276e-10	2.866e-07	112	3712	359	22042	ENSMUSG00000036246,ENSMUSG00000021451,ENSMUSG00000035697,ENSMUSG00000036244,ENSMUSG00000059495,ENSMUSG00000029687,ENSMUSG00000045664,ENSMUSG00000056698,ENSMUSG00000033763,ENSMUSG00000025499,ENSMUSG00000052302,ENSMUSG00000059456,ENSMUSG00000059439,ENSMUSG00000038167,ENSMUSG00000056486,ENSMUSG00000038235,ENSMUSG00000011832,ENSMUSG00000025485,ENSMUSG00000036473,ENSMUSG00000032192,ENSMUSG00000039844,…
GO:0065009	regulation of molecular function	biological_process	4.1608e-10	2.866e-07	648	3712	3041	22042	ENSMUSG00000006932,ENSMUSG00000029674,ENSMUSG00000038515,ENSMUSG00000020235,ENSMUSG00000030525,ENSMUSG00000037706,ENSMUSG00000026821,ENSMUSG00000032571,ENSMUSG00000037405,ENSMUSG00000031812,ENSMUSG00000060090,ENSMUSG00000019146,ENSMUSG00000038665,ENSMUSG00000034614,ENSMUSG00000036155,ENSMUSG00000028464,ENSMUSG00000023232,ENSMUSG00000004451,ENSMUSG00000027577,ENSMUSG00000025578,ENSMUSG00000022144,…
GO:0044710	single-organism metabolic process	biological_process	4.2007e-10	2.866e-07	1030	3712	5076	22042	ENSMUSG00000028397,ENSMUSG00000042535,ENSMUSG00000029009,ENSMUSG00000038886,ENSMUSG00000057342,ENSMUSG00000035299,ENSMUSG00000020346,ENSMUSG00000042557,ENSMUSG00000029154,ENSMUSG00000023044,ENSMUSG00000029361,ENSMUSG00000008855,ENSMUSG00000018449,ENSMUSG00000025202,ENSMUSG00000075028,ENSMUSG00000063889,ENSMUSG00000029472,ENSMUSG00000037262,ENSMUSG00000033847,ENSMUSG00000019872,ENSMUSG00000016481,…
GO:0050790	regulation of catalytic activity	biological_process	4.7147e-10	3.1161e-07	482	3712	2139	22042	ENSMUSG00000039844,ENSMUSG00000048794,ENSMUSG00000039737,ENSMUSG00000032366,ENSMUSG00000059439,ENSMUSG00000042628,ENSMUSG00000038167,ENSMUSG00000028068,ENSMUSG00000022061,ENSMUSG00000052302,ENSMUSG00000020901,ENSMUSG00000023030,ENSMUSG00000020793,ENSMUSG00000056698,ENSMUSG00000036246,ENSMUSG00000001786,ENSMUSG00000027326,ENSMUSG00000018486,ENSMUSG00000068129,ENSMUSG00000057092,ENSMUSG00000032171,…
GO:0071310	cellular response to organic substance	biological_process	7.4856e-10	4.7976e-07	488	3712	2226	22042	ENSMUSG00000022469,ENSMUSG00000030341,ENSMUSG00000059923,ENSMUSG00000070348,ENSMUSG00000020903,ENSMUSG00000009293,ENSMUSG00000051279,ENSMUSG00000059436,ENSMUSG00000014773,ENSMUSG00000000902,ENSMUSG00000033083,ENSMUSG00000026791,ENSMUSG00000020327,ENSMUSG00000041530,ENSMUSG00000039810,ENSMUSG00000005893,ENSMUSG00000042377,ENSMUSG00000053368,ENSMUSG00000031740,ENSMUSG00000025127,ENSMUSG00000034908,…
GO:0048731	system development	biological_process	7.9215e-10	4.8096e-07	932	3712	4554	22042	ENSMUSG00000025235,ENSMUSG00000022098,ENSMUSG00000039298,ENSMUSG00000003812,ENSMUSG00000021281,ENSMUSG00000017652,ENSMUSG00000036104,ENSMUSG00000052957,ENSMUSG00000002981,ENSMUSG00000020536,ENSMUSG00000043342,ENSMUSG00000031628,ENSMUSG00000050295,ENSMUSG00000021959,ENSMUSG00000024947,ENSMUSG00000022037,ENSMUSG00000031168,ENSMUSG00000100642,ENSMUSG00000045629,ENSMUSG00000030400,ENSMUSG00000050635,…
GO:0006810	transport	biological_process	7.9591e-10	4.8096e-07	903	3712	4387	22042	ENSMUSG00000017132,ENSMUSG00000034659,ENSMUSG00000052727,ENSMUSG00000029174,ENSMUSG00000002105,ENSMUSG00000026721,ENSMUSG00000042328,ENSMUSG00000070348,ENSMUSG00000037656,ENSMUSG00000030341,ENSMUSG00000041193,ENSMUSG00000023045,ENSMUSG00000000326,ENSMUSG00000037820,ENSMUSG00000028599,ENSMUSG00000031730,ENSMUSG00000020886,ENSMUSG00000031392,ENSMUSG00000024941,ENSMUSG00000034908,ENSMUSG00000024112,…
GO:0048518	positive regulation of biological process	biological_process	1.051e-09	6.1744e-07	1213	3712	6145	22042	ENSMUSG00000033389,ENSMUSG00000024406,ENSMUSG00000049551,ENSMUSG00000049641,ENSMUSG00000006676,ENSMUSG00000059022,ENSMUSG00000037754,ENSMUSG00000041164,ENSMUSG00000047085,ENSMUSG00000023120,ENSMUSG00000039952,ENSMUSG00000033910,ENSMUSG00000033161,ENSMUSG00000045302,ENSMUSG00000038188,ENSMUSG00000053119,ENSMUSG00000004371,ENSMUSG00000020230,ENSMUSG00000042308,ENSMUSG00000026167,ENSMUSG00000050315,…
GO:0048699	generation of neurons	biological_process	2.0156e-09	1.1522e-06	356	3712	1506	22042	ENSMUSG00000028059,ENSMUSG00000042662,ENSMUSG00000040663,ENSMUSG00000026805,ENSMUSG00000031565,ENSMUSG00000028940,ENSMUSG00000020108,ENSMUSG00000018012,ENSMUSG00000051920,ENSMUSG00000034121,ENSMUSG00000063160,ENSMUSG00000029618,ENSMUSG00000024456,ENSMUSG00000037032,ENSMUSG00000074785,ENSMUSG00000025085,ENSMUSG00000009900,ENSMUSG00000024163,ENSMUSG00000059456,ENSMUSG00000035314,ENSMUSG00000031391,…
GO:0043412	macromolecule modification	biological_process	2.2596e-09	1.2439e-06	822	3712	3940	22042	ENSMUSG00000037035,ENSMUSG00000024219,ENSMUSG00000031826,ENSMUSG00000028114,ENSMUSG00000004815,ENSMUSG00000021901,ENSMUSG00000037103,ENSMUSG00000043439,ENSMUSG00000090077,ENSMUSG00000030324,ENSMUSG00000051747,ENSMUSG00000033327,ENSMUSG00000031651,ENSMUSG00000042724,ENSMUSG00000021266,ENSMUSG00000030802,ENSMUSG00000013629,ENSMUSG00000000384,ENSMUSG00000040631,ENSMUSG00000033257,ENSMUSG00000014592,…
GO:0070887	cellular response to chemical stimulus	biological_process	2.2937e-09	1.2439e-06	582	3712	2733	22042	ENSMUSG00000040268,ENSMUSG00000018634,ENSMUSG00000039615,ENSMUSG00000011658,ENSMUSG00000041359,ENSMUSG00000023010,ENSMUSG00000038260,ENSMUSG00000020804,ENSMUSG00000027947,ENSMUSG00000050232,ENSMUSG00000028982,ENSMUSG00000059146,ENSMUSG00000031381,ENSMUSG00000024563,ENSMUSG00000032194,ENSMUSG00000015846,ENSMUSG00000063856,ENSMUSG00000015461,ENSMUSG00000028156,ENSMUSG00000010051,ENSMUSG00000038612,…
GO:0022008	neurogenesis	biological_process	2.7708e-09	1.4651e-06	377	3712	1616	22042	ENSMUSG00000044375,ENSMUSG00000026883,ENSMUSG00000023277,ENSMUSG00000031789,ENSMUSG00000026959,ENSMUSG00000048385,ENSMUSG00000036333,ENSMUSG00000032702,ENSMUSG00000039621,ENSMUSG00000036832,ENSMUSG00000024777,ENSMUSG00000024969,ENSMUSG00000027314,ENSMUSG00000020003,ENSMUSG00000022789,ENSMUSG00000079227,ENSMUSG00000022749,ENSMUSG00000036560,ENSMUSG00000021219,ENSMUSG00000030852,ENSMUSG00000032312,…
GO:0048856	anatomical structure development	biological_process	3.7278e-09	1.9178e-06	1095	3712	5468	22042	ENSMUSG00000028868,ENSMUSG00000014602,ENSMUSG00000026207,ENSMUSG00000034353,ENSMUSG00000015709,ENSMUSG00000032356,ENSMUSG00000021338,ENSMUSG00000027506,ENSMUSG00000001089,ENSMUSG00000071317,ENSMUSG00000027935,ENSMUSG00000038485,ENSMUSG00000037062,ENSMUSG00000025876,ENSMUSG00000058022,ENSMUSG00000002221,ENSMUSG00000034041,ENSMUSG00000025920,ENSMUSG00000068220,ENSMUSG00000058153,ENSMUSG00000005514,…
GO:1902589	single-organism organelle organization	biological_process	4.1984e-09	2.065e-06	551	3712	2497	22042	ENSMUSG00000024913,ENSMUSG00000044433,ENSMUSG00000025329,ENSMUSG00000024384,ENSMUSG00000028243,ENSMUSG00000021363,ENSMUSG00000035390,ENSMUSG00000031787,ENSMUSG00000079495,ENSMUSG00000040811,ENSMUSG00000035024,ENSMUSG00000025035,ENSMUSG00000031558,ENSMUSG00000024206,ENSMUSG00000063130,ENSMUSG00000027244,ENSMUSG00000034639,ENSMUSG00000009828,ENSMUSG00000042700,ENSMUSG00000039754,ENSMUSG00000020003,…
GO:0048519	negative regulation of biological process	biological_process	5.2651e-09	2.5308e-06	1016	3712	5094	22042	ENSMUSG00000024563,ENSMUSG00000018572,ENSMUSG00000059146,ENSMUSG00000054199,ENSMUSG00000061809,ENSMUSG00000028982,ENSMUSG00000020086,ENSMUSG00000056972,ENSMUSG00000050232,ENSMUSG00000039208,ENSMUSG00000027947,ENSMUSG00000010825,ENSMUSG00000004460,ENSMUSG00000020081,ENSMUSG00000038260,ENSMUSG00000025873,ENSMUSG00000022503,ENSMUSG00000038738,ENSMUSG00000023010,ENSMUSG00000027010,ENSMUSG00000002486,…
GO:0044237	cellular metabolic process	biological_process	6.9834e-09	3.2822e-06	1890	3712	9943	22042	ENSMUSG00000059713,ENSMUSG00000039193,ENSMUSG00000024066,ENSMUSG00000049470,ENSMUSG00000022286,ENSMUSG00000017493,ENSMUSG00000075590,ENSMUSG00000038025,ENSMUSG00000025584,ENSMUSG00000074366,ENSMUSG00000002384,ENSMUSG00000060036,ENSMUSG00000009995,ENSMUSG00000116461,ENSMUSG00000048458,ENSMUSG00000069171,ENSMUSG00000024248,ENSMUSG00000044186,ENSMUSG00000034522,ENSMUSG00000078865,ENSMUSG00000004032,…
GO:0030182	neuron differentiation	biological_process	8.4014e-09	3.8628e-06	322	3712	1356	22042	ENSMUSG00000026433,ENSMUSG00000051279,ENSMUSG00000026934,ENSMUSG00000014773,ENSMUSG00000033618,ENSMUSG00000052727,ENSMUSG00000072772,ENSMUSG00000020716,ENSMUSG00000023011,ENSMUSG00000037926,ENSMUSG00000033565,ENSMUSG00000020886,ENSMUSG00000068329,ENSMUSG00000041120,ENSMUSG00000032118,ENSMUSG00000032737,ENSMUSG00000017721,ENSMUSG00000030084,ENSMUSG00000038751,ENSMUSG00000061911,ENSMUSG00000031385,…
GO:0007275	multicellular organismal development	biological_process	8.7268e-09	3.9271e-06	1011	3712	5038	22042	ENSMUSG00000036040,ENSMUSG00000035431,ENSMUSG00000020212,ENSMUSG00000021820,ENSMUSG00000000901,ENSMUSG00000028068,ENSMUSG00000046010,ENSMUSG00000026072,ENSMUSG00000040148,ENSMUSG00000042357,ENSMUSG00000023978,ENSMUSG00000036712,ENSMUSG00000023030,ENSMUSG00000041540,ENSMUSG00000038708,ENSMUSG00000020224,ENSMUSG00000018822,ENSMUSG00000018209,ENSMUSG00000032368,ENSMUSG00000032171,ENSMUSG00000074121,…
GO:0048523	negative regulation of cellular process	biological_process	9.8158e-09	4.2368e-06	951	3712	4731	22042	ENSMUSG00000073802,ENSMUSG00000027613,ENSMUSG00000044786,ENSMUSG00000030541,ENSMUSG00000029071,ENSMUSG00000034926,ENSMUSG00000028073,ENSMUSG00000028664,ENSMUSG00000036473,ENSMUSG00000062906,ENSMUSG00000026254,ENSMUSG00000028909,ENSMUSG00000028207,ENSMUSG00000028975,ENSMUSG00000038000,ENSMUSG00000046791,ENSMUSG00000045409,ENSMUSG00000074227,ENSMUSG00000048031,ENSMUSG00000040007,ENSMUSG00000026565,…
GO:0044093	positive regulation of molecular function	biological_process	1.8326e-08	7.589e-06	369	3712	1611	22042	ENSMUSG00000004815,ENSMUSG00000022514,ENSMUSG00000031779,ENSMUSG00000022596,ENSMUSG00000020599,ENSMUSG00000042724,ENSMUSG00000022377,ENSMUSG00000040390,ENSMUSG00000081683,ENSMUSG00000035011,ENSMUSG00000031355,ENSMUSG00000028468,ENSMUSG00000020654,ENSMUSG00000036995,ENSMUSG00000068290,ENSMUSG00000026181,ENSMUSG00000058498,ENSMUSG00000040797,ENSMUSG00000036923,ENSMUSG00000031659,ENSMUSG00000041936,…
GO:0033043	regulation of organelle organization	biological_process	1.8659e-08	7.589e-06	284	3712	1191	22042	ENSMUSG00000028397,ENSMUSG00000022436,ENSMUSG00000029009,ENSMUSG00000032633,ENSMUSG00000004451,ENSMUSG00000035299,ENSMUSG00000042557,ENSMUSG00000038909,ENSMUSG00000022044,ENSMUSG00000023826,ENSMUSG00000015957,ENSMUSG00000029361,ENSMUSG00000024764,ENSMUSG00000061559,ENSMUSG00000024835,ENSMUSG00000026039,ENSMUSG00000027478,ENSMUSG00000028717,ENSMUSG00000026341,ENSMUSG00000015478,ENSMUSG00000038241,…
GO:0006793	phosphorus metabolic process	biological_process	1.9537e-08	7.7966e-06	654	3712	3107	22042	ENSMUSG00000073802,ENSMUSG00000044786,ENSMUSG00000027613,ENSMUSG00000030541,ENSMUSG00000020827,ENSMUSG00000029071,ENSMUSG00000058979,ENSMUSG00000028664,ENSMUSG00000028909,ENSMUSG00000037686,ENSMUSG00000023827,ENSMUSG00000041187,ENSMUSG00000021209,ENSMUSG00000024981,ENSMUSG00000029082,ENSMUSG00000039954,ENSMUSG00000026628,ENSMUSG00000027639,ENSMUSG00000052087,ENSMUSG00000074064,ENSMUSG00000019777,…
GO:0006796	phosphate-containing compound metabolic process	biological_process	2.1843e-08	8.5553e-06	643	3712	3053	22042	ENSMUSG00000030339,ENSMUSG00000001729,ENSMUSG00000089872,ENSMUSG00000031558,ENSMUSG00000027244,ENSMUSG00000000766,ENSMUSG00000050377,ENSMUSG00000009828,ENSMUSG00000024913,ENSMUSG00000044433,ENSMUSG00000038042,ENSMUSG00000035042,ENSMUSG00000045005,ENSMUSG00000035390,ENSMUSG00000021363,ENSMUSG00000035355,ENSMUSG00000029055,ENSMUSG00000021639,ENSMUSG00000057963,ENSMUSG00000079227,ENSMUSG00000058076,…
GO:0006464	cellular protein modification process	biological_process	2.4036e-08	9.0779e-06	782	3712	3779	22042	ENSMUSG00000000902,ENSMUSG00000058831,ENSMUSG00000009293,ENSMUSG00000060548,ENSMUSG00000059923,ENSMUSG00000022469,ENSMUSG00000020716,ENSMUSG00000053647,ENSMUSG00000026857,ENSMUSG00000038751,ENSMUSG00000057286,ENSMUSG00000033364,ENSMUSG00000022194,ENSMUSG00000032123,ENSMUSG00000032737,ENSMUSG00000025786,ENSMUSG00000039936,ENSMUSG00000029578,ENSMUSG00000005893,ENSMUSG00000042628,ENSMUSG00000022061,…
GO:0036211	protein modification process	biological_process	2.4036e-08	9.0779e-06	782	3712	3779	22042	ENSMUSG00000059146,ENSMUSG00000024769,ENSMUSG00000024563,ENSMUSG00000029670,ENSMUSG00000031381,ENSMUSG00000021115,ENSMUSG00000018572,ENSMUSG00000017210,ENSMUSG00000030946,ENSMUSG00000056972,ENSMUSG00000002109,ENSMUSG00000004947,ENSMUSG00000021768,ENSMUSG00000027947,ENSMUSG00000027364,ENSMUSG00000039615,ENSMUSG00000041359,ENSMUSG00000038260,ENSMUSG00000020804,ENSMUSG00000048379,ENSMUSG00000026126,…
GO:1902578	single-organism localization	biological_process	3.1609e-08	1.1526e-05	842	3712	4151	22042	ENSMUSG00000040760,ENSMUSG00000031865,ENSMUSG00000067786,ENSMUSG00000063652,ENSMUSG00000022822,ENSMUSG00000031684,ENSMUSG00000004113,ENSMUSG00000047821,ENSMUSG00000005107,ENSMUSG00000021240,ENSMUSG00000022032,ENSMUSG00000096883,ENSMUSG00000035914,ENSMUSG00000002778,ENSMUSG00000016024,ENSMUSG00000030340,ENSMUSG00000021712,ENSMUSG00000048856,ENSMUSG00000026341,ENSMUSG00000042371,ENSMUSG00000002699,…
GO:0010646	regulation of cell communication	biological_process	3.3719e-08	1.2088e-05	676	3712	3262	22042	ENSMUSG00000003575,ENSMUSG00000037224,ENSMUSG00000067629,ENSMUSG00000000567,ENSMUSG00000002496,ENSMUSG00000059714,ENSMUSG00000021156,ENSMUSG00000032911,ENSMUSG00000001494,ENSMUSG00000010047,ENSMUSG00000025226,ENSMUSG00000039844,ENSMUSG00000050069,ENSMUSG00000038593,ENSMUSG00000003206,ENSMUSG00000025764,ENSMUSG00000037946,ENSMUSG00000049580,ENSMUSG00000022061,ENSMUSG00000018486,ENSMUSG00000053046,…
GO:0043933	macromolecular complex subunit organization	biological_process	4.6089e-08	1.6246e-05	568	3712	2700	22042	ENSMUSG00000040811,ENSMUSG00000038930,ENSMUSG00000032329,ENSMUSG00000031558,ENSMUSG00000063130,ENSMUSG00000034639,ENSMUSG00000058756,ENSMUSG00000052812,ENSMUSG00000044433,ENSMUSG00000025329,ENSMUSG00000024384,ENSMUSG00000035042,ENSMUSG00000022996,ENSMUSG00000079495,ENSMUSG00000031787,ENSMUSG00000045246,ENSMUSG00000029177,ENSMUSG00000017861,ENSMUSG00000019432,ENSMUSG00000018924,ENSMUSG00000020277,…
GO:0023051	regulation of signaling	biological_process	6.3293e-08	2.1591e-05	668	3712	3236	22042	ENSMUSG00000050232,ENSMUSG00000039208,ENSMUSG00000027947,ENSMUSG00000010825,ENSMUSG00000024563,ENSMUSG00000003200,ENSMUSG00000059146,ENSMUSG00000031442,ENSMUSG00000027223,ENSMUSG00000029999,ENSMUSG00000040268,ENSMUSG00000048379,ENSMUSG00000018634,ENSMUSG00000056673,ENSMUSG00000038260,ENSMUSG00000020081,ENSMUSG00000038738,ENSMUSG00000023010,ENSMUSG00000039615,ENSMUSG00000011658,ENSMUSG00000031813,…
GO:0051641	cellular localization	biological_process	7.2375e-08	2.4297e-05	638	3712	2999	22042	ENSMUSG00000050304,ENSMUSG00000028042,ENSMUSG00000035027,ENSMUSG00000062580,ENSMUSG00000024462,ENSMUSG00000004371,ENSMUSG00000053119,ENSMUSG00000022575,ENSMUSG00000031012,ENSMUSG00000039193,ENSMUSG00000002068,ENSMUSG00000009394,ENSMUSG00000075590,ENSMUSG00000007987,ENSMUSG00000019054,ENSMUSG00000006463,ENSMUSG00000021265,ENSMUSG00000022427,ENSMUSG00000020658,ENSMUSG00000049551,ENSMUSG00000051998,…
GO:0071704	organic substance metabolic process	biological_process	7.8958e-08	2.6093e-05	1975	3712	10612	22042	ENSMUSG00000036661,ENSMUSG00000057963,ENSMUSG00000041515,ENSMUSG00000031552,ENSMUSG00000079227,ENSMUSG00000040415,ENSMUSG00000038695,ENSMUSG00000020277,ENSMUSG00000018924,ENSMUSG00000039059,ENSMUSG00000031849,ENSMUSG00000051146,ENSMUSG00000028677,ENSMUSG00000001155,ENSMUSG00000060860,ENSMUSG00000039754,ENSMUSG00000048385,ENSMUSG00000000148,ENSMUSG00000020287,ENSMUSG00000026883,ENSMUSG00000026617,…
GO:0044238	primary metabolic process	biological_process	9.024e-08	2.9363e-05	1900	3712	10158	22042	ENSMUSG00000028041,ENSMUSG00000027368,ENSMUSG00000032342,ENSMUSG00000020101,ENSMUSG00000021910,ENSMUSG00000037373,ENSMUSG00000028059,ENSMUSG00000039849,ENSMUSG00000078908,ENSMUSG00000040026,ENSMUSG00000029167,ENSMUSG00000028931,ENSMUSG00000015599,ENSMUSG00000037032,ENSMUSG00000036613,ENSMUSG00000010755,ENSMUSG00000021982,ENSMUSG00000002948,ENSMUSG00000031387,ENSMUSG00000050945,ENSMUSG00000048232,…
GO:0044765	single-organism transport	biological_process	9.6568e-08	3.0946e-05	790	3712	3908	22042	ENSMUSG00000029361,ENSMUSG00000062785,ENSMUSG00000030096,ENSMUSG00000078630,ENSMUSG00000030748,ENSMUSG00000030873,ENSMUSG00000063550,ENSMUSG00000036026,ENSMUSG00000018449,ENSMUSG00000028836,ENSMUSG00000022568,ENSMUSG00000020411,ENSMUSG00000070570,ENSMUSG00000041609,ENSMUSG00000054400,ENSMUSG00000000154,ENSMUSG00000031691,ENSMUSG00000047821,ENSMUSG00000004113,ENSMUSG00000063652,ENSMUSG00000067786,…
GO:0009653	anatomical structure morphogenesis	biological_process	9.8636e-08	3.1137e-05	583	3712	2748	22042	ENSMUSG00000040913,ENSMUSG00000058325,ENSMUSG00000029528,ENSMUSG00000024366,ENSMUSG00000067653,ENSMUSG00000000957,ENSMUSG00000069631,ENSMUSG00000025812,ENSMUSG00000025473,ENSMUSG00000030110,ENSMUSG00000032591,ENSMUSG00000020918,ENSMUSG00000051331,ENSMUSG00000022255,ENSMUSG00000050947,ENSMUSG00000015452,ENSMUSG00000058056,ENSMUSG00000004040,ENSMUSG00000033174,ENSMUSG00000027253,ENSMUSG00000041046,…
GO:0032502	developmental process	biological_process	1.0515e-07	3.2359e-05	1193	3712	6112	22042	ENSMUSG00000032782,ENSMUSG00000019952,ENSMUSG00000039844,ENSMUSG00000025226,ENSMUSG00000053046,ENSMUSG00000002871,ENSMUSG00000018486,ENSMUSG00000033295,ENSMUSG00000023051,ENSMUSG00000069378,ENSMUSG00000032366,ENSMUSG00000049580,ENSMUSG00000030276,ENSMUSG00000022061,ENSMUSG00000023805,ENSMUSG00000067629,ENSMUSG00000038244,ENSMUSG00000064068,ENSMUSG00000020716,ENSMUSG00000023011,ENSMUSG00000022469,…
GO:0065008	regulation of biological quality	biological_process	1.1161e-07	3.3722e-05	731	3712	3558	22042	ENSMUSG00000014418,ENSMUSG00000003233,ENSMUSG00000042644,ENSMUSG00000047822,ENSMUSG00000021461,ENSMUSG00000038067,ENSMUSG00000028382,ENSMUSG00000027944,ENSMUSG00000018841,ENSMUSG00000031762,ENSMUSG00000046434,ENSMUSG00000041301,ENSMUSG00000023942,ENSMUSG00000018126,ENSMUSG00000021451,ENSMUSG00000027845,ENSMUSG00000035506,ENSMUSG00000028343,ENSMUSG00000023032,ENSMUSG00000025499,ENSMUSG00000059456,…
GO:0044767	single-organism developmental process	biological_process	1.1625e-07	3.4288e-05	1186	3712	6075	22042	ENSMUSG00000026442,ENSMUSG00000042167,ENSMUSG00000055197,ENSMUSG00000040711,ENSMUSG00000006948,ENSMUSG00000012114,ENSMUSG00000021478,ENSMUSG00000003873,ENSMUSG00000058444,ENSMUSG00000028469,ENSMUSG00000026270,ENSMUSG00000026121,ENSMUSG00000063646,ENSMUSG00000022489,ENSMUSG00000030538,ENSMUSG00000029033,ENSMUSG00000066613,ENSMUSG00000016619,ENSMUSG00000022442,ENSMUSG00000022089,ENSMUSG00000028645,…
GO:0043085	positive regulation of catalytic activity	biological_process	1.3921e-07	4.0334e-05	295	3712	1270	22042	ENSMUSG00000046691,ENSMUSG00000005534,ENSMUSG00000023274,ENSMUSG00000033389,ENSMUSG00000027708,ENSMUSG00000021611,ENSMUSG00000008734,ENSMUSG00000014850,ENSMUSG00000042473,ENSMUSG00000034867,ENSMUSG00000023120,ENSMUSG00000023923,ENSMUSG00000039952,ENSMUSG00000045302,ENSMUSG00000040687,ENSMUSG00000032554,ENSMUSG00000037944,ENSMUSG00000063065,ENSMUSG00000037936,ENSMUSG00000000915,ENSMUSG00000053436,…
GO:0022607	cellular component assembly	biological_process	1.9228e-07	5.4956e-05	542	3712	2567	22042	ENSMUSG00000025265,ENSMUSG00000026496,ENSMUSG00000022428,ENSMUSG00000043909,ENSMUSG00000024835,ENSMUSG00000036718,ENSMUSG00000025159,ENSMUSG00000023826,ENSMUSG00000039671,ENSMUSG00000074182,ENSMUSG00000004768,ENSMUSG00000027577,ENSMUSG00000030428,ENSMUSG00000021186,ENSMUSG00000004451,ENSMUSG00000021078,ENSMUSG00000022439,ENSMUSG00000074305,ENSMUSG00000022436,ENSMUSG00000024735,ENSMUSG00000031812,…
GO:0010628	positive regulation of gene expression	biological_process	2.2712e-07	6.4047e-05	433	3712	2018	22042	ENSMUSG00000001661,ENSMUSG00000035027,ENSMUSG00000042308,ENSMUSG00000062580,ENSMUSG00000020230,ENSMUSG00000004371,ENSMUSG00000063511,ENSMUSG00000039878,ENSMUSG00000021326,ENSMUSG00000048402,ENSMUSG00000033227,ENSMUSG00000028042,ENSMUSG00000000320,ENSMUSG00000044220,ENSMUSG00000026167,ENSMUSG00000053436,ENSMUSG00000039193,ENSMUSG00000032113,ENSMUSG00000038025,ENSMUSG00000022286,ENSMUSG00000060216,…
GO:0044712	single-organism catabolic process	biological_process	3.9231e-07	0.00010503	246	3712	1042	22042	ENSMUSG00000073063,ENSMUSG00000000901,ENSMUSG00000035735,ENSMUSG00000042628,ENSMUSG00000038542,ENSMUSG00000068663,ENSMUSG00000038173,ENSMUSG00000035086,ENSMUSG00000037225,ENSMUSG00000038375,ENSMUSG00000027710,ENSMUSG00000029468,ENSMUSG00000053046,ENSMUSG00000001786,ENSMUSG00000063428,ENSMUSG00000006782,ENSMUSG00000009585,ENSMUSG00000023805,ENSMUSG00000031233,ENSMUSG00000044626,ENSMUSG00000038242,…
GO:0033554	cellular response to stress	biological_process	1.063e-06	0.00027978	397	3712	1806	22042	ENSMUSG00000059412,ENSMUSG00000044702,ENSMUSG00000024013,ENSMUSG00000059890,ENSMUSG00000032537,ENSMUSG00000045287,ENSMUSG00000042632,ENSMUSG00000032356,ENSMUSG00000038224,ENSMUSG00000031955,ENSMUSG00000037470,ENSMUSG00000021694,ENSMUSG00000058444,ENSMUSG00000003873,ENSMUSG00000052656,ENSMUSG00000013419,ENSMUSG00000036061,ENSMUSG00000037062,ENSMUSG00000026923,ENSMUSG00000023094,ENSMUSG00000025647,…
GO:0044087	regulation of cellular component biogenesis	biological_process	1.2382e-06	0.00031552	211	3712	876	22042	ENSMUSG00000038067,ENSMUSG00000006456,ENSMUSG00000005628,ENSMUSG00000059970,ENSMUSG00000021573,ENSMUSG00000032194,ENSMUSG00000028289,ENSMUSG00000027944,ENSMUSG00000014444,ENSMUSG00000020669,ENSMUSG00000018126,ENSMUSG00000013787,ENSMUSG00000010051,ENSMUSG00000028975,ENSMUSG00000014846,ENSMUSG00000025499,ENSMUSG00000019768,ENSMUSG00000059456,ENSMUSG00000049521,ENSMUSG00000031813,ENSMUSG00000032186,…
GO:0048583	regulation of response to stimulus	biological_process	1.4014e-06	0.0003504	759	3712	3858	22042	ENSMUSG00000000957,ENSMUSG00000022594,ENSMUSG00000029528,ENSMUSG00000026187,ENSMUSG00000032591,ENSMUSG00000030110,ENSMUSG00000046711,ENSMUSG00000040856,ENSMUSG00000025473,ENSMUSG00000004040,ENSMUSG00000037989,ENSMUSG00000030534,ENSMUSG00000026490,ENSMUSG00000096472,ENSMUSG00000035206,ENSMUSG00000015452,ENSMUSG00000035842,ENSMUSG00000005950,ENSMUSG00000022255,ENSMUSG00000040964,ENSMUSG00000036208,…
GO:0051129	negative regulation of cellular component organization	biological_process	1.8364e-06	0.00045075	182	3712	743	22042	ENSMUSG00000062077,ENSMUSG00000033295,ENSMUSG00000050511,ENSMUSG00000031388,ENSMUSG00000059439,ENSMUSG00000032366,ENSMUSG00000038542,ENSMUSG00000035086,ENSMUSG00000052302,ENSMUSG00000068663,ENSMUSG00000038255,ENSMUSG00000020212,ENSMUSG00000038400,ENSMUSG00000011832,ENSMUSG00000042766,ENSMUSG00000047146,ENSMUSG00000039043,ENSMUSG00000032911,ENSMUSG00000001494,ENSMUSG00000067629,ENSMUSG00000063765,…
GO:0016310	phosphorylation	biological_process	1.8541e-06	0.00045075	474	3712	2239	22042	ENSMUSG00000042632,ENSMUSG00000042978,ENSMUSG00000057672,ENSMUSG00000038224,ENSMUSG00000037664,ENSMUSG00000037346,ENSMUSG00000027257,ENSMUSG00000050553,ENSMUSG00000024142,ENSMUSG00000024013,ENSMUSG00000037514,ENSMUSG00000032537,ENSMUSG00000027293,ENSMUSG00000042249,ENSMUSG00000026207,ENSMUSG00000058022,ENSMUSG00000054252,ENSMUSG00000023809,ENSMUSG00000073494,ENSMUSG00000040086,ENSMUSG00000026121,…
GO:0010769	regulation of cell morphogenesis involved in differentiation	biological_process	1.992e-06	0.00047877	109	3712	394	22042	ENSMUSG00000031292,ENSMUSG00000048537,ENSMUSG00000009900,ENSMUSG00000028664,ENSMUSG00000056486,ENSMUSG00000042766,ENSMUSG00000027833,ENSMUSG00000036473,ENSMUSG00000027394,ENSMUSG00000001627,ENSMUSG00000021451,ENSMUSG00000018486,ENSMUSG00000053046,ENSMUSG00000020152,ENSMUSG00000029687,ENSMUSG00000033295,ENSMUSG00000038545,ENSMUSG00000038708,ENSMUSG00000067629,ENSMUSG00000041936,ENSMUSG00000028289,…
GO:0010033	response to organic substance	biological_process	2.2283e-06	0.00052953	627	3712	3139	22042	ENSMUSG00000043019,ENSMUSG00000069294,ENSMUSG00000046714,ENSMUSG00000030525,ENSMUSG00000037706,ENSMUSG00000006389,ENSMUSG00000042254,ENSMUSG00000006932,ENSMUSG00000061815,ENSMUSG00000026768,ENSMUSG00000053004,ENSMUSG00000016528,ENSMUSG00000057465,ENSMUSG00000037405,ENSMUSG00000091900,ENSMUSG00000021750,ENSMUSG00000028613,ENSMUSG00000022144,ENSMUSG00000045417,ENSMUSG00000027577,ENSMUSG00000004451,…
GO:0048666	neuron development	biological_process	2.559e-06	0.00060138	259	3712	1103	22042	ENSMUSG00000026341,ENSMUSG00000035958,ENSMUSG00000003534,ENSMUSG00000021645,ENSMUSG00000048304,ENSMUSG00000030761,ENSMUSG00000020387,ENSMUSG00000029674,ENSMUSG00000006932,ENSMUSG00000022623,ENSMUSG00000002274,ENSMUSG00000020389,ENSMUSG00000024533,ENSMUSG00000050132,ENSMUSG00000020456,ENSMUSG00000039230,ENSMUSG00000028613,ENSMUSG00000041609,ENSMUSG00000022144,ENSMUSG00000022044,ENSMUSG00000020423,…
GO:0019220	regulation of phosphate metabolic process	biological_process	2.6303e-06	0.00061134	374	3712	1735	22042	ENSMUSG00000058486,ENSMUSG00000045983,ENSMUSG00000037337,ENSMUSG00000063239,ENSMUSG00000006457,ENSMUSG00000003233,ENSMUSG00000018669,ENSMUSG00000028289,ENSMUSG00000027944,ENSMUSG00000059970,ENSMUSG00000038067,ENSMUSG00000020601,ENSMUSG00000054008,ENSMUSG00000009900,ENSMUSG00000026814,ENSMUSG00000048930,ENSMUSG00000024163,ENSMUSG00000029203,ENSMUSG00000021451,ENSMUSG00000000881,ENSMUSG00000059456,…
GO:0009966	regulation of signal transduction	biological_process	3.1686e-06	0.00072842	582	3712	2849	22042	ENSMUSG00000030685,ENSMUSG00000001518,ENSMUSG00000026104,ENSMUSG00000045573,ENSMUSG00000025277,ENSMUSG00000015957,ENSMUSG00000043017,ENSMUSG00000020238,ENSMUSG00000000632,ENSMUSG00000047986,ENSMUSG00000021662,ENSMUSG00000035299,ENSMUSG00000031887,ENSMUSG00000015944,ENSMUSG00000032633,ENSMUSG00000085795,ENSMUSG00000054400,ENSMUSG00000096883,ENSMUSG00000050132,ENSMUSG00000016024,ENSMUSG00000047821,…
GO:0051174	regulation of phosphorus metabolic process	biological_process	3.8312e-06	0.00084406	374	3712	1740	22042	ENSMUSG00000004451,ENSMUSG00000035299,ENSMUSG00000024524,ENSMUSG00000021807,ENSMUSG00000013483,ENSMUSG00000028613,ENSMUSG00000022144,ENSMUSG00000022102,ENSMUSG00000032633,ENSMUSG00000026496,ENSMUSG00000030409,ENSMUSG00000028656,ENSMUSG00000004054,ENSMUSG00000035064,ENSMUSG00000020140,ENSMUSG00000015957,ENSMUSG00000023826,ENSMUSG00000029361,ENSMUSG00000003534,ENSMUSG00000006932,ENSMUSG00000000127,…
GO:0051130	positive regulation of cellular component organization	biological_process	4.3314e-06	0.00094442	293	3712	1292	22042	ENSMUSG00000043648,ENSMUSG00000026181,ENSMUSG00000045039,ENSMUSG00000013033,ENSMUSG00000047798,ENSMUSG00000021266,ENSMUSG00000022377,ENSMUSG00000040412,ENSMUSG00000022514,ENSMUSG00000033792,ENSMUSG00000006930,ENSMUSG00000052135,ENSMUSG00000027833,ENSMUSG00000038255,ENSMUSG00000039043,ENSMUSG00000002963,ENSMUSG00000031292,ENSMUSG00000047146,ENSMUSG00000030007,ENSMUSG00000020152,ENSMUSG00000029468,…
GO:0000904	cell morphogenesis involved in differentiation	biological_process	4.8314e-06	0.0010427	198	3712	814	22042	ENSMUSG00000030110,ENSMUSG00000035390,ENSMUSG00000026923,ENSMUSG00000071317,ENSMUSG00000037062,ENSMUSG00000029528,ENSMUSG00000025876,ENSMUSG00000024366,ENSMUSG00000025812,ENSMUSG00000058325,ENSMUSG00000026121,ENSMUSG00000042700,ENSMUSG00000032064,ENSMUSG00000032513,ENSMUSG00000001566,ENSMUSG00000032537,ENSMUSG00000026442,ENSMUSG00000033174,ENSMUSG00000027253,ENSMUSG00000058056,ENSMUSG00000031955,…
GO:0010639	negative regulation of organelle organization	biological_process	5.2142e-06	0.0011139	103	3712	385	22042	ENSMUSG00000026622,ENSMUSG00000022394,ENSMUSG00000028868,ENSMUSG00000023826,ENSMUSG00000020778,ENSMUSG00000049775,ENSMUSG00000024835,ENSMUSG00000020918,ENSMUSG00000027478,ENSMUSG00000000915,ENSMUSG00000002111,ENSMUSG00000067889,ENSMUSG00000001729,ENSMUSG00000040811,ENSMUSG00000031558,ENSMUSG00000021338,ENSMUSG00000032633,ENSMUSG00000020686,ENSMUSG00000021363,ENSMUSG00000031787,ENSMUSG00000026187,…
GO:0051345	positive regulation of hydrolase activity	biological_process	6.0452e-06	0.0012659	164	3712	669	22042	ENSMUSG00000040964,ENSMUSG00000001729,ENSMUSG00000059810,ENSMUSG00000035842,ENSMUSG00000032356,ENSMUSG00000041219,ENSMUSG00000035620,ENSMUSG00000031748,ENSMUSG00000005483,ENSMUSG00000042700,ENSMUSG00000044456,ENSMUSG00000058325,ENSMUSG00000035042,ENSMUSG00000039678,ENSMUSG00000054252,ENSMUSG00000038520,ENSMUSG00000003873,ENSMUSG00000030110,ENSMUSG00000021219,ENSMUSG00000029826,ENSMUSG00000022488,…
GO:0044085	cellular component biogenesis	biological_process	6.2582e-06	0.0012976	571	3712	2772	22042	ENSMUSG00000024050,ENSMUSG00000024142,ENSMUSG00000026442,ENSMUSG00000027293,ENSMUSG00000035637,ENSMUSG00000028868,ENSMUSG00000020534,ENSMUSG00000021338,ENSMUSG00000040711,ENSMUSG00000030310,ENSMUSG00000054434,ENSMUSG00000003873,ENSMUSG00000037062,ENSMUSG00000027935,ENSMUSG00000002221,ENSMUSG00000020634,ENSMUSG00000026942,ENSMUSG00000022089,ENSMUSG00000027712,ENSMUSG00000025920,ENSMUSG00000022442,…
GO:0019222	regulation of metabolic process	biological_process	6.544e-06	0.0013437	1262	3712	6569	22042	ENSMUSG00000027613,ENSMUSG00000002102,ENSMUSG00000062906,ENSMUSG00000036473,ENSMUSG00000028207,ENSMUSG00000028975,ENSMUSG00000046791,ENSMUSG00000058440,ENSMUSG00000045409,ENSMUSG00000027580,ENSMUSG00000074227,ENSMUSG00000040007,ENSMUSG00000026565,ENSMUSG00000020661,ENSMUSG00000024981,ENSMUSG00000026628,ENSMUSG00000041064,ENSMUSG00000052087,ENSMUSG00000090125,ENSMUSG00000019777,ENSMUSG00000025139,…
GO:0030036	actin cytoskeleton organization	biological_process	6.8874e-06	0.0014007	155	3712	621	22042	ENSMUSG00000028943,ENSMUSG00000024533,ENSMUSG00000038696,ENSMUSG00000029095,ENSMUSG00000032643,ENSMUSG00000021750,ENSMUSG00000037405,ENSMUSG00000001349,ENSMUSG00000030770,ENSMUSG00000021326,ENSMUSG00000037316,ENSMUSG00000026341,ENSMUSG00000050315,ENSMUSG00000022865,ENSMUSG00000000127,ENSMUSG00000029674,ENSMUSG00000022623,ENSMUSG00000029675,ENSMUSG00000023826,ENSMUSG00000015957,ENSMUSG00000036718,…
GO:0010770	positive regulation of cell morphogenesis involved in differentiation	biological_process	7.7802e-06	0.0015379	66	3712	217	22042	ENSMUSG00000033295,ENSMUSG00000029687,ENSMUSG00000020152,ENSMUSG00000021451,ENSMUSG00000036473,ENSMUSG00000027833,ENSMUSG00000009900,ENSMUSG00000031292,ENSMUSG00000019777,ENSMUSG00000053646,ENSMUSG00000038708,ENSMUSG00000038545,ENSMUSG00000045039,ENSMUSG00000052727,ENSMUSG00000033618,ENSMUSG00000024563,ENSMUSG00000050295,ENSMUSG00000059146,ENSMUSG00000074785,ENSMUSG00000026383,ENSMUSG00000029618,…
GO:0006468	protein phosphorylation	biological_process	8.5972e-06	0.0016836	399	3712	1869	22042	ENSMUSG00000058022,ENSMUSG00000054252,ENSMUSG00000023809,ENSMUSG00000073494,ENSMUSG00000040086,ENSMUSG00000026121,ENSMUSG00000028469,ENSMUSG00000026489,ENSMUSG00000058444,ENSMUSG00000003873,ENSMUSG00000022414,ENSMUSG00000021478,ENSMUSG00000038976,ENSMUSG00000026923,ENSMUSG00000038845,ENSMUSG00000042632,ENSMUSG00000042978,ENSMUSG00000038224,ENSMUSG00000057672,ENSMUSG00000037664,ENSMUSG00000037346,…
GO:0051960	regulation of nervous system development	biological_process	8.9464e-06	0.0017359	223	3712	952	22042	ENSMUSG00000038805,ENSMUSG00000003233,ENSMUSG00000019777,ENSMUSG00000015846,ENSMUSG00000053646,ENSMUSG00000028289,ENSMUSG00000052087,ENSMUSG00000045983,ENSMUSG00000032185,ENSMUSG00000045648,ENSMUSG00000038545,ENSMUSG00000028156,ENSMUSG00000029687,ENSMUSG00000040249,ENSMUSG00000021451,ENSMUSG00000035314,ENSMUSG00000001627,ENSMUSG00000059456,ENSMUSG00000027394,ENSMUSG00000036473,ENSMUSG00000028664,…
GO:0044267	cellular protein metabolic process	biological_process	9.2385e-06	0.0017603	963	3712	4933	22042	ENSMUSG00000043019,ENSMUSG00000053128,ENSMUSG00000037706,ENSMUSG00000030525,ENSMUSG00000020235,ENSMUSG00000003534,ENSMUSG00000029674,ENSMUSG00000006932,ENSMUSG00000066892,ENSMUSG00000020387,ENSMUSG00000038437,ENSMUSG00000032518,ENSMUSG00000036155,ENSMUSG00000039219,ENSMUSG00000019893,ENSMUSG00000040472,ENSMUSG00000034730,ENSMUSG00000026848,ENSMUSG00000024735,ENSMUSG00000016528,ENSMUSG00000037405,…
GO:0008104	protein localization	biological_process	9.4424e-06	0.0017803	507	3712	2377	22042	ENSMUSG00000006930,ENSMUSG00000011832,ENSMUSG00000032127,ENSMUSG00000020641,ENSMUSG00000022771,ENSMUSG00000021843,ENSMUSG00000113949,ENSMUSG00000029392,ENSMUSG00000022338,ENSMUSG00000079592,ENSMUSG00000038375,ENSMUSG00000029468,ENSMUSG00000028367,ENSMUSG00000038456,ENSMUSG00000021038,ENSMUSG00000035086,ENSMUSG00000019802,ENSMUSG00000021124,ENSMUSG00000020383,ENSMUSG00000052688,ENSMUSG00000029053,…
GO:0048522	positive regulation of cellular process	biological_process	9.5118e-06	0.0017803	1046	3712	5434	22042	ENSMUSG00000057406,ENSMUSG00000054452,ENSMUSG00000070056,ENSMUSG00000029267,ENSMUSG00000038677,ENSMUSG00000031565,ENSMUSG00000026637,ENSMUSG00000011349,ENSMUSG00000026805,ENSMUSG00000074785,ENSMUSG00000025507,ENSMUSG00000070002,ENSMUSG00000031750,ENSMUSG00000061979,ENSMUSG00000030722,ENSMUSG00000024073,ENSMUSG00000000555,ENSMUSG00000021451,ENSMUSG00000001988,ENSMUSG00000059456,ENSMUSG00000000881,…
GO:0009056	catabolic process	biological_process	9.7096e-06	0.0018014	458	3712	2153	22042	ENSMUSG00000040703,ENSMUSG00000020235,ENSMUSG00000030088,ENSMUSG00000033847,ENSMUSG00000021003,ENSMUSG00000061815,ENSMUSG00000066892,ENSMUSG00000068823,ENSMUSG00000034744,ENSMUSG00000029472,ENSMUSG00000015478,ENSMUSG00000043019,ENSMUSG00000002820,ENSMUSG00000017390,ENSMUSG00000034247,ENSMUSG00000023990,ENSMUSG00000041168,ENSMUSG00000033540,ENSMUSG00000069844,ENSMUSG00000037706,ENSMUSG00000024735,…
GO:0071363	cellular response to growth factor stimulus	biological_process	9.9869e-06	0.0018367	154	3712	632	22042	ENSMUSG00000068747,ENSMUSG00000024985,ENSMUSG00000021594,ENSMUSG00000116045,ENSMUSG00000021974,ENSMUSG00000019433,ENSMUSG00000030538,ENSMUSG00000023951,ENSMUSG00000021962,ENSMUSG00000032812,ENSMUSG00000061436,ENSMUSG00000021549,ENSMUSG00000036333,ENSMUSG00000006800,ENSMUSG00000028488,ENSMUSG00000023277,ENSMUSG00000026883,ENSMUSG00000011096,ENSMUSG00000024620,ENSMUSG00000003665,ENSMUSG00000027314,…
GO:0030030	cell projection organization	biological_process	1.066e-05	0.001927	326	3712	1445	22042	ENSMUSG00000020716,ENSMUSG00000037926,ENSMUSG00000033565,ENSMUSG00000026433,ENSMUSG00000043621,ENSMUSG00000026934,ENSMUSG00000021118,ENSMUSG00000033618,ENSMUSG00000052727,ENSMUSG00000072772,ENSMUSG00000031385,ENSMUSG00000037533,ENSMUSG00000057531,ENSMUSG00000001151,ENSMUSG00000031740,ENSMUSG00000033726,ENSMUSG00000020886,ENSMUSG00000041120,ENSMUSG00000032118,ENSMUSG00000032737,ENSMUSG00000030084,…
GO:0032989	cellular component morphogenesis	biological_process	1.0898e-05	0.0019533	321	3712	1425	22042	ENSMUSG00000025235,ENSMUSG00000041842,ENSMUSG00000071359,ENSMUSG00000011658,ENSMUSG00000038738,ENSMUSG00000002486,ENSMUSG00000052957,ENSMUSG00000025232,ENSMUSG00000036459,ENSMUSG00000014601,ENSMUSG00000020536,ENSMUSG00000024563,ENSMUSG00000050295,ENSMUSG00000021959,ENSMUSG00000035142,ENSMUSG00000059146,ENSMUSG00000022037,ENSMUSG00000030400,ENSMUSG00000043987,ENSMUSG00000001039,ENSMUSG00000004568,…
GO:0031399	regulation of protein modification process	biological_process	1.1234e-05	0.0019966	397	3712	1871	22042	ENSMUSG00000039760,ENSMUSG00000029521,ENSMUSG00000020108,ENSMUSG00000031565,ENSMUSG00000027368,ENSMUSG00000070056,ENSMUSG00000001249,ENSMUSG00000029267,ENSMUSG00000053914,ENSMUSG00000011349,ENSMUSG00000039849,ENSMUSG00000037373,ENSMUSG00000028059,ENSMUSG00000042662,ENSMUSG00000040663,ENSMUSG00000029167,ENSMUSG00000080268,ENSMUSG00000015599,ENSMUSG00000006127,ENSMUSG00000026946,ENSMUSG00000070002,…
GO:0044699	single-organism process	biological_process	1.1374e-05	0.0019977	2686	3712	15041	22042	ENSMUSG00000042308,ENSMUSG00000045211,ENSMUSG00000023993,ENSMUSG00000045273,ENSMUSG00000022041,ENSMUSG00000050304,ENSMUSG00000032059,ENSMUSG00000069456,ENSMUSG00000017307,ENSMUSG00000034206,ENSMUSG00000041769,ENSMUSG00000032643,ENSMUSG00000049470,ENSMUSG00000022286,ENSMUSG00000024066,ENSMUSG00000020705,ENSMUSG00000006221,ENSMUSG00000009394,ENSMUSG00000025584,ENSMUSG00000024248,ENSMUSG00000116461,…
GO:0051494	negative regulation of cytoskeleton organization	biological_process	1.1429e-05	0.0019977	49	3712	150	22042	ENSMUSG00000028328,ENSMUSG00000031355,ENSMUSG00000039230,ENSMUSG00000037519,ENSMUSG00000029683,ENSMUSG00000052727,ENSMUSG00000030000,ENSMUSG00000027329,ENSMUSG00000027254,ENSMUSG00000008035,ENSMUSG00000028943,ENSMUSG00000030538,ENSMUSG00000028059,ENSMUSG00000023277,ENSMUSG00000006127,ENSMUSG00000022623,ENSMUSG00000032812,ENSMUSG00000013921,ENSMUSG00000032702,ENSMUSG00000058587,ENSMUSG00000039298,…
GO:0044260	cellular macromolecule metabolic process	biological_process	1.2857e-05	0.0022107	1537	3712	8151	22042	ENSMUSG00000027244,ENSMUSG00000020773,ENSMUSG00000050377,ENSMUSG00000034639,ENSMUSG00000005483,ENSMUSG00000001566,ENSMUSG00000009828,ENSMUSG00000001729,ENSMUSG00000024206,ENSMUSG00000032329,ENSMUSG00000026630,ENSMUSG00000039686,ENSMUSG00000022996,ENSMUSG00000028702,ENSMUSG00000030779,ENSMUSG00000035390,ENSMUSG00000032415,ENSMUSG00000025269,ENSMUSG00000035355,ENSMUSG00000013415,ENSMUSG00000036964,…
GO:0008154	actin polymerization or depolymerization	biological_process	1.3172e-05	0.0022467	61	3712	203	22042	ENSMUSG00000021549,ENSMUSG00000024456,ENSMUSG00000000127,ENSMUSG00000039637,ENSMUSG00000023277,ENSMUSG00000018012,ENSMUSG00000021326,ENSMUSG00000037316,ENSMUSG00000019823,ENSMUSG00000032702,ENSMUSG00000058587,ENSMUSG00000039621,ENSMUSG00000048096,ENSMUSG00000026341,ENSMUSG00000025235,ENSMUSG00000021750,ENSMUSG00000021373,ENSMUSG00000029683,ENSMUSG00000027002,ENSMUSG00000056972,ENSMUSG00000037552,…
GO:0033036	macromolecule localization	biological_process	1.416e-05	0.0023768	577	3712	2757	22042	ENSMUSG00000058022,ENSMUSG00000063646,ENSMUSG00000050552,ENSMUSG00000026270,ENSMUSG00000003873,ENSMUSG00000021478,ENSMUSG00000037062,ENSMUSG00000027935,ENSMUSG00000040711,ENSMUSG00000030643,ENSMUSG00000037904,ENSMUSG00000026442,ENSMUSG00000034353,ENSMUSG00000035212,ENSMUSG00000014602,ENSMUSG00000033128,ENSMUSG00000005262,ENSMUSG00000037410,ENSMUSG00000021143,ENSMUSG00000037386,ENSMUSG00000018501,…
GO:0070848	response to growth factor	biological_process	1.7398e-05	0.0028525	158	3712	659	22042	ENSMUSG00000020918,ENSMUSG00000001729,ENSMUSG00000037664,ENSMUSG00000027315,ENSMUSG00000001496,ENSMUSG00000025372,ENSMUSG00000031955,ENSMUSG00000031558,ENSMUSG00000000766,ENSMUSG00000027253,ENSMUSG00000027293,ENSMUSG00000029528,ENSMUSG00000035042,ENSMUSG00000054252,ENSMUSG00000026923,ENSMUSG00000038976,ENSMUSG00000037062,ENSMUSG00000022414,ENSMUSG00000058444,ENSMUSG00000024985,ENSMUSG00000068747,…
GO:0010604	positive regulation of macromolecule metabolic process	biological_process	1.7955e-05	0.0028769	652	3712	3248	22042	ENSMUSG00000041193,ENSMUSG00000061911,ENSMUSG00000028599,ENSMUSG00000041287,ENSMUSG00000068329,ENSMUSG00000020886,ENSMUSG00000031392,ENSMUSG00000039205,ENSMUSG00000024826,ENSMUSG00000057531,ENSMUSG00000028044,ENSMUSG00000041530,ENSMUSG00000024182,ENSMUSG00000033618,ENSMUSG00000051279,ENSMUSG00000053581,ENSMUSG00000070348,ENSMUSG00000039515,ENSMUSG00000030341,ENSMUSG00000004151,ENSMUSG00000028101,…
GO:0019538	protein metabolic process	biological_process	1.8118e-05	0.0028811	1088	3712	5721	22042	ENSMUSG00000039230,ENSMUSG00000035914,ENSMUSG00000016024,ENSMUSG00000047821,ENSMUSG00000042282,ENSMUSG00000030849,ENSMUSG00000024654,ENSMUSG00000016481,ENSMUSG00000051048,ENSMUSG00000029472,ENSMUSG00000000127,ENSMUSG00000002699,ENSMUSG00000069844,ENSMUSG00000075028,ENSMUSG00000054978,ENSMUSG00000029361,ENSMUSG00000008855,ENSMUSG00000015957,ENSMUSG00000068893,ENSMUSG00000029154,ENSMUSG00000042557,…
GO:0030029	actin filament-based process	biological_process	1.8351e-05	0.0028964	170	3712	703	22042	ENSMUSG00000062825,ENSMUSG00000038738,ENSMUSG00000018012,ENSMUSG00000030739,ENSMUSG00000034226,ENSMUSG00000058587,ENSMUSG00000041842,ENSMUSG00000038260,ENSMUSG00000048096,ENSMUSG00000025235,ENSMUSG00000026383,ENSMUSG00000024456,ENSMUSG00000020536,ENSMUSG00000039637,ENSMUSG00000014601,ENSMUSG00000006127,ENSMUSG00000037032,ENSMUSG00000021910,ENSMUSG00000059146,ENSMUSG00000116165,ENSMUSG00000028059,…
GO:0022604	regulation of cell morphogenesis	biological_process	1.8751e-05	0.0029376	152	3712	610	22042	ENSMUSG00000030770,ENSMUSG00000037405,ENSMUSG00000050132,ENSMUSG00000018411,ENSMUSG00000020389,ENSMUSG00000030782,ENSMUSG00000002274,ENSMUSG00000057897,ENSMUSG00000031012,ENSMUSG00000034684,ENSMUSG00000025020,ENSMUSG00000004462,ENSMUSG00000049744,ENSMUSG00000022623,ENSMUSG00000029674,ENSMUSG00000006932,ENSMUSG00000035027,ENSMUSG00000026341,ENSMUSG00000025265,ENSMUSG00000028064,ENSMUSG00000063382,…
GO:0007417	central nervous system development	biological_process	2.1229e-05	0.0033014	209	3712	904	22042	ENSMUSG00000014773,ENSMUSG00000049556,ENSMUSG00000026934,ENSMUSG00000006958,ENSMUSG00000072772,ENSMUSG00000066129,ENSMUSG00000027950,ENSMUSG00000033326,ENSMUSG00000053129,ENSMUSG00000033565,ENSMUSG00000030607,ENSMUSG00000020716,ENSMUSG00000025229,ENSMUSG00000023011,ENSMUSG00000022186,ENSMUSG00000052512,ENSMUSG00000028114,ENSMUSG00000022962,ENSMUSG00000068329,ENSMUSG00000037020,ENSMUSG00000032118,…
GO:0051493	regulation of cytoskeleton organization	biological_process	2.1745e-05	0.003357	132	3712	526	22042	ENSMUSG00000022436,ENSMUSG00000022044,ENSMUSG00000033389,ENSMUSG00000035299,ENSMUSG00000029675,ENSMUSG00000021701,ENSMUSG00000015957,ENSMUSG00000023826,ENSMUSG00000067889,ENSMUSG00000063065,ENSMUSG00000000915,ENSMUSG00000024835,ENSMUSG00000022070,ENSMUSG00000021326,ENSMUSG00000037316,ENSMUSG00000050315,ENSMUSG00000026341,ENSMUSG00000022623,ENSMUSG00000006932,ENSMUSG00000029674,ENSMUSG00000013921,…
GO:0031325	positive regulation of cellular metabolic process	biological_process	2.2185e-05	0.0033757	652	3712	3241	22042	ENSMUSG00000057672,ENSMUSG00000038224,ENSMUSG00000023755,ENSMUSG00000042632,ENSMUSG00000073197,ENSMUSG00000046229,ENSMUSG00000027257,ENSMUSG00000023852,ENSMUSG00000004654,ENSMUSG00000037664,ENSMUSG00000001496,ENSMUSG00000040524,ENSMUSG00000032537,ENSMUSG00000049775,ENSMUSG00000024013,ENSMUSG00000042249,ENSMUSG00000073494,ENSMUSG00000001632,ENSMUSG00000028137,ENSMUSG00000000301,ENSMUSG00000022414,…
GO:0000902	cell morphogenesis	biological_process	2.2382e-05	0.0033812	300	3712	1328	22042	ENSMUSG00000030110,ENSMUSG00000025473,ENSMUSG00000035390,ENSMUSG00000021363,ENSMUSG00000024366,ENSMUSG00000029528,ENSMUSG00000069631,ENSMUSG00000025812,ENSMUSG00000038042,ENSMUSG00000058325,ENSMUSG00000009828,ENSMUSG00000042700,ENSMUSG00000032513,ENSMUSG00000001566,ENSMUSG00000032064,ENSMUSG00000027253,ENSMUSG00000033174,ENSMUSG00000058056,ENSMUSG00000025035,ENSMUSG00000024206,ENSMUSG00000031558,…
GO:0051336	regulation of hydrolase activity	biological_process	2.6433e-05	0.0038824	265	3712	1194	22042	ENSMUSG00000000320,ENSMUSG00000041769,ENSMUSG00000037316,ENSMUSG00000039174,ENSMUSG00000089809,ENSMUSG00000036198,ENSMUSG00000035829,ENSMUSG00000042203,ENSMUSG00000057897,ENSMUSG00000026626,ENSMUSG00000073418,ENSMUSG00000019054,ENSMUSG00000060216,ENSMUSG00000039193,ENSMUSG00000059713,ENSMUSG00000024066,ENSMUSG00000043460,ENSMUSG00000033389,ENSMUSG00000025916,ENSMUSG00000014850,ENSMUSG00000042473,…
GO:0007268	synaptic transmission	biological_process	3.0776e-05	0.0044583	151	3712	617	22042	ENSMUSG00000020081,ENSMUSG00000066607,ENSMUSG00000018012,ENSMUSG00000038738,ENSMUSG00000036104,ENSMUSG00000023072,ENSMUSG00000018634,ENSMUSG00000028756,ENSMUSG00000002104,ENSMUSG00000003200,ENSMUSG00000052301,ENSMUSG00000021910,ENSMUSG00000034520,ENSMUSG00000010825,ENSMUSG00000039714,ENSMUSG00000026514,ENSMUSG00000031344,ENSMUSG00000023942,ENSMUSG00000057880,ENSMUSG00000042644,ENSMUSG00000045731,…
GO:0071822	protein complex subunit organization	biological_process	3.2258e-05	0.0046102	390	3712	1852	22042	ENSMUSG00000038902,ENSMUSG00000044433,ENSMUSG00000058756,ENSMUSG00000092586,ENSMUSG00000069631,ENSMUSG00000029528,ENSMUSG00000035042,ENSMUSG00000022996,ENSMUSG00000029545,ENSMUSG00000001930,ENSMUSG00000031787,ENSMUSG00000005950,ENSMUSG00000040964,ENSMUSG00000040811,ENSMUSG00000018474,ENSMUSG00000031558,ENSMUSG00000030534,ENSMUSG00000058056,ENSMUSG00000026622,ENSMUSG00000027253,ENSMUSG00000063130,…
GO:0006950	response to stress	biological_process	3.2703e-05	0.004642	702	3712	3648	22042	ENSMUSG00000044258,ENSMUSG00000041798,ENSMUSG00000022382,ENSMUSG00000006818,ENSMUSG00000027765,ENSMUSG00000022574,ENSMUSG00000078853,ENSMUSG00000035354,ENSMUSG00000024953,ENSMUSG00000035234,ENSMUSG00000025856,ENSMUSG00000033249,ENSMUSG00000026986,ENSMUSG00000006728,ENSMUSG00000024985,ENSMUSG00000028893,ENSMUSG00000021594,ENSMUSG00000024039,ENSMUSG00000054717,ENSMUSG00000030120,ENSMUSG00000020914,…
GO:0050767	regulation of neurogenesis	biological_process	3.4441e-05	0.0048561	201	3712	862	22042	ENSMUSG00000021782,ENSMUSG00000023972,ENSMUSG00000030539,ENSMUSG00000028397,ENSMUSG00000028613,ENSMUSG00000061353,ENSMUSG00000034867,ENSMUSG00000040276,ENSMUSG00000000632,ENSMUSG00000032526,ENSMUSG00000008734,ENSMUSG00000043051,ENSMUSG00000021611,ENSMUSG00000006134,ENSMUSG00000033389,ENSMUSG00000021701,ENSMUSG00000031389,ENSMUSG00000039671,ENSMUSG00000037992,ENSMUSG00000029361,ENSMUSG00000039952,…
GO:0070727	cellular macromolecule localization	biological_process	3.4698e-05	0.00486	339	3712	1540	22042	ENSMUSG00000019146,ENSMUSG00000040760,ENSMUSG00000031865,ENSMUSG00000030830,ENSMUSG00000024735,ENSMUSG00000021712,ENSMUSG00000091900,ENSMUSG00000032571,ENSMUSG00000002778,ENSMUSG00000026341,ENSMUSG00000021079,ENSMUSG00000037706,ENSMUSG00000038241,ENSMUSG00000040667,ENSMUSG00000038515,ENSMUSG00000049866,ENSMUSG00000030761,ENSMUSG00000042254,ENSMUSG00000034112,ENSMUSG00000034525,ENSMUSG00000006932,…
GO:0016358	dendrite development	biological_process	3.551e-05	0.004941	74	3712	256	22042	ENSMUSG00000020886,ENSMUSG00000022377,ENSMUSG00000038738,ENSMUSG00000057531,ENSMUSG00000025235,ENSMUSG00000063160,ENSMUSG00000052727,ENSMUSG00000027950,ENSMUSG00000066129,ENSMUSG00000033565,ENSMUSG00000019777,ENSMUSG00000020224,ENSMUSG00000003575,ENSMUSG00000038545,ENSMUSG00000067629,ENSMUSG00000032185,ENSMUSG00000029687,ENSMUSG00000023030,ENSMUSG00000033295,ENSMUSG00000021451,ENSMUSG00000020152,…
GO:0045935	positive regulation of nucleobase-containing compound metabolic process	biological_process	3.6058e-05	0.0049521	410	3712	1951	22042	ENSMUSG00000020919,ENSMUSG00000053914,ENSMUSG00000026805,ENSMUSG00000040663,ENSMUSG00000028059,ENSMUSG00000024921,ENSMUSG00000029521,ENSMUSG00000057406,ENSMUSG00000059772,ENSMUSG00000029267,ENSMUSG00000001249,ENSMUSG00000031565,ENSMUSG00000026637,ENSMUSG00000068551,ENSMUSG00000042279,ENSMUSG00000030722,ENSMUSG00000002948,ENSMUSG00000025085,ENSMUSG00000037032,ENSMUSG00000006127,ENSMUSG00000029167,…
GO:0044763	single-organism cellular process	biological_process	3.8198e-05	0.0051787	2458	3712	13704	22042	ENSMUSG00000026946,ENSMUSG00000028756,ENSMUSG00000039637,ENSMUSG00000024909,ENSMUSG00000025153,ENSMUSG00000091091,ENSMUSG00000002459,ENSMUSG00000001249,ENSMUSG00000022580,ENSMUSG00000020919,ENSMUSG00000074115,ENSMUSG00000002768,ENSMUSG00000029147,ENSMUSG00000031751,ENSMUSG00000037337,ENSMUSG00000045648,ENSMUSG00000035200,ENSMUSG00000020639,ENSMUSG00000031391,ENSMUSG00000049521,ENSMUSG00000000420,…
GO:0060322	head development	biological_process	3.9848e-05	0.0053396	176	3712	748	22042	ENSMUSG00000060216,ENSMUSG00000022286,ENSMUSG00000020456,ENSMUSG00000002900,ENSMUSG00000030847,ENSMUSG00000049932,ENSMUSG00000044186,ENSMUSG00000025020,ENSMUSG00000043448,ENSMUSG00000047248,ENSMUSG00000067786,ENSMUSG00000006932,ENSMUSG00000022623,ENSMUSG00000026768,ENSMUSG00000035027,ENSMUSG00000022462,ENSMUSG00000048402,ENSMUSG00000027457,ENSMUSG00000063065,ENSMUSG00000000568,ENSMUSG00000067889,…
GO:0023056	positive regulation of signaling	biological_process	3.9889e-05	0.0053396	357	3712	1681	22042	ENSMUSG00000035020,ENSMUSG00000037316,ENSMUSG00000035804,ENSMUSG00000073563,ENSMUSG00000028042,ENSMUSG00000033352,ENSMUSG00000003099,ENSMUSG00000024462,ENSMUSG00000004371,ENSMUSG00000035027,ENSMUSG00000044827,ENSMUSG00000007279,ENSMUSG00000035273,ENSMUSG00000023349,ENSMUSG00000030134,ENSMUSG00000028071,ENSMUSG00000030782,ENSMUSG00000031012,ENSMUSG00000063632,ENSMUSG00000057897,ENSMUSG00000074643,…
GO:0051173	positive regulation of nitrogen compound metabolic process	biological_process	5.0072e-05	0.0064474	432	3712	2072	22042	ENSMUSG00000034748,ENSMUSG00000042506,ENSMUSG00000027613,ENSMUSG00000044786,ENSMUSG00000002102,ENSMUSG00000029071,ENSMUSG00000038000,ENSMUSG00000027412,ENSMUSG00000058440,ENSMUSG00000027580,ENSMUSG00000028207,ENSMUSG00000056770,ENSMUSG00000019768,ENSMUSG00000001627,ENSMUSG00000026873,ENSMUSG00000026565,ENSMUSG00000041187,ENSMUSG00000015461,ENSMUSG00000019777,ENSMUSG00000015846,ENSMUSG00000005882,…
GO:0048869	cellular developmental process	biological_process	5.0299e-05	0.0064474	850	3712	4363	22042	ENSMUSG00000022469,ENSMUSG00000023011,ENSMUSG00000020716,ENSMUSG00000064259,ENSMUSG00000074733,ENSMUSG00000059923,ENSMUSG00000033565,ENSMUSG00000043621,ENSMUSG00000026433,ENSMUSG00000014773,ENSMUSG00000000902,ENSMUSG00000026934,ENSMUSG00000005893,ENSMUSG00000031385,ENSMUSG00000053368,ENSMUSG00000031740,ENSMUSG00000033726,ENSMUSG00000039936,ENSMUSG00000037020,ENSMUSG00000032118,ENSMUSG00000032737,…
GO:0040007	growth	biological_process	5.6881e-05	0.0071186	227	3712	1017	22042	ENSMUSG00000037225,ENSMUSG00000022454,ENSMUSG00000046010,ENSMUSG00000048154,ENSMUSG00000023051,ENSMUSG00000031292,ENSMUSG00000042766,ENSMUSG00000017740,ENSMUSG00000024014,ENSMUSG00000052214,ENSMUSG00000000378,ENSMUSG00000041936,ENSMUSG00000000567,ENSMUSG00000021294,ENSMUSG00000006538,ENSMUSG00000005124,ENSMUSG00000010047,ENSMUSG00000047281,ENSMUSG00000032171,ENSMUSG00000018209,ENSMUSG00000029053,…
GO:0022411	cellular component disassembly	biological_process	5.7372e-05	0.0071377	82	3712	305	22042	ENSMUSG00000026814,ENSMUSG00000022552,ENSMUSG00000032366,ENSMUSG00000035086,ENSMUSG00000053801,ENSMUSG00000028975,ENSMUSG00000068663,ENSMUSG00000006740,ENSMUSG00000028207,ENSMUSG00000062077,ENSMUSG00000001786,ENSMUSG00000032186,ENSMUSG00000019471,ENSMUSG00000064030,ENSMUSG00000059714,ENSMUSG00000018669,ENSMUSG00000005628,ENSMUSG00000038244,ENSMUSG00000059970,ENSMUSG00000116165,ENSMUSG00000028059,…
GO:0030041	actin filament polymerization	biological_process	6.0274e-05	0.0074116	52	3712	174	22042	ENSMUSG00000000127,ENSMUSG00000039637,ENSMUSG00000024456,ENSMUSG00000021549,ENSMUSG00000023277,ENSMUSG00000021326,ENSMUSG00000037316,ENSMUSG00000018012,ENSMUSG00000048096,ENSMUSG00000026341,ENSMUSG00000025235,ENSMUSG00000039621,ENSMUSG00000058587,ENSMUSG00000032702,ENSMUSG00000027002,ENSMUSG00000029683,ENSMUSG00000021750,ENSMUSG00000038524,ENSMUSG00000037405,ENSMUSG00000019944,ENSMUSG00000028328,…
GO:0010647	positive regulation of cell communication	biological_process	6.0769e-05	0.0074293	361	3712	1708	22042	ENSMUSG00000028664,ENSMUSG00000036473,ENSMUSG00000073802,ENSMUSG00000020827,ENSMUSG00000029071,ENSMUSG00000032186,ENSMUSG00000045409,ENSMUSG00000029687,ENSMUSG00000006740,ENSMUSG00000019768,ENSMUSG00000032570,ENSMUSG00000038612,ENSMUSG00000024998,ENSMUSG00000041187,ENSMUSG00000019777,ENSMUSG00000053646,ENSMUSG00000063856,ENSMUSG00000026628,ENSMUSG00000052087,ENSMUSG00000024563,ENSMUSG00000003200,…
GO:0009888	tissue development	biological_process	6.2749e-05	0.0076272	400	3712	1933	22042	ENSMUSG00000030987,ENSMUSG00000031995,ENSMUSG00000022382,ENSMUSG00000032855,ENSMUSG00000006800,ENSMUSG00000061436,ENSMUSG00000024122,ENSMUSG00000059201,ENSMUSG00000034205,ENSMUSG00000029478,ENSMUSG00000028173,ENSMUSG00000022089,ENSMUSG00000028977,ENSMUSG00000016619,ENSMUSG00000024985,ENSMUSG00000006728,ENSMUSG00000005514,ENSMUSG00000029122,ENSMUSG00000002221,ENSMUSG00000036006,ENSMUSG00000024039,…
GO:0048468	cell development	biological_process	6.6825e-05	0.0080032	487	3712	2337	22042	ENSMUSG00000028156,ENSMUSG00000015365,ENSMUSG00000038805,ENSMUSG00000063856,ENSMUSG00000053646,ENSMUSG00000019777,ENSMUSG00000090125,ENSMUSG00000052087,ENSMUSG00000005628,ENSMUSG00000039577,ENSMUSG00000036473,ENSMUSG00000028664,ENSMUSG00000034748,ENSMUSG00000024136,ENSMUSG00000029071,ENSMUSG00000020827,ENSMUSG00000030541,ENSMUSG00000073802,ENSMUSG00000074227,ENSMUSG00000040249,ENSMUSG00000029687,…
GO:0032846	positive regulation of homeostatic process	biological_process	6.6977e-05	0.0080032	62	3712	221	22042	ENSMUSG00000000902,ENSMUSG00000050232,ENSMUSG00000079227,ENSMUSG00000022488,ENSMUSG00000059772,ENSMUSG00000034855,ENSMUSG00000072875,ENSMUSG00000018900,ENSMUSG00000054717,ENSMUSG00000020919,ENSMUSG00000027398,ENSMUSG00000022186,ENSMUSG00000006932,ENSMUSG00000026959,ENSMUSG00000053647,ENSMUSG00000006127,ENSMUSG00000019900,ENSMUSG00000068039,ENSMUSG00000002948,ENSMUSG00000026288,ENSMUSG00000039936,…
GO:0034613	cellular protein localization	biological_process	6.8091e-05	0.0080906	334	3712	1527	22042	ENSMUSG00000026959,ENSMUSG00000031789,ENSMUSG00000018442,ENSMUSG00000068882,ENSMUSG00000044375,ENSMUSG00000023277,ENSMUSG00000027222,ENSMUSG00000003378,ENSMUSG00000036918,ENSMUSG00000020003,ENSMUSG00000029177,ENSMUSG00000022789,ENSMUSG00000021974,ENSMUSG00000023951,ENSMUSG00000032312,ENSMUSG00000020696,ENSMUSG00000025316,ENSMUSG00000001521,ENSMUSG00000044433,ENSMUSG00000069631,ENSMUSG00000025812,…
GO:0007267	cell-cell signaling	biological_process	7.2149e-05	0.0084775	224	3712	999	22042	ENSMUSG00000031098,ENSMUSG00000063632,ENSMUSG00000019146,ENSMUSG00000057897,ENSMUSG00000038665,ENSMUSG00000031012,ENSMUSG00000018411,ENSMUSG00000067786,ENSMUSG00000043448,ENSMUSG00000053004,ENSMUSG00000034730,ENSMUSG00000026251,ENSMUSG00000004113,ENSMUSG00000021381,ENSMUSG00000009394,ENSMUSG00000033768,ENSMUSG00000060216,ENSMUSG00000096883,ENSMUSG00000021750,ENSMUSG00000033227,ENSMUSG00000048402,…
GO:0060079	excitatory postsynaptic potential	biological_process	7.6209e-05	0.0089051	35	3712	102	22042	ENSMUSG00000031302,ENSMUSG00000024268,ENSMUSG00000027950,ENSMUSG00000026251,ENSMUSG00000038665,ENSMUSG00000003200,ENSMUSG00000026959,ENSMUSG00000022623,ENSMUSG00000037386,ENSMUSG00000020886,ENSMUSG00000036104,ENSMUSG00000022041,ENSMUSG00000038738,ENSMUSG00000003378,ENSMUSG00000030525,ENSMUSG00000071657,ENSMUSG00000030409,ENSMUSG00000029470,ENSMUSG00000059456,ENSMUSG00000025372,ENSMUSG00000005950,…
GO:0010563	negative regulation of phosphorus metabolic process	biological_process	7.7664e-05	0.0089759	138	3712	580	22042	ENSMUSG00000039849,ENSMUSG00000031628,ENSMUSG00000059146,ENSMUSG00000021959,ENSMUSG00000024947,ENSMUSG00000020108,ENSMUSG00000037166,ENSMUSG00000027368,ENSMUSG00000042901,ENSMUSG00000070056,ENSMUSG00000001249,ENSMUSG00000032604,ENSMUSG00000039661,ENSMUSG00000027010,ENSMUSG00000040541,ENSMUSG00000006127,ENSMUSG00000029167,ENSMUSG00000027223,ENSMUSG00000070002,ENSMUSG00000048379,ENSMUSG00000048581,…
GO:0045936	negative regulation of phosphate metabolic process	biological_process	7.7664e-05	0.0089759	138	3712	580	22042	ENSMUSG00000026496,ENSMUSG00000037754,ENSMUSG00000029361,ENSMUSG00000039952,ENSMUSG00000023826,ENSMUSG00000051998,ENSMUSG00000021807,ENSMUSG00000006134,ENSMUSG00000024212,ENSMUSG00000022102,ENSMUSG00000032633,ENSMUSG00000043460,ENSMUSG00000005534,ENSMUSG00000060216,ENSMUSG00000024066,ENSMUSG00000048458,ENSMUSG00000026626,ENSMUSG00000018411,ENSMUSG00000034614,ENSMUSG00000036155,ENSMUSG00000003099,…
GO:0031175	neuron projection development	biological_process	8.2966e-05	0.009485	219	3712	950	22042	ENSMUSG00000063160,ENSMUSG00000025235,ENSMUSG00000038738,ENSMUSG00000018012,ENSMUSG00000052957,ENSMUSG00000025085,ENSMUSG00000074785,ENSMUSG00000037032,ENSMUSG00000020536,ENSMUSG00000024456,ENSMUSG00000029618,ENSMUSG00000059146,ENSMUSG00000022037,ENSMUSG00000031565,ENSMUSG00000032185,ENSMUSG00000038545,ENSMUSG00000053646,ENSMUSG00000019777,ENSMUSG00000028289,ENSMUSG00000028664,ENSMUSG00000036473,…
GO:0071495	cellular response to endogenous stimulus	biological_process	8.5582e-05	0.0097315	259	3712	1184	22042	ENSMUSG00000029053,ENSMUSG00000053226,ENSMUSG00000028298,ENSMUSG00000042903,ENSMUSG00000004655,ENSMUSG00000052135,ENSMUSG00000033792,ENSMUSG00000038400,ENSMUSG00000037225,ENSMUSG00000025784,ENSMUSG00000035086,ENSMUSG00000029470,ENSMUSG00000020152,ENSMUSG00000013629,ENSMUSG00000036206,ENSMUSG00000018899,ENSMUSG00000033039,ENSMUSG00000037035,ENSMUSG00000034220,ENSMUSG00000037894,ENSMUSG00000025229,…
GO:0043405	regulation of MAP kinase activity	biological_process	8.6223e-05	0.009752	72	3712	264	22042	ENSMUSG00000035027,ENSMUSG00000022382,ENSMUSG00000026883,ENSMUSG00000024006,ENSMUSG00000037706,ENSMUSG00000035020,ENSMUSG00000030525,ENSMUSG00000025856,ENSMUSG00000033352,ENSMUSG00000036832,ENSMUSG00000035804,ENSMUSG00000116045,ENSMUSG00000024039,ENSMUSG00000026942,ENSMUSG00000023951,ENSMUSG00000032312,ENSMUSG00000027398,ENSMUSG00000051998,ENSMUSG00000045005,ENSMUSG00000029528,ENSMUSG00000025473,…
GO:0016192	vesicle-mediated transport	biological_process	9.0192e-05	0.010147	290	3712	1381	22042	ENSMUSG00000020131,ENSMUSG00000000631,ENSMUSG00000042766,ENSMUSG00000070000,ENSMUSG00000053046,ENSMUSG00000038708,ENSMUSG00000002043,ENSMUSG00000059714,ENSMUSG00000020592,ENSMUSG00000044134,ENSMUSG00000026721,ENSMUSG00000020903,ENSMUSG00000079111,ENSMUSG00000059923,ENSMUSG00000014773,ENSMUSG00000017132,ENSMUSG00000026433,ENSMUSG00000010054,ENSMUSG00000024112,ENSMUSG00000025127,ENSMUSG00000032268,…
GO:0007166	cell surface receptor signaling pathway	biological_process	9.1063e-05	0.01019	477	3712	2411	22042	ENSMUSG00000031465,ENSMUSG00000003233,ENSMUSG00000027313,ENSMUSG00000025408,ENSMUSG00000006456,ENSMUSG00000027944,ENSMUSG00000028289,ENSMUSG00000063239,ENSMUSG00000026514,ENSMUSG00000025494,ENSMUSG00000045648,ENSMUSG00000021451,ENSMUSG00000029203,ENSMUSG00000030352,ENSMUSG00000025499,ENSMUSG00000033767,ENSMUSG00000059456,ENSMUSG00000035314,ENSMUSG00000054008,ENSMUSG00000022552,ENSMUSG00000026814,…
GO:0007420	brain development	biological_process	9.4934e-05	0.010512	164	3712	701	22042	ENSMUSG00000026986,ENSMUSG00000035139,ENSMUSG00000029478,ENSMUSG00000028173,ENSMUSG00000028645,ENSMUSG00000026883,ENSMUSG00000026959,ENSMUSG00000022382,ENSMUSG00000026890,ENSMUSG00000032312,ENSMUSG00000001521,ENSMUSG00000024039,ENSMUSG00000022749,ENSMUSG00000074622,ENSMUSG00000021594,ENSMUSG00000058153,ENSMUSG00000038539,ENSMUSG00000024985,ENSMUSG00000030852,ENSMUSG00000021478,ENSMUSG00000026187,…
GO:0030154	cell differentiation	biological_process	9.579e-05	0.010552	789	3712	4059	22042	ENSMUSG00000031955,ENSMUSG00000038224,ENSMUSG00000025372,ENSMUSG00000037664,ENSMUSG00000001496,ENSMUSG00000027315,ENSMUSG00000037234,ENSMUSG00000003269,ENSMUSG00000004654,ENSMUSG00000032537,ENSMUSG00000040524,ENSMUSG00000037514,ENSMUSG00000049775,ENSMUSG00000045287,ENSMUSG00000023809,ENSMUSG00000001632,ENSMUSG00000018169,ENSMUSG00000034739,ENSMUSG00000041202,ENSMUSG00000110195,ENSMUSG00000057541,…
GO:0009891	positive regulation of biosynthetic process	biological_process	9.901e-05	0.01085	425	3712	2061	22042	ENSMUSG00000002221,ENSMUSG00000021962,ENSMUSG00000025962,ENSMUSG00000020914,ENSMUSG00000034041,ENSMUSG00000026942,ENSMUSG00000054717,ENSMUSG00000030538,ENSMUSG00000028977,ENSMUSG00000074622,ENSMUSG00000005514,ENSMUSG00000038539,ENSMUSG00000028893,ENSMUSG00000033060,ENSMUSG00000024985,ENSMUSG00000006728,ENSMUSG00000025498,ENSMUSG00000033249,ENSMUSG00000035139,ENSMUSG00000024953,ENSMUSG00000031841,…
GO:0042325	regulation of phosphorylation	biological_process	0.00010539	0.01149	321	3712	1523	22042	ENSMUSG00000063239,ENSMUSG00000037337,ENSMUSG00000045983,ENSMUSG00000058486,ENSMUSG00000003233,ENSMUSG00000006457,ENSMUSG00000038067,ENSMUSG00000059970,ENSMUSG00000027944,ENSMUSG00000028289,ENSMUSG00000018669,ENSMUSG00000054008,ENSMUSG00000020601,ENSMUSG00000024163,ENSMUSG00000048930,ENSMUSG00000026814,ENSMUSG00000009900,ENSMUSG00000021451,ENSMUSG00000029203,ENSMUSG00000025499,ENSMUSG00000000296,…
GO:0051649	establishment of localization in cell	biological_process	0.00010612	0.011501	508	3712	2457	22042	ENSMUSG00000079592,ENSMUSG00000020152,ENSMUSG00000022338,ENSMUSG00000029468,ENSMUSG00000038456,ENSMUSG00000037225,ENSMUSG00000021038,ENSMUSG00000035086,ENSMUSG00000024786,ENSMUSG00000068663,ENSMUSG00000028367,ENSMUSG00000033055,ENSMUSG00000038542,ENSMUSG00000029470,ENSMUSG00000024948,ENSMUSG00000030209,ENSMUSG00000011832,ENSMUSG00000006930,ENSMUSG00000030588,ENSMUSG00000032127,ENSMUSG00000020641,…
GO:0007015	actin filament organization	biological_process	0.00010658	0.011501	99	3712	386	22042	ENSMUSG00000056972,ENSMUSG00000037552,ENSMUSG00000028328,ENSMUSG00000031355,ENSMUSG00000038524,ENSMUSG00000037519,ENSMUSG00000027002,ENSMUSG00000051586,ENSMUSG00000022469,ENSMUSG00000036995,ENSMUSG00000030766,ENSMUSG00000030000,ENSMUSG00000053702,ENSMUSG00000037926,ENSMUSG00000028059,ENSMUSG00000116165,ENSMUSG00000026181,ENSMUSG00000059923,ENSMUSG00000006127,ENSMUSG00000032737,ENSMUSG00000024456,…
GO:0007005	mitochondrion organization	biological_process	0.00010821	0.011617	125	3712	534	22042	ENSMUSG00000021079,ENSMUSG00000027424,ENSMUSG00000041168,ENSMUSG00000021666,ENSMUSG00000013736,ENSMUSG00000037316,ENSMUSG00000069844,ENSMUSG00000020085,ENSMUSG00000025733,ENSMUSG00000006818,ENSMUSG00000022865,ENSMUSG00000062580,ENSMUSG00000025962,ENSMUSG00000018411,ENSMUSG00000045374,ENSMUSG00000054942,ENSMUSG00000034211,ENSMUSG00000024248,ENSMUSG00000020843,ENSMUSG00000035284,ENSMUSG00000019054,…
GO:0001501	skeletal system development	biological_process	0.00011031	0.011783	118	3712	487	22042	ENSMUSG00000031740,ENSMUSG00000011658,ENSMUSG00000051920,ENSMUSG00000022098,ENSMUSG00000034121,ENSMUSG00000032087,ENSMUSG00000000552,ENSMUSG00000032383,ENSMUSG00000025232,ENSMUSG00000040268,ENSMUSG00000032737,ENSMUSG00000036617,ENSMUSG00000052957,ENSMUSG00000074733,ENSMUSG00000030607,ENSMUSG00000035569,ENSMUSG00000050295,ENSMUSG00000028487,ENSMUSG00000024947,ENSMUSG00000026721,ENSMUSG00000068290,…
GO:2000026	regulation of multicellular organismal development	biological_process	0.00011255	0.011962	415	3712	2024	22042	ENSMUSG00000025147,ENSMUSG00000055003,ENSMUSG00000034205,ENSMUSG00000068739,ENSMUSG00000025856,ENSMUSG00000024122,ENSMUSG00000033191,ENSMUSG00000059201,ENSMUSG00000044258,ENSMUSG00000006800,ENSMUSG00000008976,ENSMUSG00000037386,ENSMUSG00000022382,ENSMUSG00000061436,ENSMUSG00000039652,ENSMUSG00000030987,ENSMUSG00000030538,ENSMUSG00000054717,ENSMUSG00000029033,ENSMUSG00000002221,ENSMUSG00000030638,…
GO:0044089	positive regulation of cellular component biogenesis	biological_process	0.00011541	0.012204	121	3712	492	22042	ENSMUSG00000004451,ENSMUSG00000029528,ENSMUSG00000022996,ENSMUSG00000021782,ENSMUSG00000037062,ENSMUSG00000040690,ENSMUSG00000003873,ENSMUSG00000024835,ENSMUSG00000047085,ENSMUSG00000050947,ENSMUSG00000035064,ENSMUSG00000025372,ENSMUSG00000000915,ENSMUSG00000002968,ENSMUSG00000040964,ENSMUSG00000037944,ENSMUSG00000040711,ENSMUSG00000021338,ENSMUSG00000058056,ENSMUSG00000038224,ENSMUSG00000020307,…
GO:1901701	cellular response to oxygen-containing compound	biological_process	0.00012107	0.01274	230	3712	1061	22042	ENSMUSG00000002948,ENSMUSG00000018566,ENSMUSG00000038260,ENSMUSG00000020804,ENSMUSG00000028756,ENSMUSG00000015950,ENSMUSG00000040268,ENSMUSG00000030744,ENSMUSG00000018634,ENSMUSG00000002250,ENSMUSG00000006127,ENSMUSG00000029167,ENSMUSG00000017652,ENSMUSG00000028059,ENSMUSG00000116165,ENSMUSG00000072875,ENSMUSG00000028982,ENSMUSG00000059146,ENSMUSG00000024947,ENSMUSG00000040613,ENSMUSG00000047789,…
GO:0035556	intracellular signal transduction	biological_process	0.00012486	0.013073	510	3712	2517	22042	ENSMUSG00000004371,ENSMUSG00000089809,ENSMUSG00000035027,ENSMUSG00000035273,ENSMUSG00000023993,ENSMUSG00000044827,ENSMUSG00000023349,ENSMUSG00000037316,ENSMUSG00000035020,ENSMUSG00000033510,ENSMUSG00000053436,ENSMUSG00000035804,ENSMUSG00000033352,ENSMUSG00000035580,ENSMUSG00000060216,ENSMUSG00000007987,ENSMUSG00000017493,ENSMUSG00000075590,ENSMUSG00000040479,ENSMUSG00000032113,ENSMUSG00000059713,…
GO:0016477	cell migration	biological_process	0.00012575	0.013102	283	3712	1332	22042	ENSMUSG00000053004,ENSMUSG00000009621,ENSMUSG00000034730,ENSMUSG00000036155,ENSMUSG00000016024,ENSMUSG00000018381,ENSMUSG00000021750,ENSMUSG00000026479,ENSMUSG00000020456,ENSMUSG00000029022,ENSMUSG00000030770,ENSMUSG00000037405,ENSMUSG00000057465,ENSMUSG00000040447,ENSMUSG00000046714,ENSMUSG00000026341,ENSMUSG00000022865,ENSMUSG00000000127,ENSMUSG00000006932,ENSMUSG00000003534,ENSMUSG00000031389,…
GO:0022603	regulation of anatomical structure morphogenesis	biological_process	0.00012858	0.013331	242	3712	1103	22042	ENSMUSG00000021451,ENSMUSG00000029687,ENSMUSG00000045664,ENSMUSG00000027394,ENSMUSG00000022443,ENSMUSG00000049521,ENSMUSG00000001627,ENSMUSG00000059456,ENSMUSG00000019768,ENSMUSG00000030695,ENSMUSG00000028664,ENSMUSG00000036473,ENSMUSG00000026814,ENSMUSG00000009900,ENSMUSG00000048537,ENSMUSG00000029071,ENSMUSG00000019777,ENSMUSG00000031465,ENSMUSG00000053646,ENSMUSG00000015846,ENSMUSG00000034993,…
GO:0031328	positive regulation of cellular biosynthetic process	biological_process	0.00012948	0.013332	416	3712	2017	22042	ENSMUSG00000004263,ENSMUSG00000023274,ENSMUSG00000109324,ENSMUSG00000005534,ENSMUSG00000049641,ENSMUSG00000046691,ENSMUSG00000004359,ENSMUSG00000022150,ENSMUSG00000039153,ENSMUSG00000024406,ENSMUSG00000032526,ENSMUSG00000021611,ENSMUSG00000056962,ENSMUSG00000045302,ENSMUSG00000028634,ENSMUSG00000037992,ENSMUSG00000045333,ENSMUSG00000025034,ENSMUSG00000040770,ENSMUSG00000032044,ENSMUSG00000002968,…
GO:1900542	regulation of purine nucleotide metabolic process	biological_process	0.00013192	0.013479	39	3712	126	22042	ENSMUSG00000022622,ENSMUSG00000053368,ENSMUSG00000027010,ENSMUSG00000029167,ENSMUSG00000041798,ENSMUSG00000018501,ENSMUSG00000028756,ENSMUSG00000018634,ENSMUSG00000024462,ENSMUSG00000020654,ENSMUSG00000020716,ENSMUSG00000039059,ENSMUSG00000028982,ENSMUSG00000024248,ENSMUSG00000035011,ENSMUSG00000009995,ENSMUSG00000020108,ENSMUSG00000022789,ENSMUSG00000021373,ENSMUSG00000005534,ENSMUSG00000021478,…
GO:0048513	organ development	biological_process	0.00013266	0.01349	665	3712	3398	22042	ENSMUSG00000028541,ENSMUSG00000039577,ENSMUSG00000034748,ENSMUSG00000019768,ENSMUSG00000042828,ENSMUSG00000040249,ENSMUSG00000025579,ENSMUSG00000029687,ENSMUSG00000001039,ENSMUSG00000024998,ENSMUSG00000028156,ENSMUSG00000010051,ENSMUSG00000003644,ENSMUSG00000032194,ENSMUSG00000026198,ENSMUSG00000019558,ENSMUSG00000053646,ENSMUSG00000063856,ENSMUSG00000015846,ENSMUSG00000054199,ENSMUSG00000020086,…
GO:0044802	single-organism membrane organization	biological_process	0.00014132	0.014233	195	3712	845	22042	ENSMUSG00000037519,ENSMUSG00000045629,ENSMUSG00000014504,ENSMUSG00000022037,ENSMUSG00000051984,ENSMUSG00000060131,ENSMUSG00000033589,ENSMUSG00000035189,ENSMUSG00000028603,ENSMUSG00000031543,ENSMUSG00000028152,ENSMUSG00000018572,ENSMUSG00000060671,ENSMUSG00000015950,ENSMUSG00000020946,ENSMUSG00000002104,ENSMUSG00000028756,ENSMUSG00000036104,ENSMUSG00000006127,ENSMUSG00000061979,ENSMUSG00000028917,…
GO:0050804	modulation of synaptic transmission	biological_process	0.00015529	0.015347	102	3712	402	22042	ENSMUSG00000022789,ENSMUSG00000025920,ENSMUSG00000024268,ENSMUSG00000096883,ENSMUSG00000031302,ENSMUSG00000060216,ENSMUSG00000021750,ENSMUSG00000019146,ENSMUSG00000057897,ENSMUSG00000038665,ENSMUSG00000018411,ENSMUSG00000027398,ENSMUSG00000026825,ENSMUSG00000053004,ENSMUSG00000019433,ENSMUSG00000027254,ENSMUSG00000004113,ENSMUSG00000034730,ENSMUSG00000039652,ENSMUSG00000040722,ENSMUSG00000037386,…
GO:1901575	organic substance catabolic process	biological_process	0.00015622	0.015367	376	3712	1785	22042	ENSMUSG00000022552,ENSMUSG00000020601,ENSMUSG00000017428,ENSMUSG00000032040,ENSMUSG00000022546,ENSMUSG00000015085,ENSMUSG00000019810,ENSMUSG00000029203,ENSMUSG00000024903,ENSMUSG00000071657,ENSMUSG00000028601,ENSMUSG00000030695,ENSMUSG00000059456,ENSMUSG00000042289,ENSMUSG00000029577,ENSMUSG00000058486,ENSMUSG00000038545,ENSMUSG00000036503,ENSMUSG00000057880,ENSMUSG00000068328,ENSMUSG00000027313,…
GO:0045893	positive regulation of transcription, DNA-templated	biological_process	0.00015861	0.01553	338	3712	1610	22042	ENSMUSG00000022514,ENSMUSG00000078881,ENSMUSG00000018899,ENSMUSG00000008496,ENSMUSG00000017724,ENSMUSG00000014592,ENSMUSG00000024955,ENSMUSG00000038692,ENSMUSG00000052534,ENSMUSG00000021944,ENSMUSG00000035011,ENSMUSG00000053129,ENSMUSG00000036120,ENSMUSG00000037894,ENSMUSG00000025229,ENSMUSG00000068290,ENSMUSG00000041936,ENSMUSG00000029053,ENSMUSG00000052688,ENSMUSG00000027466,ENSMUSG00000029535,…
GO:0001932	regulation of protein phosphorylation	biological_process	0.00016012	0.015606	298	3712	1414	22042	ENSMUSG00000021156,ENSMUSG00000059714,ENSMUSG00000000567,ENSMUSG00000010047,ENSMUSG00000047281,ENSMUSG00000032911,ENSMUSG00000032171,ENSMUSG00000018209,ENSMUSG00000067629,ENSMUSG00000037224,ENSMUSG00000028068,ENSMUSG00000022061,ENSMUSG00000020901,ENSMUSG00000036712,ENSMUSG00000001786,ENSMUSG00000050511,ENSMUSG00000018486,ENSMUSG00000039844,ENSMUSG00000031601,ENSMUSG00000039737,ENSMUSG00000009555,…
GO:0048812	neuron projection morphogenesis	biological_process	0.00016142	0.01566	144	3712	594	22042	ENSMUSG00000038708,ENSMUSG00000020224,ENSMUSG00000029053,ENSMUSG00000006782,ENSMUSG00000067629,ENSMUSG00000074121,ENSMUSG00000059714,ENSMUSG00000041936,ENSMUSG00000004151,ENSMUSG00000039852,ENSMUSG00000038593,ENSMUSG00000031292,ENSMUSG00000027833,ENSMUSG00000042766,ENSMUSG00000056486,ENSMUSG00000033792,ENSMUSG00000049580,ENSMUSG00000023030,ENSMUSG00000033295,ENSMUSG00000019194,ENSMUSG00000020152,…
GO:0043406	positive regulation of MAP kinase activity	biological_process	0.00016294	0.015668	55	3712	190	22042	ENSMUSG00000031392,ENSMUSG00000029999,ENSMUSG00000026883,ENSMUSG00000017652,ENSMUSG00000035027,ENSMUSG00000022382,ENSMUSG00000030744,ENSMUSG00000036832,ENSMUSG00000033352,ENSMUSG00000035804,ENSMUSG00000030525,ENSMUSG00000002948,ENSMUSG00000035020,ENSMUSG00000037706,ENSMUSG00000042724,ENSMUSG00000025856,ENSMUSG00000081683,ENSMUSG00000040390,ENSMUSG00000031565,ENSMUSG00000033618,ENSMUSG00000032312,…
GO:0007010	cytoskeleton organization	biological_process	0.00016298	0.015668	285	3712	1299	22042	ENSMUSG00000006127,ENSMUSG00000025085,ENSMUSG00000028438,ENSMUSG00000039637,ENSMUSG00000026383,ENSMUSG00000024456,ENSMUSG00000020973,ENSMUSG00000058587,ENSMUSG00000034226,ENSMUSG00000030739,ENSMUSG00000018012,ENSMUSG00000062825,ENSMUSG00000023009,ENSMUSG00000037552,ENSMUSG00000029521,ENSMUSG00000027002,ENSMUSG00000037519,ENSMUSG00000030000,ENSMUSG00000030766,ENSMUSG00000028059,ENSMUSG00000027329,…
GO:0045664	regulation of neuron differentiation	biological_process	0.00016699	0.015982	166	3712	709	22042	ENSMUSG00000009900,ENSMUSG00000029071,ENSMUSG00000024163,ENSMUSG00000036473,ENSMUSG00000028664,ENSMUSG00000035314,ENSMUSG00000001627,ENSMUSG00000059456,ENSMUSG00000027394,ENSMUSG00000029687,ENSMUSG00000040249,ENSMUSG00000021451,ENSMUSG00000038545,ENSMUSG00000045648,ENSMUSG00000028156,ENSMUSG00000045983,ENSMUSG00000032185,ENSMUSG00000028289,ENSMUSG00000038805,ENSMUSG00000019777,ENSMUSG00000053646,…
GO:0044248	cellular catabolic process	biological_process	0.0001712	0.01631	384	3712	1830	22042	ENSMUSG00000054676,ENSMUSG00000006930,ENSMUSG00000032127,ENSMUSG00000074882,ENSMUSG00000047146,ENSMUSG00000063428,ENSMUSG00000047123,ENSMUSG00000029468,ENSMUSG00000022214,ENSMUSG00000038375,ENSMUSG00000035086,ENSMUSG00000068663,ENSMUSG00000038542,ENSMUSG00000009585,ENSMUSG00000027466,ENSMUSG00000023031,ENSMUSG00000005043,ENSMUSG00000020694,ENSMUSG00000027984,ENSMUSG00000022283,ENSMUSG00000025231,…
GO:0050803	regulation of synapse structure or activity	biological_process	0.0001773	0.016816	82	3712	308	22042	ENSMUSG00000010825,ENSMUSG00000013033,ENSMUSG00000027950,ENSMUSG00000059146,ENSMUSG00000020716,ENSMUSG00000018634,ENSMUSG00000022514,ENSMUSG00000002104,ENSMUSG00000049630,ENSMUSG00000036104,ENSMUSG00000020886,ENSMUSG00000038738,ENSMUSG00000025499,ENSMUSG00000059456,ENSMUSG00000033295,ENSMUSG00000009900,ENSMUSG00000028664,ENSMUSG00000053550,ENSMUSG00000038255,ENSMUSG00000041936,ENSMUSG00000052087,…
GO:0060284	regulation of cell development	biological_process	0.00018019	0.016973	238	3712	1074	22042	ENSMUSG00000050295,ENSMUSG00000028059,ENSMUSG00000042662,ENSMUSG00000059146,ENSMUSG00000040663,ENSMUSG00000024563,ENSMUSG00000031565,ENSMUSG00000001249,ENSMUSG00000004460,ENSMUSG00000020260,ENSMUSG00000028940,ENSMUSG00000041359,ENSMUSG00000011658,ENSMUSG00000018012,ENSMUSG00000038738,ENSMUSG00000039298,ENSMUSG00000063160,ENSMUSG00000026383,ENSMUSG00000029618,ENSMUSG00000037032,ENSMUSG00000074785,…
GO:0031400	negative regulation of protein modification process	biological_process	0.00018057	0.016973	155	3712	673	22042	ENSMUSG00000052087,ENSMUSG00000026628,ENSMUSG00000030435,ENSMUSG00000018669,ENSMUSG00000019777,ENSMUSG00000021209,ENSMUSG00000014030,ENSMUSG00000041347,ENSMUSG00000045983,ENSMUSG00000046447,ENSMUSG00000000881,ENSMUSG00000027006,ENSMUSG00000021451,ENSMUSG00000045409,ENSMUSG00000073802,ENSMUSG00000026814,ENSMUSG00000029071,ENSMUSG00000028664,ENSMUSG00000020601,ENSMUSG00000036473,ENSMUSG00000048581,…
GO:0050793	regulation of developmental process	biological_process	0.00018607	0.017413	526	3712	2638	22042	ENSMUSG00000060216,ENSMUSG00000032363,ENSMUSG00000074643,ENSMUSG00000063632,ENSMUSG00000057897,ENSMUSG00000018411,ENSMUSG00000030782,ENSMUSG00000025020,ENSMUSG00000027510,ENSMUSG00000035273,ENSMUSG00000004462,ENSMUSG00000007279,ENSMUSG00000033227,ENSMUSG00000053436,ENSMUSG00000028064,ENSMUSG00000032554,ENSMUSG00000010760,ENSMUSG00000029570,ENSMUSG00000021493,ENSMUSG00000037944,ENSMUSG00000002111,…
GO:0051254	positive regulation of RNA metabolic process	biological_process	0.00019056	0.017755	365	3712	1754	22042	ENSMUSG00000041936,ENSMUSG00000022283,ENSMUSG00000029053,ENSMUSG00000052688,ENSMUSG00000027466,ENSMUSG00000029535,ENSMUSG00000023031,ENSMUSG00000042903,ENSMUSG00000024220,ENSMUSG00000020715,ENSMUSG00000037225,ENSMUSG00000048763,ENSMUSG00000038542,ENSMUSG00000070493,ENSMUSG00000048154,ENSMUSG00000022338,ENSMUSG00000047123,ENSMUSG00000038375,ENSMUSG00000026820,ENSMUSG00000047146,ENSMUSG00000020167,…
GO:0090630	activation of GTPase activity	biological_process	0.00019338	0.017938	27	3712	74	22042	ENSMUSG00000059146,ENSMUSG00000022391,ENSMUSG00000026721,ENSMUSG00000039813,ENSMUSG00000011832,ENSMUSG00000042700,ENSMUSG00000042203,ENSMUSG00000023923,ENSMUSG00000052302,ENSMUSG00000033763,ENSMUSG00000059439,ENSMUSG00000059456,ENSMUSG00000029174,ENSMUSG00000032356,ENSMUSG00000022568,ENSMUSG00000036244,ENSMUSG00000042492,ENSMUSG00000042303,ENSMUSG00000035007,ENSMUSG00000038520,ENSMUSG00000021549,…
GO:0010557	positive regulation of macromolecule biosynthetic process	biological_process	0.00019548	0.017976	396	3712	1921	22042	ENSMUSG00000041936,ENSMUSG00000027466,ENSMUSG00000052688,ENSMUSG00000029053,ENSMUSG00000023031,ENSMUSG00000029535,ENSMUSG00000024220,ENSMUSG00000042903,ENSMUSG00000048763,ENSMUSG00000037225,ENSMUSG00000070493,ENSMUSG00000038542,ENSMUSG00000022338,ENSMUSG00000048154,ENSMUSG00000047123,ENSMUSG00000038375,ENSMUSG00000026820,ENSMUSG00000002963,ENSMUSG00000020167,ENSMUSG00000047146,ENSMUSG00000030007,…
GO:0032271	regulation of protein polymerization	biological_process	0.00019891	0.018184	59	3712	213	22042	ENSMUSG00000029675,ENSMUSG00000039043,ENSMUSG00000049775,ENSMUSG00000024142,ENSMUSG00000000915,ENSMUSG00000067889,ENSMUSG00000040811,ENSMUSG00000014846,ENSMUSG00000024835,ENSMUSG00000059456,ENSMUSG00000032366,ENSMUSG00000025372,ENSMUSG00000020639,ENSMUSG00000032186,ENSMUSG00000020152,ENSMUSG00000031558,ENSMUSG00000021338,ENSMUSG00000045664,ENSMUSG00000018126,ENSMUSG00000024944,ENSMUSG00000021573,…
GO:0051258	protein polymerization	biological_process	0.00019988	0.018184	73	3712	275	22042	ENSMUSG00000052727,ENSMUSG00000027002,ENSMUSG00000028328,ENSMUSG00000056972,ENSMUSG00000037552,ENSMUSG00000038524,ENSMUSG00000059923,ENSMUSG00000030000,ENSMUSG00000024456,ENSMUSG00000030744,ENSMUSG00000039637,ENSMUSG00000015599,ENSMUSG00000018012,ENSMUSG00000058587,ENSMUSG00000025235,ENSMUSG00000048096,ENSMUSG00000039298,ENSMUSG00000014846,ENSMUSG00000032366,ENSMUSG00000059456,ENSMUSG00000032186,…
GO:0032535	regulation of cellular component size	biological_process	0.00020032	0.018184	97	3712	383	22042	ENSMUSG00000061353,ENSMUSG00000026121,ENSMUSG00000043051,ENSMUSG00000050552,ENSMUSG00000030539,ENSMUSG00000022436,ENSMUSG00000030110,ENSMUSG00000000915,ENSMUSG00000067889,ENSMUSG00000001729,ENSMUSG00000024835,ENSMUSG00000025372,ENSMUSG00000031558,ENSMUSG00000028064,ENSMUSG00000021338,ENSMUSG00000033174,ENSMUSG00000029675,ENSMUSG00000031389,ENSMUSG00000049775,ENSMUSG00000024142,ENSMUSG00000029674,…
GO:0051694	pointed-end actin filament capping	biological_process	0.00020412	0.018449	6	3712	7	22042	ENSMUSG00000048096,ENSMUSG00000032186,ENSMUSG00000058587,ENSMUSG00000028328,ENSMUSG00000029683,ENSMUSG00000005628
GO:0043170	macromolecule metabolic process	biological_process	0.00020773	0.018659	1665	3712	9095	22042	ENSMUSG00000018566,ENSMUSG00000010755,ENSMUSG00000021982,ENSMUSG00000002948,ENSMUSG00000031387,ENSMUSG00000050945,ENSMUSG00000070319,ENSMUSG00000032604,ENSMUSG00000048232,ENSMUSG00000038880,ENSMUSG00000032316,ENSMUSG00000017446,ENSMUSG00000026383,ENSMUSG00000078908,ENSMUSG00000040026,ENSMUSG00000036613,ENSMUSG00000037032,ENSMUSG00000029167,ENSMUSG00000015599,ENSMUSG00000020101,ENSMUSG00000028059,…
GO:1902680	positive regulation of RNA biosynthetic process	biological_process	0.00023912	0.021002	349	3712	1675	22042	ENSMUSG00000027412,ENSMUSG00000027580,ENSMUSG00000058440,ENSMUSG00000056770,ENSMUSG00000028207,ENSMUSG00000019768,ENSMUSG00000001627,ENSMUSG00000042506,ENSMUSG00000029071,ENSMUSG00000002102,ENSMUSG00000015846,ENSMUSG00000019777,ENSMUSG00000038615,ENSMUSG00000038805,ENSMUSG00000004328,ENSMUSG00000026628,ENSMUSG00000090125,ENSMUSG00000003644,ENSMUSG00000026873,ENSMUSG00000015461,ENSMUSG00000026565,…
GO:0051291	protein heterooligomerization	biological_process	0.00023932	0.021002	44	3712	163	22042	ENSMUSG00000017390,ENSMUSG00000017446,ENSMUSG00000063882,ENSMUSG00000061482,ENSMUSG00000037316,ENSMUSG00000022041,ENSMUSG00000028931,ENSMUSG00000053119,ENSMUSG00000031789,ENSMUSG00000026959,ENSMUSG00000001901,ENSMUSG00000003099,ENSMUSG00000006932,ENSMUSG00000002578,ENSMUSG00000020295,ENSMUSG00000030341,ENSMUSG00000026245,ENSMUSG00000059923,ENSMUSG00000026942,ENSMUSG00000027950,ENSMUSG00000030770,…
GO:0048667	cell morphogenesis involved in neuron differentiation	biological_process	0.00024085	0.02105	133	3712	548	22042	ENSMUSG00000020886,ENSMUSG00000030084,ENSMUSG00000017724,ENSMUSG00000057531,ENSMUSG00000031385,ENSMUSG00000044033,ENSMUSG00000062252,ENSMUSG00000045039,ENSMUSG00000066129,ENSMUSG00000027950,ENSMUSG00000072772,ENSMUSG00000052727,ENSMUSG00000033618,ENSMUSG00000026934,ENSMUSG00000062380,ENSMUSG00000033565,ENSMUSG00000037926,ENSMUSG00000059714,ENSMUSG00000041936,ENSMUSG00000004151,ENSMUSG00000006782,…
GO:0098815	modulation of excitatory postsynaptic potential	biological_process	0.00024372	0.021213	19	3712	45	22042	ENSMUSG00000039671,ENSMUSG00000029071,ENSMUSG00000003200,ENSMUSG00000042589,ENSMUSG00000036473,ENSMUSG00000023826,ENSMUSG00000030409,ENSMUSG00000071657,ENSMUSG00000031302,ENSMUSG00000024268,ENSMUSG00000059456,ENSMUSG00000025372,ENSMUSG00000038738,ENSMUSG00000029053,ENSMUSG00000030525,ENSMUSG00000022623,ENSMUSG00000026959,ENSMUSG00000037386,ENSMUSG00000020886
GO:0031334	positive regulation of protein complex assembly	biological_process	0.00025507	0.02203	60	3712	220	22042	ENSMUSG00000021266,ENSMUSG00000039298,ENSMUSG00000048096,ENSMUSG00000028717,ENSMUSG00000026341,ENSMUSG00000024777,ENSMUSG00000021326,ENSMUSG00000039615,ENSMUSG00000037316,ENSMUSG00000041359,ENSMUSG00000027364,ENSMUSG00000046714,ENSMUSG00000018012,ENSMUSG00000022377,ENSMUSG00000015599,ENSMUSG00000034525,ENSMUSG00000000127,ENSMUSG00000006932,ENSMUSG00000030744,ENSMUSG00000002221,ENSMUSG00000018411,…
GO:0009967	positive regulation of signal transduction	biological_process	0.00025519	0.02203	306	3712	1459	22042	ENSMUSG00000037989,ENSMUSG00000004040,ENSMUSG00000015452,ENSMUSG00000036208,ENSMUSG00000022255,ENSMUSG00000030339,ENSMUSG00000001729,ENSMUSG00000030733,ENSMUSG00000050377,ENSMUSG00000032064,ENSMUSG00000041046,ENSMUSG00000003184,ENSMUSG00000000766,ENSMUSG00000035042,ENSMUSG00000029528,ENSMUSG00000045005,ENSMUSG00000058756,ENSMUSG00000030110,ENSMUSG00000064224,ENSMUSG00000022996,ENSMUSG00000025473,…
GO:0048589	developmental growth	biological_process	0.00026512	0.022794	161	3712	703	22042	ENSMUSG00000028475,ENSMUSG00000032076,ENSMUSG00000024406,ENSMUSG00000043051,ENSMUSG00000061353,ENSMUSG00000005534,ENSMUSG00000049551,ENSMUSG00000004263,ENSMUSG00000023972,ENSMUSG00000030539,ENSMUSG00000028064,ENSMUSG00000010760,ENSMUSG00000052911,ENSMUSG00000067889,ENSMUSG00000039952,ENSMUSG00000023826,ENSMUSG00000015957,ENSMUSG00000037600,ENSMUSG00000031389,ENSMUSG00000037992,ENSMUSG00000003534,…
GO:0022037	metencephalon development	biological_process	0.00026995	0.023115	36	3712	118	22042	ENSMUSG00000057880,ENSMUSG00000001911,ENSMUSG00000039137,ENSMUSG00000044933,ENSMUSG00000026121,ENSMUSG00000000632,ENSMUSG00000058975,ENSMUSG00000039852,ENSMUSG00000035431,ENSMUSG00000021557,ENSMUSG00000030683,ENSMUSG00000028541,ENSMUSG00000038255,ENSMUSG00000032064,ENSMUSG00000006930,ENSMUSG00000033792,ENSMUSG00000020918,ENSMUSG00000000568,ENSMUSG00000067889,ENSMUSG00000029687,ENSMUSG00000022568,…
GO:1901699	cellular response to nitrogen compound	biological_process	0.00027409	0.023375	142	3712	610	22042	ENSMUSG00000032312,ENSMUSG00000027398,ENSMUSG00000026942,ENSMUSG00000029826,ENSMUSG00000021594,ENSMUSG00000027712,ENSMUSG00000028893,ENSMUSG00000005514,ENSMUSG00000050824,ENSMUSG00000006728,ENSMUSG00000059201,ENSMUSG00000032702,ENSMUSG00000024122,ENSMUSG00000020176,ENSMUSG00000029478,ENSMUSG00000039652,ENSMUSG00000032338,ENSMUSG00000027765,ENSMUSG00000041798,ENSMUSG00000018501,ENSMUSG00000008976,…
GO:0006140	regulation of nucleotide metabolic process	biological_process	0.0002903	0.024285	39	3712	130	22042	ENSMUSG00000022789,ENSMUSG00000020108,ENSMUSG00000009995,ENSMUSG00000035011,ENSMUSG00000021373,ENSMUSG00000020716,ENSMUSG00000020654,ENSMUSG00000024248,ENSMUSG00000028982,ENSMUSG00000039059,ENSMUSG00000029167,ENSMUSG00000024462,ENSMUSG00000018634,ENSMUSG00000028756,ENSMUSG00000041798,ENSMUSG00000018501,ENSMUSG00000022622,ENSMUSG00000027010,ENSMUSG00000053368,ENSMUSG00000026496,ENSMUSG00000020793,…
GO:0016569	covalent chromatin modification	biological_process	0.00029051	0.024285	111	3712	449	22042	ENSMUSG00000061589,ENSMUSG00000038909,ENSMUSG00000001632,ENSMUSG00000042557,ENSMUSG00000025329,ENSMUSG00000024384,ENSMUSG00000021611,ENSMUSG00000002748,ENSMUSG00000024406,ENSMUSG00000038845,ENSMUSG00000109324,ENSMUSG00000032633,ENSMUSG00000025578,ENSMUSG00000029009,ENSMUSG00000108815,ENSMUSG00000021478,ENSMUSG00000079495,ENSMUSG00000028397,ENSMUSG00000069678,ENSMUSG00000063065,ENSMUSG00000020918,…
GO:0018209	peptidyl-serine modification	biological_process	0.00029368	0.024352	80	3712	319	22042	ENSMUSG00000006127,ENSMUSG00000004815,ENSMUSG00000015599,ENSMUSG00000028756,ENSMUSG00000026857,ENSMUSG00000041359,ENSMUSG00000020108,ENSMUSG00000040390,ENSMUSG00000029521,ENSMUSG00000003345,ENSMUSG00000021699,ENSMUSG00000092329,ENSMUSG00000033618,ENSMUSG00000022469,ENSMUSG00000021115,ENSMUSG00000059146,ENSMUSG00000021959,ENSMUSG00000026181,ENSMUSG00000020694,ENSMUSG00000036923,ENSMUSG00000038067,…
GO:0060070	canonical Wnt signaling pathway	biological_process	0.00029417	0.024352	71	3712	268	22042	ENSMUSG00000025764,ENSMUSG00000039577,ENSMUSG00000028909,ENSMUSG00000051703,ENSMUSG00000039844,ENSMUSG00000030956,ENSMUSG00000009900,ENSMUSG00000029071,ENSMUSG00000018486,ENSMUSG00000036712,ENSMUSG00000033767,ENSMUSG00000037225,ENSMUSG00000032171,ENSMUSG00000018209,ENSMUSG00000018822,ENSMUSG00000001494,ENSMUSG00000025408,ENSMUSG00000003233,ENSMUSG00000000567,ENSMUSG00000020592,ENSMUSG00000015133,…
GO:0032879	regulation of localization	biological_process	0.00029475	0.024352	534	3712	2646	22042	ENSMUSG00000059412,ENSMUSG00000028657,ENSMUSG00000049775,ENSMUSG00000040524,ENSMUSG00000031028,ENSMUSG00000042632,ENSMUSG00000031390,ENSMUSG00000031955,ENSMUSG00000057672,ENSMUSG00000001496,ENSMUSG00000004654,ENSMUSG00000027257,ENSMUSG00000110195,ENSMUSG00000038976,ENSMUSG00000026923,ENSMUSG00000021340,ENSMUSG00000039166,ENSMUSG00000020894,ENSMUSG00000040652,ENSMUSG00000025068,ENSMUSG00000036006,…
GO:1903508	positive regulation of nucleic acid-templated transcription	biological_process	0.00031637	0.025935	347	3712	1671	22042	ENSMUSG00000029267,ENSMUSG00000031565,ENSMUSG00000026637,ENSMUSG00000029521,ENSMUSG00000024921,ENSMUSG00000028059,ENSMUSG00000020919,ENSMUSG00000026805,ENSMUSG00000002250,ENSMUSG00000028756,ENSMUSG00000070002,ENSMUSG00000025085,ENSMUSG00000006127,ENSMUSG00000037032,ENSMUSG00000029167,ENSMUSG00000030722,ENSMUSG00000068551,ENSMUSG00000042279,ENSMUSG00000025499,ENSMUSG00000078249,ENSMUSG00000001988,…
GO:0016568	chromatin modification	biological_process	0.00032424	0.026478	129	3712	543	22042	ENSMUSG00000046791,ENSMUSG00000078249,ENSMUSG00000037447,ENSMUSG00000029687,ENSMUSG00000056770,ENSMUSG00000034748,ENSMUSG00000062906,ENSMUSG00000042506,ENSMUSG00000048930,ENSMUSG00000026436,ENSMUSG00000019777,ENSMUSG00000006456,ENSMUSG00000032185,ENSMUSG00000013787,ENSMUSG00000026873,ENSMUSG00000013822,ENSMUSG00000040007,ENSMUSG00000063952,ENSMUSG00000020661,ENSMUSG00000014030,ENSMUSG00000041187,…
GO:0030833	regulation of actin filament polymerization	biological_process	0.00032581	0.026503	46	3712	159	22042	ENSMUSG00000032186,ENSMUSG00000020639,ENSMUSG00000020152,ENSMUSG00000031558,ENSMUSG00000021338,ENSMUSG00000045664,ENSMUSG00000000915,ENSMUSG00000067889,ENSMUSG00000024835,ENSMUSG00000059456,ENSMUSG00000032366,ENSMUSG00000025372,ENSMUSG00000049775,ENSMUSG00000024142,ENSMUSG00000029675,ENSMUSG00000039043,ENSMUSG00000038067,ENSMUSG00000005628,ENSMUSG00000029622,ENSMUSG00000027944,ENSMUSG00000018126,…
GO:0006399	tRNA metabolic process	biological_process	0.00033135	0.026842	48	3712	166	22042	ENSMUSG00000057541,ENSMUSG00000021905,ENSMUSG00000053286,ENSMUSG00000020549,ENSMUSG00000021807,ENSMUSG00000028331,ENSMUSG00000006191,ENSMUSG00000035585,ENSMUSG00000026618,ENSMUSG00000004233,ENSMUSG00000042389,ENSMUSG00000029097,ENSMUSG00000002825,ENSMUSG00000032044,ENSMUSG00000060950,ENSMUSG00000060152,ENSMUSG00000067369,ENSMUSG00000056310,ENSMUSG00000022386,ENSMUSG00000020781,ENSMUSG00000029173,…
GO:0051338	regulation of transferase activity	biological_process	0.00033251	0.026842	200	3712	898	22042	ENSMUSG00000037224,ENSMUSG00000020715,ENSMUSG00000018209,ENSMUSG00000029053,ENSMUSG00000032171,ENSMUSG00000044716,ENSMUSG00000032911,ENSMUSG00000013646,ENSMUSG00000036923,ENSMUSG00000047281,ENSMUSG00000010047,ENSMUSG00000020272,ENSMUSG00000041936,ENSMUSG00000039737,ENSMUSG00000002963,ENSMUSG00000032392,ENSMUSG00000052752,ENSMUSG00000001786,ENSMUSG00000029468,ENSMUSG00000020901,ENSMUSG00000037225,…
GO:0045859	regulation of protein kinase activity	biological_process	0.00034469	0.02772	159	3712	697	22042	ENSMUSG00000017652,ENSMUSG00000027223,ENSMUSG00000015599,ENSMUSG00000029999,ENSMUSG00000025010,ENSMUSG00000006127,ENSMUSG00000048379,ENSMUSG00000030744,ENSMUSG00000015950,ENSMUSG00000032604,ENSMUSG00000039661,ENSMUSG00000041359,ENSMUSG00000002948,ENSMUSG00000022037,ENSMUSG00000027947,ENSMUSG00000042901,ENSMUSG00000031565,ENSMUSG00000027368,ENSMUSG00000041638,ENSMUSG00000021959,ENSMUSG00000024947,…
GO:0008033	tRNA processing	biological_process	0.00036103	0.028814	35	3712	113	22042	ENSMUSG00000035585,ENSMUSG00000006191,ENSMUSG00000028331,ENSMUSG00000021807,ENSMUSG00000020549,ENSMUSG00000053286,ENSMUSG00000021905,ENSMUSG00000057541,ENSMUSG00000067369,ENSMUSG00000056310,ENSMUSG00000060152,ENSMUSG00000060950,ENSMUSG00000032044,ENSMUSG00000002825,ENSMUSG00000042389,ENSMUSG00000029097,ENSMUSG00000068882,ENSMUSG00000025899,ENSMUSG00000035601,ENSMUSG00000027079,ENSMUSG00000013736,…
GO:0006325	chromatin organization	biological_process	0.00036424	0.028961	158	3712	737	22042	ENSMUSG00000025764,ENSMUSG00000009555,ENSMUSG00000020167,ENSMUSG00000047146,ENSMUSG00000039852,ENSMUSG00000030714,ENSMUSG00000069378,ENSMUSG00000022338,ENSMUSG00000048154,ENSMUSG00000041126,ENSMUSG00000060093,ENSMUSG00000026917,ENSMUSG00000020694,ENSMUSG00000021156,ENSMUSG00000059851,ENSMUSG00000020196,ENSMUSG00000000567,ENSMUSG00000037894,ENSMUSG00000026181,ENSMUSG00000035011,ENSMUSG00000033326,…
GO:1900006	positive regulation of dendrite development	biological_process	0.00037603	0.029565	32	3712	95	22042	ENSMUSG00000025920,ENSMUSG00000022789,ENSMUSG00000031302,ENSMUSG00000020389,ENSMUSG00000057897,ENSMUSG00000031012,ENSMUSG00000026883,ENSMUSG00000039652,ENSMUSG00000022623,ENSMUSG00000063160,ENSMUSG00000026341,ENSMUSG00000038738,ENSMUSG00000020152,ENSMUSG00000033295,ENSMUSG00000029687,ENSMUSG00000025372,ENSMUSG00000035064,ENSMUSG00000052135,ENSMUSG00000036473,ENSMUSG00000042589,ENSMUSG00000039671,…
GO:0071702	organic substance transport	biological_process	0.00040236	0.031384	502	3712	2463	22042	ENSMUSG00000002699,ENSMUSG00000030525,ENSMUSG00000040447,ENSMUSG00000026339,ENSMUSG00000025389,ENSMUSG00000048856,ENSMUSG00000034247,ENSMUSG00000002820,ENSMUSG00000026341,ENSMUSG00000021079,ENSMUSG00000027048,ENSMUSG00000034525,ENSMUSG00000046811,ENSMUSG00000038515,ENSMUSG00000042254,ENSMUSG00000049866,ENSMUSG00000030761,ENSMUSG00000040667,ENSMUSG00000019900,ENSMUSG00000047821,ENSMUSG00000024533,…
GO:0019637	organophosphate metabolic process	biological_process	0.00041553	0.032192	210	3712	965	22042	ENSMUSG00000058979,ENSMUSG00000027613,ENSMUSG00000030541,ENSMUSG00000015085,ENSMUSG00000025648,ENSMUSG00000026817,ENSMUSG00000034748,ENSMUSG00000022013,ENSMUSG00000059456,ENSMUSG00000030695,ENSMUSG00000070366,ENSMUSG00000037686,ENSMUSG00000037580,ENSMUSG00000035596,ENSMUSG00000023827,ENSMUSG00000060600,ENSMUSG00000025728,ENSMUSG00000058486,ENSMUSG00000024981,ENSMUSG00000029432,ENSMUSG00000074064,…
GO:0072657	protein localization to membrane	biological_process	0.00042491	0.032461	115	3712	474	22042	ENSMUSG00000057914,ENSMUSG00000039470,ENSMUSG00000028664,ENSMUSG00000038235,ENSMUSG00000021820,ENSMUSG00000029392,ENSMUSG00000029071,ENSMUSG00000009900,ENSMUSG00000022771,ENSMUSG00000020216,ENSMUSG00000040249,ENSMUSG00000048483,ENSMUSG00000025816,ENSMUSG00000000881,ENSMUSG00000054065,ENSMUSG00000025499,ENSMUSG00000006740,ENSMUSG00000067629,ENSMUSG00000037553,ENSMUSG00000021124,ENSMUSG00000019802,…
GO:0043549	regulation of kinase activity	biological_process	0.0004273	0.032498	174	3712	772	22042	ENSMUSG00000044827,ENSMUSG00000035027,ENSMUSG00000035804,ENSMUSG00000050315,ENSMUSG00000033352,ENSMUSG00000002699,ENSMUSG00000035020,ENSMUSG00000021326,ENSMUSG00000037706,ENSMUSG00000030525,ENSMUSG00000060216,ENSMUSG00000032571,ENSMUSG00000040479,ENSMUSG00000002068,ENSMUSG00000018411,ENSMUSG00000034614,ENSMUSG00000026626,ENSMUSG00000009621,ENSMUSG00000048458,ENSMUSG00000024212,ENSMUSG00000008734,…
GO:0006366	transcription from RNA polymerase II promoter	biological_process	0.00044594	0.033445	401	3712	1989	22042	ENSMUSG00000003662,ENSMUSG00000039661,ENSMUSG00000071359,ENSMUSG00000021810,ENSMUSG00000023010,ENSMUSG00000017652,ENSMUSG00000056673,ENSMUSG00000029994,ENSMUSG00000041638,ENSMUSG00000043342,ENSMUSG00000024563,ENSMUSG00000020086,ENSMUSG00000061809,ENSMUSG00000050295,ENSMUSG00000024947,ENSMUSG00000026201,ENSMUSG00000050232,ENSMUSG00000037622,ENSMUSG00000017210,ENSMUSG00000100642,ENSMUSG00000030400,…
GO:0050773	regulation of dendrite development	biological_process	0.00045043	0.033498	49	3712	168	22042	ENSMUSG00000003575,ENSMUSG00000038545,ENSMUSG00000037062,ENSMUSG00000020224,ENSMUSG00000021782,ENSMUSG00000032185,ENSMUSG00000022864,ENSMUSG00000028613,ENSMUSG00000040276,ENSMUSG00000000632,ENSMUSG00000034867,ENSMUSG00000033389,ENSMUSG00000019777,ENSMUSG00000043051,ENSMUSG00000032526,ENSMUSG00000039671,ENSMUSG00000031292,ENSMUSG00000021701,ENSMUSG00000042700,ENSMUSG00000052135,ENSMUSG00000032513,…
GO:0048870	cell motility	biological_process	0.00045701	0.033589	302	3712	1457	22042	ENSMUSG00000031465,ENSMUSG00000032380,ENSMUSG00000035596,ENSMUSG00000042289,ENSMUSG00000048534,ENSMUSG00000025499,ENSMUSG00000022443,ENSMUSG00000059456,ENSMUSG00000030695,ENSMUSG00000021451,ENSMUSG00000031391,ENSMUSG00000026814,ENSMUSG00000024163,ENSMUSG00000025485,ENSMUSG00000024456,ENSMUSG00000026383,ENSMUSG00000002250,ENSMUSG00000039637,ENSMUSG00000040026,ENSMUSG00000074785,ENSMUSG00000042306,…
GO:0051674	localization of cell	biological_process	0.00045701	0.033589	302	3712	1457	22042	ENSMUSG00000029449,ENSMUSG00000044033,ENSMUSG00000031779,ENSMUSG00000022596,ENSMUSG00000031553,ENSMUSG00000022416,ENSMUSG00000024219,ENSMUSG00000054836,ENSMUSG00000026181,ENSMUSG00000034855,ENSMUSG00000020654,ENSMUSG00000068290,ENSMUSG00000036995,ENSMUSG00000006958,ENSMUSG00000030149,ENSMUSG00000025224,ENSMUSG00000000392,ENSMUSG00000021699,ENSMUSG00000045039,ENSMUSG00000000562,ENSMUSG00000038843,…
GO:0051239	regulation of multicellular organismal process	biological_process	0.00045784	0.033589	582	3712	2966	22042	ENSMUSG00000021820,ENSMUSG00000009555,ENSMUSG00000057914,ENSMUSG00000041540,ENSMUSG00000042419,ENSMUSG00000036712,ENSMUSG00000026072,ENSMUSG00000028068,ENSMUSG00000074121,ENSMUSG00000039069,ENSMUSG00000032171,ENSMUSG00000018822,ENSMUSG00000018209,ENSMUSG00000038708,ENSMUSG00000020224,ENSMUSG00000025512,ENSMUSG00000005124,ENSMUSG00000047281,ENSMUSG00000006538,ENSMUSG00000028101,ENSMUSG00000022875,…
GO:0043506	regulation of JUN kinase activity	biological_process	0.00045957	0.033589	29	3712	89	22042	ENSMUSG00000002948,ENSMUSG00000033327,ENSMUSG00000042724,ENSMUSG00000037337,ENSMUSG00000057531,ENSMUSG00000033352,ENSMUSG00000020715,ENSMUSG00000022382,ENSMUSG00000030744,ENSMUSG00000026883,ENSMUSG00000031392,ENSMUSG00000003233,ENSMUSG00000045005,ENSMUSG00000027223,ENSMUSG00000024039,ENSMUSG00000026942,ENSMUSG00000024163,ENSMUSG00000024013,ENSMUSG00000027398,ENSMUSG00000033618,ENSMUSG00000059456,…
GO:1901135	carbohydrate derivative metabolic process	biological_process	0.00047921	0.034829	223	3712	1032	22042	ENSMUSG00000027963,ENSMUSG00000089704,ENSMUSG00000029468,ENSMUSG00000020793,ENSMUSG00000037225,ENSMUSG00000035930,ENSMUSG00000033792,ENSMUSG00000024014,ENSMUSG00000058297,ENSMUSG00000036620,ENSMUSG00000015869,ENSMUSG00000002963,ENSMUSG00000036561,ENSMUSG00000017664,ENSMUSG00000032392,ENSMUSG00000047146,ENSMUSG00000005043,ENSMUSG00000031659,ENSMUSG00000010047,ENSMUSG00000006538,ENSMUSG00000025041,…
GO:0085029	extracellular matrix assembly	biological_process	0.000502	0.036114	14	3712	32	22042	ENSMUSG00000000567,ENSMUSG00000026479,ENSMUSG00000024909,ENSMUSG00000006538,ENSMUSG00000042436,ENSMUSG00000021186,ENSMUSG00000003665,ENSMUSG00000033327,ENSMUSG00000026923,ENSMUSG00000048537,ENSMUSG00000033792,ENSMUSG00000004894,ENSMUSG00000024529,ENSMUSG00000039952
GO:0032956	regulation of actin cytoskeleton organization	biological_process	0.00051426	0.03669	82	3712	327	22042	ENSMUSG00000036995,ENSMUSG00000030766,ENSMUSG00000022469,ENSMUSG00000030000,ENSMUSG00000059146,ENSMUSG00000037926,ENSMUSG00000116165,ENSMUSG00000026181,ENSMUSG00000059923,ENSMUSG00000081683,ENSMUSG00000056972,ENSMUSG00000028328,ENSMUSG00000037552,ENSMUSG00000031355,ENSMUSG00000038524,ENSMUSG00000037519,ENSMUSG00000027002,ENSMUSG00000058587,ENSMUSG00000048096,ENSMUSG00000025235,ENSMUSG00000018012,…
GO:1901700	response to oxygen-containing compound	biological_process	0.00051523	0.03669	333	3712	1634	22042	ENSMUSG00000024913,ENSMUSG00000035042,ENSMUSG00000029528,ENSMUSG00000022620,ENSMUSG00000022996,ENSMUSG00000044453,ENSMUSG00000026187,ENSMUSG00000030110,ENSMUSG00000022255,ENSMUSG00000001729,ENSMUSG00000020882,ENSMUSG00000015452,ENSMUSG00000096472,ENSMUSG00000055401,ENSMUSG00000005950,ENSMUSG00000004040,ENSMUSG00000031558,ENSMUSG00000003184,ENSMUSG00000000766,ENSMUSG00000033174,ENSMUSG00000031748,…
GO:0060078	regulation of postsynaptic membrane potential	biological_process	0.00055236	0.039203	40	3712	132	22042	ENSMUSG00000029071,ENSMUSG00000022758,ENSMUSG00000039671,ENSMUSG00000000766,ENSMUSG00000042589,ENSMUSG00000036473,ENSMUSG00000023826,ENSMUSG00000005950,ENSMUSG00000029470,ENSMUSG00000059456,ENSMUSG00000025372,ENSMUSG00000051331,ENSMUSG00000030409,ENSMUSG00000071657,ENSMUSG00000029468,ENSMUSG00000035200,ENSMUSG00000057880,ENSMUSG00000023942,ENSMUSG00000029053,ENSMUSG00000070570,ENSMUSG00000027895,…
GO:0043254	regulation of protein complex assembly	biological_process	0.00055806	0.039475	104	3712	431	22042	ENSMUSG00000034867,ENSMUSG00000044433,ENSMUSG00000020238,ENSMUSG00000058756,ENSMUSG00000050106,ENSMUSG00000004451,ENSMUSG00000022996,ENSMUSG00000037062,ENSMUSG00000003873,ENSMUSG00000002968,ENSMUSG00000000915,ENSMUSG00000067889,ENSMUSG00000040811,ENSMUSG00000024835,ENSMUSG00000025372,ENSMUSG00000058056,ENSMUSG00000026496,ENSMUSG00000031558,ENSMUSG00000021338,ENSMUSG00000029675,ENSMUSG00000045302,…
GO:1901214	regulation of neuron death	biological_process	0.00056237	0.039647	83	3712	333	22042	ENSMUSG00000029167,ENSMUSG00000018634,ENSMUSG00000034105,ENSMUSG00000028756,ENSMUSG00000002104,ENSMUSG00000057531,ENSMUSG00000032115,ENSMUSG00000002948,ENSMUSG00000038473,ENSMUSG00000020108,ENSMUSG00000022037,ENSMUSG00000023011,ENSMUSG00000025229,ENSMUSG00000020716,ENSMUSG00000030341,ENSMUSG00000026805,ENSMUSG00000040663,ENSMUSG00000031628,ENSMUSG00000063856,ENSMUSG00000025408,ENSMUSG00000038067,…
GO:0048585	negative regulation of response to stimulus	biological_process	0.00056474	0.039682	322	3712	1550	22042	ENSMUSG00000039810,ENSMUSG00000041120,ENSMUSG00000032737,ENSMUSG00000032118,ENSMUSG00000028850,ENSMUSG00000000282,ENSMUSG00000074491,ENSMUSG00000028496,ENSMUSG00000053647,ENSMUSG00000028599,ENSMUSG00000020716,ENSMUSG00000023011,ENSMUSG00000022875,ENSMUSG00000030341,ENSMUSG00000009293,ENSMUSG00000024182,ENSMUSG00000037224,ENSMUSG00000067629,ENSMUSG00000032171,ENSMUSG00000018822,ENSMUSG00000018209,…
GO:0009790	embryo development	biological_process	0.00060465	0.042345	224	3712	1049	22042	ENSMUSG00000034121,ENSMUSG00000025235,ENSMUSG00000051920,ENSMUSG00000011658,ENSMUSG00000000555,ENSMUSG00000024073,ENSMUSG00000052957,ENSMUSG00000006127,ENSMUSG00000036617,ENSMUSG00000026383,ENSMUSG00000070002,ENSMUSG00000024563,ENSMUSG00000043342,ENSMUSG00000024947,ENSMUSG00000021959,ENSMUSG00000050295,ENSMUSG00000037622,ENSMUSG00000028940,ENSMUSG00000020260,ENSMUSG00000001249,ENSMUSG00000030400,…
GO:0021549	cerebellum development	biological_process	0.00060986	0.04243	33	3712	109	22042	ENSMUSG00000048402,ENSMUSG00000005893,ENSMUSG00000052957,ENSMUSG00000029167,ENSMUSG00000022962,ENSMUSG00000027079,ENSMUSG00000023011,ENSMUSG00000050295,ENSMUSG00000024039,ENSMUSG00000066129,ENSMUSG00000058153,ENSMUSG00000014773,ENSMUSG00000020456,ENSMUSG00000039137,ENSMUSG00000057880,ENSMUSG00000001911,ENSMUSG00000058975,ENSMUSG00000000632,ENSMUSG00000044933,ENSMUSG00000026121,ENSMUSG00000006930,…
GO:0080134	regulation of response to stress	biological_process	0.00061858	0.042755	270	3712	1285	22042	ENSMUSG00000037820,ENSMUSG00000028599,ENSMUSG00000053647,ENSMUSG00000041287,ENSMUSG00000028850,ENSMUSG00000031392,ENSMUSG00000032118,ENSMUSG00000057531,ENSMUSG00000074155,ENSMUSG00000033618,ENSMUSG00000060548,ENSMUSG00000051279,ENSMUSG00000009293,ENSMUSG00000053219,ENSMUSG00000030341,ENSMUSG00000022875,ENSMUSG00000000791,ENSMUSG00000002496,ENSMUSG00000059714,ENSMUSG00000078452,ENSMUSG00000021156,…
GO:0010256	endomembrane system organization	biological_process	0.00063054	0.043439	137	3712	574	22042	ENSMUSG00000039637,ENSMUSG00000002104,ENSMUSG00000060671,ENSMUSG00000030055,ENSMUSG00000006127,ENSMUSG00000036104,ENSMUSG00000071359,ENSMUSG00000027364,ENSMUSG00000041842,ENSMUSG00000028917,ENSMUSG00000045629,ENSMUSG00000037519,ENSMUSG00000022037,ENSMUSG00000060131,ENSMUSG00000033589,ENSMUSG00000028152,ENSMUSG00000001143,ENSMUSG00000021115,ENSMUSG00000035189,ENSMUSG00000028603,ENSMUSG00000031543,…
GO:0018230	peptidyl-L-cysteine S-palmitoylation	biological_process	0.00064539	0.044175	11	3712	22	22042	ENSMUSG00000013921,ENSMUSG00000048483,ENSMUSG00000006463,ENSMUSG00000031823,ENSMUSG00000025786,ENSMUSG00000015335,ENSMUSG00000069189,ENSMUSG00000042532,ENSMUSG00000037553,ENSMUSG00000024982,ENSMUSG00000039470
GO:0018231	peptidyl-S-diacylglycerol-L-cysteine biosynthetic process from peptidyl-cysteine	biological_process	0.00064539	0.044175	11	3712	22	22042	ENSMUSG00000042532,ENSMUSG00000037553,ENSMUSG00000024982,ENSMUSG00000039470,ENSMUSG00000013921,ENSMUSG00000048483,ENSMUSG00000006463,ENSMUSG00000031823,ENSMUSG00000025786,ENSMUSG00000069189,ENSMUSG00000015335
GO:0071900	regulation of protein serine/threonine kinase activity	biological_process	0.00066002	0.04503	103	3712	433	22042	ENSMUSG00000004451,ENSMUSG00000069631,ENSMUSG00000045005,ENSMUSG00000029528,ENSMUSG00000024913,ENSMUSG00000051998,ENSMUSG00000030110,ENSMUSG00000032591,ENSMUSG00000058444,ENSMUSG00000005534,ENSMUSG00000022414,ENSMUSG00000025473,ENSMUSG00000032554,ENSMUSG00000040687,ENSMUSG00000015452,ENSMUSG00000096472,ENSMUSG00000037664,ENSMUSG00000004054,ENSMUSG00000037944,ENSMUSG00000001729,ENSMUSG00000063065,…
GO:0006357	regulation of transcription from RNA polymerase II promoter	biological_process	0.00066962	0.045484	388	3712	1929	22042	ENSMUSG00000057133,ENSMUSG00000042625,ENSMUSG00000041287,ENSMUSG00000021221,ENSMUSG00000041120,ENSMUSG00000000282,ENSMUSG00000053647,ENSMUSG00000023055,ENSMUSG00000061911,ENSMUSG00000022529,ENSMUSG00000042377,ENSMUSG00000041530,ENSMUSG00000005893,ENSMUSG00000024826,ENSMUSG00000003992,ENSMUSG00000022389,ENSMUSG00000051279,ENSMUSG00000026934,ENSMUSG00000000902,ENSMUSG00000014773,ENSMUSG00000059436,…
GO:0050890	cognition	biological_process	0.00067112	0.045484	78	3712	306	22042	ENSMUSG00000026768,ENSMUSG00000000594,ENSMUSG00000025318,ENSMUSG00000026959,ENSMUSG00000022623,ENSMUSG00000039652,ENSMUSG00000030525,ENSMUSG00000033768,ENSMUSG00000021750,ENSMUSG00000031302,ENSMUSG00000002900,ENSMUSG00000032239,ENSMUSG00000053004,ENSMUSG00000039059,ENSMUSG00000027254,ENSMUSG00000038665,ENSMUSG00000027398,ENSMUSG00000018411,ENSMUSG00000020423,ENSMUSG00000058756,ENSMUSG00000022489,…
GO:0061024	membrane organization	biological_process	0.00067312	0.045484	216	3712	1047	22042	ENSMUSG00000068663,ENSMUSG00000070000,ENSMUSG00000054065,ENSMUSG00000035086,ENSMUSG00000020216,ENSMUSG00000029468,ENSMUSG00000029392,ENSMUSG00000000631,ENSMUSG00000032127,ENSMUSG00000022771,ENSMUSG00000057914,ENSMUSG00000032377,ENSMUSG00000039470,ENSMUSG00000021820,ENSMUSG00000059714,ENSMUSG00000041936,ENSMUSG00000010047,ENSMUSG00000053768,ENSMUSG00000031982,ENSMUSG00000039201,ENSMUSG00000044716,…
GO:0030808	regulation of nucleotide biosynthetic process	biological_process	0.00068273	0.04584	24	3712	72	22042	ENSMUSG00000004654,ENSMUSG00000021373,ENSMUSG00000028656,ENSMUSG00000009995,ENSMUSG00000026496,ENSMUSG00000004040,ENSMUSG00000020793,ENSMUSG00000029361,ENSMUSG00000000766,ENSMUSG00000039059,ENSMUSG00000020654,ENSMUSG00000020716,ENSMUSG00000020140,ENSMUSG00000023826,ENSMUSG00000018634,ENSMUSG00000024462,ENSMUSG00000031659,ENSMUSG00000029167,ENSMUSG00000024524,ENSMUSG00000027010,ENSMUSG00000032633,…
GO:1900371	regulation of purine nucleotide biosynthetic process	biological_process	0.00068273	0.04584	24	3712	72	22042	ENSMUSG00000021373,ENSMUSG00000004654,ENSMUSG00000028656,ENSMUSG00000026496,ENSMUSG00000009995,ENSMUSG00000020793,ENSMUSG00000004040,ENSMUSG00000000766,ENSMUSG00000029361,ENSMUSG00000039059,ENSMUSG00000020140,ENSMUSG00000020716,ENSMUSG00000020654,ENSMUSG00000023826,ENSMUSG00000018634,ENSMUSG00000024462,ENSMUSG00000024524,ENSMUSG00000031659,ENSMUSG00000029167,ENSMUSG00000027010,ENSMUSG00000053368,…
GO:0040011	locomotion	biological_process	0.00068894	0.046111	343	3712	1680	22042	ENSMUSG00000040952,ENSMUSG00000046761,ENSMUSG00000032171,ENSMUSG00000059714,ENSMUSG00000000567,ENSMUSG00000004151,ENSMUSG00000002057,ENSMUSG00000010047,ENSMUSG00000032911,ENSMUSG00000039852,ENSMUSG00000040511,ENSMUSG00000000631,ENSMUSG00000042766,ENSMUSG00000026072,ENSMUSG00000059439,ENSMUSG00000032366,ENSMUSG00000033295,ENSMUSG00000001786,ENSMUSG00000031740,ENSMUSG00000059230,ENSMUSG00000039936,…
GO:0090066	regulation of anatomical structure size	biological_process	0.00070392	0.046965	119	3712	506	22042	ENSMUSG00000022623,ENSMUSG00000021549,ENSMUSG00000029674,ENSMUSG00000000127,ENSMUSG00000022382,ENSMUSG00000006818,ENSMUSG00000023277,ENSMUSG00000011096,ENSMUSG00000053119,ENSMUSG00000046714,ENSMUSG00000030545,ENSMUSG00000037316,ENSMUSG00000021326,ENSMUSG00000059201,ENSMUSG00000032702,ENSMUSG00000039621,ENSMUSG00000036832,ENSMUSG00000026341,ENSMUSG00000029683,ENSMUSG00000006728,ENSMUSG00000022488,…
GO:0008064	regulation of actin polymerization or depolymerization	biological_process	0.00070887	0.047101	49	3712	177	22042	ENSMUSG00000027002,ENSMUSG00000029683,ENSMUSG00000038524,ENSMUSG00000037405,ENSMUSG00000019944,ENSMUSG00000028328,ENSMUSG00000056972,ENSMUSG00000037552,ENSMUSG00000022488,ENSMUSG00000116165,ENSMUSG00000059923,ENSMUSG00000018924,ENSMUSG00000024533,ENSMUSG00000037926,ENSMUSG00000030000,ENSMUSG00000000127,ENSMUSG00000021549,ENSMUSG00000023277,ENSMUSG00000021326,ENSMUSG00000037316,ENSMUSG00000018012,…
GO:0009719	response to endogenous stimulus	biological_process	0.00071265	0.047101	343	3712	1671	22042	ENSMUSG00000037712,ENSMUSG00000032171,ENSMUSG00000018822,ENSMUSG00000074121,ENSMUSG00000029622,ENSMUSG00000020592,ENSMUSG00000028101,ENSMUSG00000006538,ENSMUSG00000026641,ENSMUSG00000000567,ENSMUSG00000058975,ENSMUSG00000010047,ENSMUSG00000022463,ENSMUSG00000001494,ENSMUSG00000050069,ENSMUSG00000036040,ENSMUSG00000039844,ENSMUSG00000035431,ENSMUSG00000025226,ENSMUSG00000059439,ENSMUSG00000022061,…
GO:0097011	cellular response to granulocyte macrophage colony-stimulating factor stimulus	biological_process	0.00071487	0.047101	7	3712	11	22042	ENSMUSG00000028469,ENSMUSG00000044786,ENSMUSG00000023274,ENSMUSG00000001729,ENSMUSG00000003382,ENSMUSG00000022489,ENSMUSG00000110195
GO:0097012	response to granulocyte macrophage colony-stimulating factor	biological_process	0.00071487	0.047101	7	3712	11	22042	ENSMUSG00000044786,ENSMUSG00000001729,ENSMUSG00000023274,ENSMUSG00000028469,ENSMUSG00000003382,ENSMUSG00000110195,ENSMUSG00000022489
GO:0031344	regulation of cell projection organization	biological_process	0.0007361	0.048131	166	3712	723	22042	ENSMUSG00000042589,ENSMUSG00000023826,ENSMUSG00000021701,ENSMUSG00000031389,ENSMUSG00000039671,ENSMUSG00000037754,ENSMUSG00000028064,ENSMUSG00000024835,ENSMUSG00000035064,ENSMUSG00000037944,ENSMUSG00000028613,ENSMUSG00000021782,ENSMUSG00000023972,ENSMUSG00000030539,ENSMUSG00000032526,ENSMUSG00000008734,ENSMUSG00000043051,ENSMUSG00000033389,ENSMUSG00000061353,ENSMUSG00000034867,ENSMUSG00000000632,…
GO:1902531	regulation of intracellular signal transduction	biological_process	0.00073732	0.048131	342	3712	1683	22042	ENSMUSG00000032537,ENSMUSG00000024142,ENSMUSG00000024013,ENSMUSG00000020307,ENSMUSG00000035212,ENSMUSG00000038224,ENSMUSG00000042632,ENSMUSG00000032356,ENSMUSG00000038383,ENSMUSG00000037346,ENSMUSG00000003269,ENSMUSG00000022414,ENSMUSG00000058444,ENSMUSG00000003873,ENSMUSG00000110195,ENSMUSG00000026923,ENSMUSG00000038845,ENSMUSG00000039166,ENSMUSG00000054252,ENSMUSG00000050552,ENSMUSG00000028469,…
GO:0044281	small molecule metabolic process	biological_process	0.00076174	0.04942	362	3712	1753	22042	ENSMUSG00000021982,ENSMUSG00000010755,ENSMUSG00000024213,ENSMUSG00000031387,ENSMUSG00000019916,ENSMUSG00000025153,ENSMUSG00000032604,ENSMUSG00000041440,ENSMUSG00000002250,ENSMUSG00000028756,ENSMUSG00000028931,ENSMUSG00000029167,ENSMUSG00000006127,ENSMUSG00000074797,ENSMUSG00000074115,ENSMUSG00000020919,ENSMUSG00000044788,ENSMUSG00000024843,ENSMUSG00000005951,ENSMUSG00000116378,ENSMUSG00000026245,…
GO:0032872	regulation of stress-activated MAPK cascade	biological_process	0.00076715	0.049473	59	3712	223	22042	ENSMUSG00000026883,ENSMUSG00000031392,ENSMUSG00000027223,ENSMUSG00000035027,ENSMUSG00000018501,ENSMUSG00000015950,ENSMUSG00000022382,ENSMUSG00000030744,ENSMUSG00000061436,ENSMUSG00000033352,ENSMUSG00000057531,ENSMUSG00000032604,ENSMUSG00000059201,ENSMUSG00000002948,ENSMUSG00000042724,ENSMUSG00000033327,ENSMUSG00000057719,ENSMUSG00000040390,ENSMUSG00000081683,ENSMUSG00000051279,ENSMUSG00000060548,…
GO:0005737	cytoplasm	cellular_component	5.7339e-24	1.2127e-19	2159	3712	10671	22042	ENSMUSG00000029168,ENSMUSG00000053929,ENSMUSG00000035273,ENSMUSG00000039202,ENSMUSG00000029875,ENSMUSG00000052187,ENSMUSG00000032596,ENSMUSG00000046321,ENSMUSG00000030708,ENSMUSG00000049287,ENSMUSG00000020843,ENSMUSG00000047248,ENSMUSG00000026280,ENSMUSG00000030782,ENSMUSG00000032026,ENSMUSG00000025576,ENSMUSG00000045176,ENSMUSG00000035964,ENSMUSG00000028475,ENSMUSG00000053388,ENSMUSG00000023274,…
GO:0044424	intracellular part	cellular_component	7.7378e-23	8.1828e-19	2643	3712	13657	22042	ENSMUSG00000031059,ENSMUSG00000028294,ENSMUSG00000006728,ENSMUSG00000021483,ENSMUSG00000034157,ENSMUSG00000066151,ENSMUSG00000030638,ENSMUSG00000036006,ENSMUSG00000033819,ENSMUSG00000025555,ENSMUSG00000041420,ENSMUSG00000041798,ENSMUSG00000031841,ENSMUSG00000035354,ENSMUSG00000011096,ENSMUSG00000068739,ENSMUSG00000022386,ENSMUSG00000078127,ENSMUSG00000026986,ENSMUSG00000067825,ENSMUSG00000025372,…
GO:0005622	intracellular	cellular_component	4.6088e-22	3.2492e-18	2730	3712	14197	22042	ENSMUSG00000070570,ENSMUSG00000024830,ENSMUSG00000052273,ENSMUSG00000020064,ENSMUSG00000041859,ENSMUSG00000015944,ENSMUSG00000057342,ENSMUSG00000038886,ENSMUSG00000029009,ENSMUSG00000035299,ENSMUSG00000020238,ENSMUSG00000030881,ENSMUSG00000026104,ENSMUSG00000039809,ENSMUSG00000019362,ENSMUSG00000036026,ENSMUSG00000026426,ENSMUSG00000028023,ENSMUSG00000028836,ENSMUSG00000054978,ENSMUSG00000098112,…
GO:0044444	cytoplasmic part	cellular_component	8.7732e-21	4.6388e-17	1731	3712	8358	22042	ENSMUSG00000003559,ENSMUSG00000058153,ENSMUSG00000027712,ENSMUSG00000025920,ENSMUSG00000068220,ENSMUSG00000068747,ENSMUSG00000073460,ENSMUSG00000005514,ENSMUSG00000040543,ENSMUSG00000015474,ENSMUSG00000017453,ENSMUSG00000028700,ENSMUSG00000026942,ENSMUSG00000020634,ENSMUSG00000030987,ENSMUSG00000037410,ENSMUSG00000021143,ENSMUSG00000032855,ENSMUSG00000026196,ENSMUSG00000015747,ENSMUSG00000024122,…
GO:0043229	intracellular organelle	cellular_component	3.9239e-18	1.3832e-14	2327	3712	11960	22042	ENSMUSG00000024948,ENSMUSG00000025161,ENSMUSG00000034906,ENSMUSG00000002458,ENSMUSG00000021327,ENSMUSG00000063428,ENSMUSG00000028992,ENSMUSG00000107283,ENSMUSG00000001630,ENSMUSG00000030956,ENSMUSG00000027881,ENSMUSG00000017664,ENSMUSG00000026820,ENSMUSG00000030588,ENSMUSG00000054676,ENSMUSG00000041936,ENSMUSG00000006191,ENSMUSG00000060519,ENSMUSG00000002910,ENSMUSG00000019802,ENSMUSG00000028468,…
GO:0043226	organelle	cellular_component	1.054e-17	3.1847e-14	2356	3712	12145	22042	ENSMUSG00000026489,ENSMUSG00000068115,ENSMUSG00000026270,ENSMUSG00000026121,ENSMUSG00000040086,ENSMUSG00000020686,ENSMUSG00000013419,ENSMUSG00000021478,ENSMUSG00000021972,ENSMUSG00000003873,ENSMUSG00000042167,ENSMUSG00000029151,ENSMUSG00000015943,ENSMUSG00000021518,ENSMUSG00000040711,ENSMUSG00000006948,ENSMUSG00000062691,ENSMUSG00000024050,ENSMUSG00000000594,ENSMUSG00000018501,ENSMUSG00000037386,…
GO:0043227	membrane-bounded organelle	cellular_component	1.9551e-15	4.2448e-12	2121	3712	10850	22042	ENSMUSG00000024743,ENSMUSG00000018666,ENSMUSG00000018677,ENSMUSG00000024831,ENSMUSG00000063882,ENSMUSG00000001661,ENSMUSG00000021010,ENSMUSG00000052915,ENSMUSG00000008090,ENSMUSG00000026626,ENSMUSG00000035284,ENSMUSG00000052160,ENSMUSG00000055128,ENSMUSG00000039496,ENSMUSG00000057897,ENSMUSG00000020219,ENSMUSG00000029012,ENSMUSG00000005980,ENSMUSG00000042351,ENSMUSG00000021687,ENSMUSG00000005534,…
GO:0043231	intracellular membrane-bounded organelle	cellular_component	2.2077e-15	4.2448e-12	2109	3712	10785	22042	ENSMUSG00000048483,ENSMUSG00000028975,ENSMUSG00000045409,ENSMUSG00000002102,ENSMUSG00000028737,ENSMUSG00000036587,ENSMUSG00000028907,ENSMUSG00000062906,ENSMUSG00000027639,ENSMUSG00000041064,ENSMUSG00000005882,ENSMUSG00000019777,ENSMUSG00000040007,ENSMUSG00000024981,ENSMUSG00000011837,ENSMUSG00000100642,ENSMUSG00000043987,ENSMUSG00000026201,ENSMUSG00000037622,ENSMUSG00000021959,ENSMUSG00000034793,…
GO:0044446	intracellular organelle part	cellular_component	2.6308e-13	3.9744e-10	1609	3712	8086	22042	ENSMUSG00000027425,ENSMUSG00000043671,ENSMUSG00000020781,ENSMUSG00000035234,ENSMUSG00000046095,ENSMUSG00000033249,ENSMUSG00000023980,ENSMUSG00000022382,ENSMUSG00000006818,ENSMUSG00000025318,ENSMUSG00000036687,ENSMUSG00000024953,ENSMUSG00000031166,ENSMUSG00000078853,ENSMUSG00000030045,ENSMUSG00000020914,ENSMUSG00000054717,ENSMUSG00000029683,ENSMUSG00000038539,ENSMUSG00000021373,ENSMUSG00000024985,…
GO:0044422	organelle part	cellular_component	4.4917e-13	6.3332e-10	1647	3712	8302	22042	ENSMUSG00000024743,ENSMUSG00000018666,ENSMUSG00000018677,ENSMUSG00000063882,ENSMUSG00000039202,ENSMUSG00000056598,ENSMUSG00000026504,ENSMUSG00000001661,ENSMUSG00000027285,ENSMUSG00000053929,ENSMUSG00000021010,ENSMUSG00000052915,ENSMUSG00000035273,ENSMUSG00000004462,ENSMUSG00000026626,ENSMUSG00000020843,ENSMUSG00000035284,ENSMUSG00000055128,ENSMUSG00000057897,ENSMUSG00000052160,ENSMUSG00000030782,…
GO:0005829	cytosol	cellular_component	7.6447e-13	1.0105e-09	783	3712	3598	22042	ENSMUSG00000009995,ENSMUSG00000060036,ENSMUSG00000073293,ENSMUSG00000002280,ENSMUSG00000075590,ENSMUSG00000033852,ENSMUSG00000039193,ENSMUSG00000024066,ENSMUSG00000020705,ENSMUSG00000054405,ENSMUSG00000031012,ENSMUSG00000004032,ENSMUSG00000051669,ENSMUSG00000026251,ENSMUSG00000038696,ENSMUSG00000008035,ENSMUSG00000034522,ENSMUSG00000069171,ENSMUSG00000053119,ENSMUSG00000022575,ENSMUSG00000020230,…
GO:0030054	cell junction	cellular_component	3.2481e-10	2.6607e-07	276	3712	1078	22042	ENSMUSG00000007021,ENSMUSG00000035390,ENSMUSG00000037446,ENSMUSG00000067653,ENSMUSG00000025812,ENSMUSG00000029528,ENSMUSG00000045005,ENSMUSG00000044433,ENSMUSG00000043079,ENSMUSG00000050377,ENSMUSG00000055322,ENSMUSG00000042700,ENSMUSG00000032064,ENSMUSG00000005338,ENSMUSG00000024873,ENSMUSG00000000766,ENSMUSG00000026490,ENSMUSG00000058056,ENSMUSG00000015452,ENSMUSG00000042961,ENSMUSG00000073002,…
GO:0098805	whole membrane	cellular_component	3.8084e-09	1.9178e-06	469	3712	2048	22042	ENSMUSG00000039206,ENSMUSG00000025793,ENSMUSG00000026288,ENSMUSG00000040412,ENSMUSG00000030324,ENSMUSG00000022656,ENSMUSG00000042096,ENSMUSG00000062252,ENSMUSG00000022377,ENSMUSG00000075707,ENSMUSG00000033039,ENSMUSG00000058454,ENSMUSG00000036206,ENSMUSG00000031553,ENSMUSG00000006269,ENSMUSG00000020654,ENSMUSG00000026718,ENSMUSG00000040836,ENSMUSG00000032182,ENSMUSG00000024870,ENSMUSG00000043648,…
GO:0042995	cell projection	cellular_component	1.0557e-07	3.2359e-05	505	3712	2283	22042	ENSMUSG00000021338,ENSMUSG00000032356,ENSMUSG00000031028,ENSMUSG00000040711,ENSMUSG00000031955,ENSMUSG00000030310,ENSMUSG00000025372,ENSMUSG00000037904,ENSMUSG00000003269,ENSMUSG00000029151,ENSMUSG00000037346,ENSMUSG00000024013,ENSMUSG00000056755,ENSMUSG00000028657,ENSMUSG00000026442,ENSMUSG00000032537,ENSMUSG00000042249,ENSMUSG00000014602,ENSMUSG00000045287,ENSMUSG00000028868,ENSMUSG00000004849,…
GO:0045202	synapse	cellular_component	1.1673e-07	3.4288e-05	256	3712	1053	22042	ENSMUSG00000024122,ENSMUSG00000015747,ENSMUSG00000053930,ENSMUSG00000019823,ENSMUSG00000063524,ENSMUSG00000031841,ENSMUSG00000039652,ENSMUSG00000027765,ENSMUSG00000037386,ENSMUSG00000028488,ENSMUSG00000030638,ENSMUSG00000060429,ENSMUSG00000025555,ENSMUSG00000027254,ENSMUSG00000026825,ENSMUSG00000019433,ENSMUSG00000027712,ENSMUSG00000021373,ENSMUSG00000031302,ENSMUSG00000021478,ENSMUSG00000110195,…
GO:0043005	neuron projection	cellular_component	2.5779e-07	7.1741e-05	313	3712	1344	22042	ENSMUSG00000034867,ENSMUSG00000032076,ENSMUSG00000033389,ENSMUSG00000043051,ENSMUSG00000019923,ENSMUSG00000034813,ENSMUSG00000028525,ENSMUSG00000009894,ENSMUSG00000005534,ENSMUSG00000025089,ENSMUSG00000047085,ENSMUSG00000030432,ENSMUSG00000000915,ENSMUSG00000027457,ENSMUSG00000017167,ENSMUSG00000021701,ENSMUSG00000037992,ENSMUSG00000026473,ENSMUSG00000039952,ENSMUSG00000034152,ENSMUSG00000029168,…
GO:0097458	neuron part	cellular_component	3.31e-07	9.0916e-05	378	3712	1670	22042	ENSMUSG00000013033,ENSMUSG00000030374,ENSMUSG00000027950,ENSMUSG00000066129,ENSMUSG00000038473,ENSMUSG00000048277,ENSMUSG00000062380,ENSMUSG00000034220,ENSMUSG00000025229,ENSMUSG00000024219,ENSMUSG00000006269,ENSMUSG00000044033,ENSMUSG00000030324,ENSMUSG00000022656,ENSMUSG00000022377,ENSMUSG00000013629,ENSMUSG00000000738,ENSMUSG00000026470,ENSMUSG00000000552,ENSMUSG00000041607,ENSMUSG00000029470,…
GO:0044456	synapse part	cellular_component	3.4545e-07	9.367e-05	216	3712	878	22042	ENSMUSG00000036104,ENSMUSG00000025085,ENSMUSG00000028931,ENSMUSG00000037032,ENSMUSG00000030744,ENSMUSG00000034686,ENSMUSG00000002104,ENSMUSG00000066607,ENSMUSG00000033595,ENSMUSG00000027364,ENSMUSG00000038738,ENSMUSG00000018566,ENSMUSG00000040640,ENSMUSG00000010825,ENSMUSG00000031543,ENSMUSG00000030000,ENSMUSG00000003200,ENSMUSG00000052301,ENSMUSG00000037373,ENSMUSG00000028059,ENSMUSG00000004267,…
GO:0005856	cytoskeleton	cellular_component	1.0715e-06	0.00027978	443	3712	2058	22042	ENSMUSG00000000631,ENSMUSG00000041025,ENSMUSG00000009739,ENSMUSG00000038593,ENSMUSG00000042766,ENSMUSG00000027194,ENSMUSG00000032782,ENSMUSG00000048794,ENSMUSG00000025764,ENSMUSG00000020212,ENSMUSG00000019952,ENSMUSG00000052302,ENSMUSG00000070000,ENSMUSG00000062190,ENSMUSG00000001416,ENSMUSG00000059439,ENSMUSG00000038167,ENSMUSG00000030276,ENSMUSG00000032366,ENSMUSG00000053046,ENSMUSG00000036712,…
GO:0044463	cell projection part	cellular_component	3.3689e-06	0.00076381	272	3712	1157	22042	ENSMUSG00000027329,ENSMUSG00000028059,ENSMUSG00000050164,ENSMUSG00000027002,ENSMUSG00000034121,ENSMUSG00000020973,ENSMUSG00000018012,ENSMUSG00000032946,ENSMUSG00000030739,ENSMUSG00000000555,ENSMUSG00000037032,ENSMUSG00000023072,ENSMUSG00000006127,ENSMUSG00000028931,ENSMUSG00000026383,ENSMUSG00000024456,ENSMUSG00000024667,ENSMUSG00000028756,ENSMUSG00000026817,ENSMUSG00000015085,ENSMUSG00000022391,…
GO:0014069	postsynaptic density	cellular_component	3.3947e-06	0.00076381	88	3712	306	22042	ENSMUSG00000002496,ENSMUSG00000052087,ENSMUSG00000040797,ENSMUSG00000040952,ENSMUSG00000041263,ENSMUSG00000029053,ENSMUSG00000003575,ENSMUSG00000067629,ENSMUSG00000026072,ENSMUSG00000000881,ENSMUSG00000059456,ENSMUSG00000029470,ENSMUSG00000046447,ENSMUSG00000020152,ENSMUSG00000020827,ENSMUSG00000029071,ENSMUSG00000022758,ENSMUSG00000053550,ENSMUSG00000022552,ENSMUSG00000021820,ENSMUSG00000053647,…
GO:0098589	membrane region	cellular_component	3.5001e-06	0.00077924	300	3712	1297	22042	ENSMUSG00000039206,ENSMUSG00000022656,ENSMUSG00000030324,ENSMUSG00000026288,ENSMUSG00000022377,ENSMUSG00000062252,ENSMUSG00000006269,ENSMUSG00000036206,ENSMUSG00000031553,ENSMUSG00000020654,ENSMUSG00000040836,ENSMUSG00000034220,ENSMUSG00000027950,ENSMUSG00000038473,ENSMUSG00000000392,ENSMUSG00000021699,ENSMUSG00000013033,ENSMUSG00000030737,ENSMUSG00000024426,ENSMUSG00000041263,ENSMUSG00000029053,…
GO:0012505	endomembrane system	cellular_component	5.6698e-06	0.0011992	759	3712	3690	22042	ENSMUSG00000027935,ENSMUSG00000037062,ENSMUSG00000052656,ENSMUSG00000021478,ENSMUSG00000027983,ENSMUSG00000003873,ENSMUSG00000054252,ENSMUSG00000058022,ENSMUSG00000050552,ENSMUSG00000033128,ENSMUSG00000028868,ENSMUSG00000035212,ENSMUSG00000027293,ENSMUSG00000056755,ENSMUSG00000038383,ENSMUSG00000037470,ENSMUSG00000029151,ENSMUSG00000021518,ENSMUSG00000026173,ENSMUSG00000027506,ENSMUSG00000030643,…
GO:0005634	nucleus	cellular_component	7.4756e-06	0.0015058	1305	3712	6818	22042	ENSMUSG00000001441,ENSMUSG00000004040,ENSMUSG00000036208,ENSMUSG00000010358,ENSMUSG00000096472,ENSMUSG00000035206,ENSMUSG00000015452,ENSMUSG00000035842,ENSMUSG00000029705,ENSMUSG00000075040,ENSMUSG00000003184,ENSMUSG00000022394,ENSMUSG00000033174,ENSMUSG00000001415,ENSMUSG00000026622,ENSMUSG00000024856,ENSMUSG00000006586,ENSMUSG00000038902,ENSMUSG00000031925,ENSMUSG00000024908,ENSMUSG00000029545,…
GO:0098590	plasma membrane region	cellular_component	7.7245e-06	0.0015379	252	3712	1071	22042	ENSMUSG00000037032,ENSMUSG00000006127,ENSMUSG00000029999,ENSMUSG00000030744,ENSMUSG00000040268,ENSMUSG00000024456,ENSMUSG00000026383,ENSMUSG00000020536,ENSMUSG00000002104,ENSMUSG00000029994,ENSMUSG00000006154,ENSMUSG00000034686,ENSMUSG00000025235,ENSMUSG00000066607,ENSMUSG00000038738,ENSMUSG00000032946,ENSMUSG00000040640,ENSMUSG00000000555,ENSMUSG00000050164,ENSMUSG00000027947,ENSMUSG00000021636,…
GO:0031090	organelle membrane	cellular_component	9.1118e-06	0.001752	595	3712	2847	22042	ENSMUSG00000007021,ENSMUSG00000079495,ENSMUSG00000024799,ENSMUSG00000025270,ENSMUSG00000025269,ENSMUSG00000045005,ENSMUSG00000028127,ENSMUSG00000095276,ENSMUSG00000026853,ENSMUSG00000070426,ENSMUSG00000024131,ENSMUSG00000030963,ENSMUSG00000045100,ENSMUSG00000025035,ENSMUSG00000026621,ENSMUSG00000047843,ENSMUSG00000018442,ENSMUSG00000045374,ENSMUSG00000001155,ENSMUSG00000020696,ENSMUSG00000066621,…
GO:0005794	Golgi apparatus	cellular_component	1.0182e-05	0.0018564	314	3712	1387	22042	ENSMUSG00000049506,ENSMUSG00000042628,ENSMUSG00000023030,ENSMUSG00000089704,ENSMUSG00000060371,ENSMUSG00000000631,ENSMUSG00000026958,ENSMUSG00000048497,ENSMUSG00000039470,ENSMUSG00000002496,ENSMUSG00000020592,ENSMUSG00000044134,ENSMUSG00000025512,ENSMUSG00000001494,ENSMUSG00000010047,ENSMUSG00000022463,ENSMUSG00000031982,ENSMUSG00000022964,ENSMUSG00000020258,ENSMUSG00000038708,ENSMUSG00000002043,…
GO:0005623	cell	cellular_component	1.1749e-05	0.0020367	3089	3712	17413	22042	ENSMUSG00000031375,ENSMUSG00000059070,ENSMUSG00000016833,ENSMUSG00000020614,ENSMUSG00000031200,ENSMUSG00000070568,ENSMUSG00000026959,ENSMUSG00000053510,ENSMUSG00000046733,ENSMUSG00000029530,ENSMUSG00000070990,ENSMUSG00000016763,ENSMUSG00000031441,ENSMUSG00000029177,ENSMUSG00000015476,ENSMUSG00000045246,ENSMUSG00000071477,ENSMUSG00000062624,ENSMUSG00000021219,ENSMUSG00000037995,ENSMUSG00000021147,…
GO:0031253	cell projection membrane	cellular_component	1.4307e-05	0.0023826	92	3712	328	22042	ENSMUSG00000049551,ENSMUSG00000026609,ENSMUSG00000021478,ENSMUSG00000005534,ENSMUSG00000071317,ENSMUSG00000038976,ENSMUSG00000025876,ENSMUSG00000030428,ENSMUSG00000025243,ENSMUSG00000030279,ENSMUSG00000019820,ENSMUSG00000040276,ENSMUSG00000000301,ENSMUSG00000030781,ENSMUSG00000024013,ENSMUSG00000000766,ENSMUSG00000024131,ENSMUSG00000059316,ENSMUSG00000030963,ENSMUSG00000071648,ENSMUSG00000037936,…
GO:0044464	cell part	cellular_component	1.4964e-05	0.0024726	3081	3712	17367	22042	ENSMUSG00000060860,ENSMUSG00000028677,ENSMUSG00000018196,ENSMUSG00000039059,ENSMUSG00000060245,ENSMUSG00000055541,ENSMUSG00000020279,ENSMUSG00000070953,ENSMUSG00000001054,ENSMUSG00000056260,ENSMUSG00000112858,ENSMUSG00000027314,ENSMUSG00000003378,ENSMUSG00000000148,ENSMUSG00000022149,ENSMUSG00000048385,ENSMUSG00000034639,ENSMUSG00000025825,ENSMUSG00000009828,ENSMUSG00000062181,ENSMUSG00000001566,…
GO:0098794	postsynapse	cellular_component	2.3657e-05	0.0035236	148	3712	593	22042	ENSMUSG00000038976,ENSMUSG00000038845,ENSMUSG00000021478,ENSMUSG00000026121,ENSMUSG00000013415,ENSMUSG00000042249,ENSMUSG00000024873,ENSMUSG00000014602,ENSMUSG00000027253,ENSMUSG00000056755,ENSMUSG00000043079,ENSMUSG00000028542,ENSMUSG00000042700,ENSMUSG00000005483,ENSMUSG00000005950,ENSMUSG00000030098,ENSMUSG00000025372,ENSMUSG00000051331,ENSMUSG00000004040,ENSMUSG00000053930,ENSMUSG00000003378,…
GO:0044430	cytoskeletal part	cellular_component	2.7524e-05	0.0040147	340	3712	1591	22042	ENSMUSG00000032782,ENSMUSG00000019952,ENSMUSG00000020212,ENSMUSG00000025764,ENSMUSG00000000631,ENSMUSG00000041025,ENSMUSG00000053046,ENSMUSG00000020901,ENSMUSG00000036712,ENSMUSG00000001416,ENSMUSG00000062190,ENSMUSG00000052302,ENSMUSG00000038167,ENSMUSG00000059439,ENSMUSG00000030276,ENSMUSG00000032366,ENSMUSG00000024944,ENSMUSG00000006782,ENSMUSG00000015804,ENSMUSG00000023805,ENSMUSG00000046761,…
GO:0005654	nucleoplasm	cellular_component	3.226e-05	0.0046102	588	3712	2878	22042	ENSMUSG00000025578,ENSMUSG00000002748,ENSMUSG00000024019,ENSMUSG00000022610,ENSMUSG00000021669,ENSMUSG00000038909,ENSMUSG00000029127,ENSMUSG00000025159,ENSMUSG00000023826,ENSMUSG00000025858,ENSMUSG00000020185,ENSMUSG00000024844,ENSMUSG00000022428,ENSMUSG00000043909,ENSMUSG00000063382,ENSMUSG00000027478,ENSMUSG00000026039,ENSMUSG00000023990,ENSMUSG00000028717,ENSMUSG00000046714,ENSMUSG00000025577,…
GO:0031256	leading edge membrane	cellular_component	3.5752e-05	0.0049422	53	3712	167	22042	ENSMUSG00000033389,ENSMUSG00000032911,ENSMUSG00000025876,ENSMUSG00000058975,ENSMUSG00000020669,ENSMUSG00000030279,ENSMUSG00000040276,ENSMUSG00000027895,ENSMUSG00000015968,ENSMUSG00000019471,ENSMUSG00000005534,ENSMUSG00000023805,ENSMUSG00000026979,ENSMUSG00000038976,ENSMUSG00000037712,ENSMUSG00000035697,ENSMUSG00000050511,ENSMUSG00000033763,ENSMUSG00000000915,ENSMUSG00000032366,ENSMUSG00000017740,…
GO:0031982	vesicle	cellular_component	3.639e-05	0.0049655	315	3712	1432	22042	ENSMUSG00000002910,ENSMUSG00000029767,ENSMUSG00000021124,ENSMUSG00000041263,ENSMUSG00000029053,ENSMUSG00000052688,ENSMUSG00000060166,ENSMUSG00000026347,ENSMUSG00000004655,ENSMUSG00000046707,ENSMUSG00000006930,ENSMUSG00000033792,ENSMUSG00000030588,ENSMUSG00000032127,ENSMUSG00000113949,ENSMUSG00000022791,ENSMUSG00000041566,ENSMUSG00000047123,ENSMUSG00000079592,ENSMUSG00000038375,ENSMUSG00000002458,…
GO:0043233	organelle lumen	cellular_component	4.449e-05	0.005881	828	3712	4202	22042	ENSMUSG00000040957,ENSMUSG00000004897,ENSMUSG00000054626,ENSMUSG00000035024,ENSMUSG00000025825,ENSMUSG00000042389,ENSMUSG00000009828,ENSMUSG00000001566,ENSMUSG00000062181,ENSMUSG00000005483,ENSMUSG00000030353,ENSMUSG00000056459,ENSMUSG00000036138,ENSMUSG00000021830,ENSMUSG00000025329,ENSMUSG00000024384,ENSMUSG00000052812,ENSMUSG00000038042,ENSMUSG00000028127,ENSMUSG00000013415,ENSMUSG00000027901,…
GO:0070013	intracellular organelle lumen	cellular_component	4.5473e-05	0.0059736	825	3712	4186	22042	ENSMUSG00000032932,ENSMUSG00000049957,ENSMUSG00000026470,ENSMUSG00000008496,ENSMUSG00000022774,ENSMUSG00000050188,ENSMUSG00000025145,ENSMUSG00000018899,ENSMUSG00000068290,ENSMUSG00000051375,ENSMUSG00000036995,ENSMUSG00000051586,ENSMUSG00000018659,ENSMUSG00000025130,ENSMUSG00000049604,ENSMUSG00000042345,ENSMUSG00000003308,ENSMUSG00000024174,ENSMUSG00000021134,ENSMUSG00000028099,ENSMUSG00000027618,…
GO:0098588	bounding membrane of organelle	cellular_component	4.7613e-05	0.0062162	453	3712	2124	22042	ENSMUSG00000027983,ENSMUSG00000021478,ENSMUSG00000028049,ENSMUSG00000052656,ENSMUSG00000031021,ENSMUSG00000110195,ENSMUSG00000003873,ENSMUSG00000027935,ENSMUSG00000038845,ENSMUSG00000026923,ENSMUSG00000026692,ENSMUSG00000025607,ENSMUSG00000037062,ENSMUSG00000020894,ENSMUSG00000050552,ENSMUSG00000018169,ENSMUSG00000060002,ENSMUSG00000050106,ENSMUSG00000025647,ENSMUSG00000000301,ENSMUSG00000026270,…
GO:0036477	somatodendritic compartment	cellular_component	4.992e-05	0.0064474	229	3712	995	22042	ENSMUSG00000030077,ENSMUSG00000040249,ENSMUSG00000031391,ENSMUSG00000023032,ENSMUSG00000046447,ENSMUSG00000035314,ENSMUSG00000000881,ENSMUSG00000059456,ENSMUSG00000019768,ENSMUSG00000022552,ENSMUSG00000028664,ENSMUSG00000041556,ENSMUSG00000022758,ENSMUSG00000022391,ENSMUSG00000030683,ENSMUSG00000024163,ENSMUSG00000020827,ENSMUSG00000029071,ENSMUSG00000004267,ENSMUSG00000079055,ENSMUSG00000042644,…
GO:0044428	nuclear part	cellular_component	5.0816e-05	0.0064744	834	3712	4237	22042	ENSMUSG00000021483,ENSMUSG00000028977,ENSMUSG00000074622,ENSMUSG00000024985,ENSMUSG00000006728,ENSMUSG00000038539,ENSMUSG00000025068,ENSMUSG00000054717,ENSMUSG00000071659,ENSMUSG00000030045,ENSMUSG00000020914,ENSMUSG00000032786,ENSMUSG00000031166,ENSMUSG00000035354,ENSMUSG00000046139,ENSMUSG00000008976,ENSMUSG00000041798,ENSMUSG00000023980,ENSMUSG00000032812,ENSMUSG00000033249,ENSMUSG00000015748,…
GO:0031974	membrane-enclosed lumen	cellular_component	5.1473e-05	0.0065189	840	3712	4275	22042	ENSMUSG00000000902,ENSMUSG00000026934,ENSMUSG00000059436,ENSMUSG00000024906,ENSMUSG00000020994,ENSMUSG00000020323,ENSMUSG00000039826,ENSMUSG00000059923,ENSMUSG00000033565,ENSMUSG00000020716,ENSMUSG00000025503,ENSMUSG00000037202,ENSMUSG00000032594,ENSMUSG00000028496,ENSMUSG00000085793,ENSMUSG00000038751,ENSMUSG00000023055,ENSMUSG00000026857,ENSMUSG00000021221,ENSMUSG00000057133,ENSMUSG00000022194,…
GO:0030425	dendrite	cellular_component	7.1177e-05	0.00841	169	3712	706	22042	ENSMUSG00000030432,ENSMUSG00000035064,ENSMUSG00000000915,ENSMUSG00000021701,ENSMUSG00000045573,ENSMUSG00000039671,ENSMUSG00000029361,ENSMUSG00000037992,ENSMUSG00000093884,ENSMUSG00000020821,ENSMUSG00000023826,ENSMUSG00000000632,ENSMUSG00000021838,ENSMUSG00000032076,ENSMUSG00000027577,ENSMUSG00000033389,ENSMUSG00000019923,ENSMUSG00000028525,ENSMUSG00000009894,ENSMUSG00000028613,ENSMUSG00000040385,…
GO:0044431	Golgi apparatus part	cellular_component	8.0006e-05	0.0091964	182	3712	765	22042	ENSMUSG00000039463,ENSMUSG00000028538,ENSMUSG00000025484,ENSMUSG00000015747,ENSMUSG00000021484,ENSMUSG00000028173,ENSMUSG00000023908,ENSMUSG00000040722,ENSMUSG00000032812,ENSMUSG00000060402,ENSMUSG00000006800,ENSMUSG00000001155,ENSMUSG00000027489,ENSMUSG00000028700,ENSMUSG00000038208,ENSMUSG00000022749,ENSMUSG00000022789,ENSMUSG00000031441,ENSMUSG00000027546,ENSMUSG00000068747,ENSMUSG00000028049,…
GO:0031252	cell leading edge	cellular_component	0.00013578	0.01374	105	3712	403	22042	ENSMUSG00000021549,ENSMUSG00000026959,ENSMUSG00000024462,ENSMUSG00000029674,ENSMUSG00000006932,ENSMUSG00000000127,ENSMUSG00000026768,ENSMUSG00000023277,ENSMUSG00000053930,ENSMUSG00000030525,ENSMUSG00000028173,ENSMUSG00000032702,ENSMUSG00000026341,ENSMUSG00000021750,ENSMUSG00000096883,ENSMUSG00000040479,ENSMUSG00000018381,ENSMUSG00000030770,ENSMUSG00000030538,ENSMUSG00000031865,ENSMUSG00000018411,…
GO:0005739	mitochondrion	cellular_component	0.00019433	0.017948	363	3712	1768	22042	ENSMUSG00000023826,ENSMUSG00000025277,ENSMUSG00000029361,ENSMUSG00000026496,ENSMUSG00000043505,ENSMUSG00000030409,ENSMUSG00000053593,ENSMUSG00000036833,ENSMUSG00000059534,ENSMUSG00000036892,ENSMUSG00000032109,ENSMUSG00000021078,ENSMUSG00000032517,ENSMUSG00000020477,ENSMUSG00000021669,ENSMUSG00000004789,ENSMUSG00000022244,ENSMUSG00000022610,ENSMUSG00000022477,ENSMUSG00000053329,ENSMUSG00000001156,…
GO:0031981	nuclear lumen	cellular_component	0.00021211	0.018929	739	3712	3765	22042	ENSMUSG00000014030,ENSMUSG00000001419,ENSMUSG00000013787,ENSMUSG00000013822,ENSMUSG00000030493,ENSMUSG00000059970,ENSMUSG00000030435,ENSMUSG00000042507,ENSMUSG00000029034,ENSMUSG00000029147,ENSMUSG00000048930,ENSMUSG00000026020,ENSMUSG00000006931,ENSMUSG00000030695,ENSMUSG00000029594,ENSMUSG00000026999,ENSMUSG00000045751,ENSMUSG00000050945,ENSMUSG00000032316,ENSMUSG00000002250,ENSMUSG00000042306,…
GO:0043228	non-membrane-bounded organelle	cellular_component	0.00027776	0.023405	807	3712	4202	22042	ENSMUSG00000029177,ENSMUSG00000044405,ENSMUSG00000017861,ENSMUSG00000018924,ENSMUSG00000051146,ENSMUSG00000001155,ENSMUSG00000021147,ENSMUSG00000020067,ENSMUSG00000033697,ENSMUSG00000001521,ENSMUSG00000013698,ENSMUSG00000044072,ENSMUSG00000030583,ENSMUSG00000059070,ENSMUSG00000016833,ENSMUSG00000020287,ENSMUSG00000112858,ENSMUSG00000046733,ENSMUSG00000056260,ENSMUSG00000001729,ENSMUSG00000040811,…
GO:0043232	intracellular non-membrane-bounded organelle	cellular_component	0.00027776	0.023405	807	3712	4202	22042	ENSMUSG00000072825,ENSMUSG00000056673,ENSMUSG00000001445,ENSMUSG00000025873,ENSMUSG00000049553,ENSMUSG00000022503,ENSMUSG00000045733,ENSMUSG00000002486,ENSMUSG00000039615,ENSMUSG00000011658,ENSMUSG00000030423,ENSMUSG00000032818,ENSMUSG00000075415,ENSMUSG00000014504,ENSMUSG00000024833,ENSMUSG00000024563,ENSMUSG00000024769,ENSMUSG00000031543,ENSMUSG00000029670,ENSMUSG00000003200,ENSMUSG00000021115,…
GO:0005773	vacuole	cellular_component	0.00030581	0.025167	125	3712	519	22042	ENSMUSG00000021003,ENSMUSG00000001418,ENSMUSG00000061815,ENSMUSG00000000594,ENSMUSG00000030761,ENSMUSG00000035273,ENSMUSG00000035354,ENSMUSG00000037426,ENSMUSG00000024620,ENSMUSG00000055553,ENSMUSG00000021477,ENSMUSG00000047843,ENSMUSG00000024743,ENSMUSG00000002204,ENSMUSG00000034247,ENSMUSG00000019302,ENSMUSG00000033540,ENSMUSG00000015027,ENSMUSG00000032571,ENSMUSG00000021712,ENSMUSG00000068747,…
GO:0005802	trans-Golgi network	cellular_component	0.00034806	0.027884	58	3712	204	22042	ENSMUSG00000052160,ENSMUSG00000020903,ENSMUSG00000032182,ENSMUSG00000022749,ENSMUSG00000026433,ENSMUSG00000025224,ENSMUSG00000038843,ENSMUSG00000002459,ENSMUSG00000031441,ENSMUSG00000026754,ENSMUSG00000027546,ENSMUSG00000026470,ENSMUSG00000040701,ENSMUSG00000028173,ENSMUSG00000040412,ENSMUSG00000024073,ENSMUSG00000006127,ENSMUSG00000040722,ENSMUSG00000018634,ENSMUSG00000032812,ENSMUSG00000020536,…
GO:0098793	presynapse	cellular_component	0.00039895	0.031251	83	3712	319	22042	ENSMUSG00000009394,ENSMUSG00000040385,ENSMUSG00000031302,ENSMUSG00000027712,ENSMUSG00000022789,ENSMUSG00000019433,ENSMUSG00000026825,ENSMUSG00000035640,ENSMUSG00000031098,ENSMUSG00000038665,ENSMUSG00000030638,ENSMUSG00000021596,ENSMUSG00000028488,ENSMUSG00000022456,ENSMUSG00000053025,ENSMUSG00000037386,ENSMUSG00000026959,ENSMUSG00000024462,ENSMUSG00000040722,ENSMUSG00000024743,ENSMUSG00000030525,…
GO:0031410	cytoplasmic vesicle	cellular_component	0.00040361	0.031384	277	3712	1284	22042	ENSMUSG00000002778,ENSMUSG00000032571,ENSMUSG00000031812,ENSMUSG00000022032,ENSMUSG00000024533,ENSMUSG00000060090,ENSMUSG00000031098,ENSMUSG00000038665,ENSMUSG00000022865,ENSMUSG00000053025,ENSMUSG00000030761,ENSMUSG00000034112,ENSMUSG00000050379,ENSMUSG00000033540,ENSMUSG00000030873,ENSMUSG00000055805,ENSMUSG00000028836,ENSMUSG00000003033,ENSMUSG00000029361,ENSMUSG00000014748,ENSMUSG00000045573,…
GO:0015630	microtubule cytoskeleton	cellular_component	0.00042488	0.032461	259	3712	1174	22042	ENSMUSG00000023009,ENSMUSG00000024073,ENSMUSG00000034121,ENSMUSG00000013155,ENSMUSG00000020973,ENSMUSG00000024456,ENSMUSG00000002104,ENSMUSG00000028438,ENSMUSG00000066440,ENSMUSG00000036686,ENSMUSG00000023072,ENSMUSG00000015599,ENSMUSG00000028931,ENSMUSG00000028059,ENSMUSG00000039849,ENSMUSG00000074115,ENSMUSG00000026637,ENSMUSG00000038545,ENSMUSG00000015994,ENSMUSG00000056215,ENSMUSG00000018841,…
GO:0000139	Golgi membrane	cellular_component	0.00049265	0.035562	137	3712	570	22042	ENSMUSG00000028173,ENSMUSG00000021484,ENSMUSG00000025484,ENSMUSG00000028538,ENSMUSG00000015747,ENSMUSG00000039463,ENSMUSG00000032812,ENSMUSG00000060402,ENSMUSG00000040722,ENSMUSG00000023908,ENSMUSG00000028700,ENSMUSG00000001155,ENSMUSG00000068747,ENSMUSG00000022789,ENSMUSG00000038208,ENSMUSG00000037062,ENSMUSG00000042532,ENSMUSG00000025607,ENSMUSG00000026923,ENSMUSG00000028049,ENSMUSG00000055681,…
GO:0005765	lysosomal membrane	cellular_component	0.00051287	0.03669	49	3712	171	22042	ENSMUSG00000036503,ENSMUSG00000057342,ENSMUSG00000031959,ENSMUSG00000021124,ENSMUSG00000031021,ENSMUSG00000002103,ENSMUSG00000045176,ENSMUSG00000068264,ENSMUSG00000028475,ENSMUSG00000002320,ENSMUSG00000032127,ENSMUSG00000026519,ENSMUSG00000033253,ENSMUSG00000035206,ENSMUSG00000028699,ENSMUSG00000029151,ENSMUSG00000036833,ENSMUSG00000026426,ENSMUSG00000068663,ENSMUSG00000049506,ENSMUSG00000023030,…
GO:0070160	occluding junction	cellular_component	0.00061332	0.042531	40	3712	141	22042	ENSMUSG00000012296,ENSMUSG00000026657,ENSMUSG00000045005,ENSMUSG00000025812,ENSMUSG00000027935,ENSMUSG00000071317,ENSMUSG00000029053,ENSMUSG00000068876,ENSMUSG00000022436,ENSMUSG00000048534,ENSMUSG00000094592,ENSMUSG00000022255,ENSMUSG00000000881,ENSMUSG00000003269,ENSMUSG00000079592,ENSMUSG00000017167,ENSMUSG00000026955,ENSMUSG00000047109,ENSMUSG00000036718,ENSMUSG00000038235,ENSMUSG00000026442,…
GO:0015629	actin cytoskeleton	cellular_component	0.00073983	0.048146	111	3712	454	22042	ENSMUSG00000022443,ENSMUSG00000038456,ENSMUSG00000062190,ENSMUSG00000033763,ENSMUSG00000032366,ENSMUSG00000030695,ENSMUSG00000020152,ENSMUSG00000032186,ENSMUSG00000000631,ENSMUSG00000032127,ENSMUSG00000001630,ENSMUSG00000009739,ENSMUSG00000027194,ENSMUSG00000005628,ENSMUSG00000027944,ENSMUSG00000072720,ENSMUSG00000059714,ENSMUSG00000029622,ENSMUSG00000026418,ENSMUSG00000067818,ENSMUSG00000020439,…
GO:0043234	protein complex	cellular_component	0.00076725	0.049473	866	3712	4626	22042	ENSMUSG00000027394,ENSMUSG00000060152,ENSMUSG00000025816,ENSMUSG00000044465,ENSMUSG00000027006,ENSMUSG00000031813,ENSMUSG00000040249,ENSMUSG00000029687,ENSMUSG00000022013,ENSMUSG00000041556,ENSMUSG00000029072,ENSMUSG00000087236,ENSMUSG00000053646,ENSMUSG00000015846,ENSMUSG00000029513,ENSMUSG00000028156,ENSMUSG00000015461,ENSMUSG00000001039,ENSMUSG00000019471,ENSMUSG00000031344,ENSMUSG00000026873,…
GO:0005768	endosome	cellular_component	0.00077135	0.049587	176	3712	772	22042	ENSMUSG00000059714,ENSMUSG00000026347,ENSMUSG00000005986,ENSMUSG00000025512,ENSMUSG00000044134,ENSMUSG00000041263,ENSMUSG00000021070,ENSMUSG00000029053,ENSMUSG00000052688,ENSMUSG00000032583,ENSMUSG00000037224,ENSMUSG00000021124,ENSMUSG00000003062,ENSMUSG00000068663,ENSMUSG00000035086,ENSMUSG00000021038,ENSMUSG00000023030,ENSMUSG00000033295,ENSMUSG00000113949,ENSMUSG00000039844,ENSMUSG00000032127,…
GO:0005515	protein binding	molecular_function	2.1511e-15	4.2448e-12	1720	3712	8674	22042	ENSMUSG00000049641,ENSMUSG00000049551,ENSMUSG00000063821,ENSMUSG00000020718,ENSMUSG00000049134,ENSMUSG00000024406,ENSMUSG00000025916,ENSMUSG00000033389,ENSMUSG00000024212,ENSMUSG00000030216,ENSMUSG00000020917,ENSMUSG00000039952,ENSMUSG00000033910,ENSMUSG00000045302,ENSMUSG00000019913,ENSMUSG00000033161,ENSMUSG00000022070,ENSMUSG00000059022,ENSMUSG00000006676,ENSMUSG00000031962,ENSMUSG00000047085,…
GO:0030695	GTPase regulator activity	molecular_function	2.1659e-11	2.4109e-08	89	3712	243	22042	ENSMUSG00000039201,ENSMUSG00000002496,ENSMUSG00000052087,ENSMUSG00000035007,ENSMUSG00000067629,ENSMUSG00000042492,ENSMUSG00000042303,ENSMUSG00000036246,ENSMUSG00000035697,ENSMUSG00000036244,ENSMUSG00000059495,ENSMUSG00000056698,ENSMUSG00000045664,ENSMUSG00000033763,ENSMUSG00000052302,ENSMUSG00000038167,ENSMUSG00000056486,ENSMUSG00000011832,ENSMUSG00000025485,ENSMUSG00000036473,ENSMUSG00000032192,…
GO:0005488	binding	molecular_function	3.9706e-11	4.199e-08	2539	3712	13733	22042	ENSMUSG00000059119,ENSMUSG00000031543,ENSMUSG00000024769,ENSMUSG00000024833,ENSMUSG00000020923,ENSMUSG00000054199,ENSMUSG00000046516,ENSMUSG00000022468,ENSMUSG00000037469,ENSMUSG00000014601,ENSMUSG00000025232,ENSMUSG00000038260,ENSMUSG00000045268,ENSMUSG00000027010,ENSMUSG00000049553,ENSMUSG00000039615,ENSMUSG00000027380,ENSMUSG00000053801,ENSMUSG00000046447,ENSMUSG00000041556,ENSMUSG00000020419,…
GO:0060589	nucleoside-triphosphatase regulator activity	molecular_function	4.8879e-11	4.9228e-08	98	3712	282	22042	ENSMUSG00000024580,ENSMUSG00000020716,ENSMUSG00000022580,ENSMUSG00000055013,ENSMUSG00000030766,ENSMUSG00000036995,ENSMUSG00000026721,ENSMUSG00000026475,ENSMUSG00000029174,ENSMUSG00000036106,ENSMUSG00000031355,ENSMUSG00000002459,ENSMUSG00000063506,ENSMUSG00000020599,ENSMUSG00000033083,ENSMUSG00000050565,ENSMUSG00000022377,ENSMUSG00000041444,ENSMUSG00000037148,ENSMUSG00000036104,ENSMUSG00000036206,…
GO:0005096	GTPase activator activity	molecular_function	2.5426e-10	2.3381e-07	82	3712	226	22042	ENSMUSG00000022436,ENSMUSG00000027575,ENSMUSG00000038520,ENSMUSG00000058325,ENSMUSG00000042473,ENSMUSG00000034867,ENSMUSG00000044456,ENSMUSG00000039678,ENSMUSG00000033389,ENSMUSG00000049807,ENSMUSG00000031389,ENSMUSG00000035620,ENSMUSG00000045302,ENSMUSG00000041219,ENSMUSG00000023923,ENSMUSG00000042700,ENSMUSG00000015957,ENSMUSG00000059810,ENSMUSG00000040964,ENSMUSG00000036198,ENSMUSG00000032812,…
GO:0043168	anion binding	molecular_function	9.3422e-09	4.1164e-06	620	3712	2815	22042	ENSMUSG00000009828,ENSMUSG00000031748,ENSMUSG00000037351,ENSMUSG00000025035,ENSMUSG00000089872,ENSMUSG00000031558,ENSMUSG00000026621,ENSMUSG00000096569,ENSMUSG00000004897,ENSMUSG00000001729,ENSMUSG00000064224,ENSMUSG00000028702,ENSMUSG00000044453,ENSMUSG00000037446,ENSMUSG00000021363,ENSMUSG00000025270,ENSMUSG00000035390,ENSMUSG00000035042,ENSMUSG00000029575,ENSMUSG00000052812,ENSMUSG00000028127,…
GO:0098772	molecular function regulator	molecular_function	1.2685e-08	5.3657e-06	303	3712	1295	22042	ENSMUSG00000026923,ENSMUSG00000038976,ENSMUSG00000038485,ENSMUSG00000038520,ENSMUSG00000022414,ENSMUSG00000040652,ENSMUSG00000044456,ENSMUSG00000020528,ENSMUSG00000050552,ENSMUSG00000041219,ENSMUSG00000035620,ENSMUSG00000036529,ENSMUSG00000019320,ENSMUSG00000059412,ENSMUSG00000024142,ENSMUSG00000024013,ENSMUSG00000056755,ENSMUSG00000027257,ENSMUSG00000003269,ENSMUSG00000037664,ENSMUSG00000059810,…
GO:0019899	enzyme binding	molecular_function	3.1266e-08	1.1526e-05	474	3712	2133	22042	ENSMUSG00000026959,ENSMUSG00000021549,ENSMUSG00000036333,ENSMUSG00000031200,ENSMUSG00000024006,ENSMUSG00000023277,ENSMUSG00000035529,ENSMUSG00000026883,ENSMUSG00000024620,ENSMUSG00000024096,ENSMUSG00000020003,ENSMUSG00000034472,ENSMUSG00000043099,ENSMUSG00000025129,ENSMUSG00000022789,ENSMUSG00000079227,ENSMUSG00000057719,ENSMUSG00000031849,ENSMUSG00000020277,ENSMUSG00000057948,ENSMUSG00000051146,…
GO:0003824	catalytic activity	molecular_function	5.2144e-08	1.8079e-05	1179	3712	5863	22042	ENSMUSG00000074003,ENSMUSG00000033174,ENSMUSG00000001415,ENSMUSG00000026622,ENSMUSG00000004233,ENSMUSG00000026490,ENSMUSG00000001441,ENSMUSG00000030725,ENSMUSG00000035842,ENSMUSG00000035206,ENSMUSG00000002103,ENSMUSG00000013997,ENSMUSG00000032591,ENSMUSG00000041199,ENSMUSG00000029545,ENSMUSG00000093593,ENSMUSG00000032763,ENSMUSG00000029098,ENSMUSG00000030602,ENSMUSG00000060073,ENSMUSG00000078429,…
GO:0008047	enzyme activator activity	molecular_function	1.2239e-06	0.00031552	119	3712	440	22042	ENSMUSG00000045302,ENSMUSG00000035620,ENSMUSG00000031389,ENSMUSG00000041219,ENSMUSG00000024142,ENSMUSG00000023923,ENSMUSG00000023120,ENSMUSG00000042700,ENSMUSG00000015957,ENSMUSG00000005483,ENSMUSG00000019320,ENSMUSG00000059810,ENSMUSG00000040964,ENSMUSG00000040711,ENSMUSG00000022436,ENSMUSG00000038520,ENSMUSG00000022414,ENSMUSG00000027575,ENSMUSG00000058325,ENSMUSG00000034867,ENSMUSG00000044456,…
GO:0016740	transferase activity	molecular_function	1.4082e-06	0.0003504	505	3712	2325	22042	ENSMUSG00000028331,ENSMUSG00000031751,ENSMUSG00000028289,ENSMUSG00000039065,ENSMUSG00000027313,ENSMUSG00000031781,ENSMUSG00000034055,ENSMUSG00000032380,ENSMUSG00000056215,ENSMUSG00000015994,ENSMUSG00000035596,ENSMUSG00000036503,ENSMUSG00000039662,ENSMUSG00000057880,ENSMUSG00000032185,ENSMUSG00000026437,ENSMUSG00000013787,ENSMUSG00000037337,ENSMUSG00000029577,ENSMUSG00000025728,ENSMUSG00000027198,…
GO:0030234	enzyme regulator activity	molecular_function	1.413e-05	0.0023768	216	3712	942	22042	ENSMUSG00000038515,ENSMUSG00000039174,ENSMUSG00000020235,ENSMUSG00000049744,ENSMUSG00000037426,ENSMUSG00000026810,ENSMUSG00000035829,ENSMUSG00000035027,ENSMUSG00000036198,ENSMUSG00000041769,ENSMUSG00000026821,ENSMUSG00000030847,ENSMUSG00000073418,ENSMUSG00000039230,ENSMUSG00000059713,ENSMUSG00000002068,ENSMUSG00000040479,ENSMUSG00000038665,ENSMUSG00000042203,ENSMUSG00000036155,ENSMUSG00000048458,…
GO:0000166	nucleotide binding	molecular_function	1.7772e-05	0.0028693	474	3712	2189	22042	ENSMUSG00000030110,ENSMUSG00000026187,ENSMUSG00000024799,ENSMUSG00000025532,ENSMUSG00000029545,ENSMUSG00000093593,ENSMUSG00000028702,ENSMUSG00000004393,ENSMUSG00000021363,ENSMUSG00000035390,ENSMUSG00000069631,ENSMUSG00000029575,ENSMUSG00000031833,ENSMUSG00000052812,ENSMUSG00000029098,ENSMUSG00000028127,ENSMUSG00000074003,ENSMUSG00000009828,ENSMUSG00000031748,ENSMUSG00000004233,ENSMUSG00000037351,…
GO:1901265	nucleoside phosphate binding	molecular_function	1.7772e-05	0.0028693	474	3712	2189	22042	ENSMUSG00000087236,ENSMUSG00000026198,ENSMUSG00000041064,ENSMUSG00000027639,ENSMUSG00000003644,ENSMUSG00000042410,ENSMUSG00000024981,ENSMUSG00000039954,ENSMUSG00000032570,ENSMUSG00000041187,ENSMUSG00000015787,ENSMUSG00000027380,ENSMUSG00000032842,ENSMUSG00000027580,ENSMUSG00000037580,ENSMUSG00000027394,ENSMUSG00000006740,ENSMUSG00000032936,ENSMUSG00000034748,ENSMUSG00000034926,ENSMUSG00000028664,…
GO:0005085	guanyl-nucleotide exchange factor activity	molecular_function	2.1973e-05	0.0033676	62	3712	209	22042	ENSMUSG00000028468,ENSMUSG00000004562,ENSMUSG00000017132,ENSMUSG00000036661,ENSMUSG00000030839,ENSMUSG00000066129,ENSMUSG00000037552,ENSMUSG00000025224,ENSMUSG00000019467,ENSMUSG00000015377,ENSMUSG00000031442,ENSMUSG00000028059,ENSMUSG00000009621,ENSMUSG00000042328,ENSMUSG00000030134,ENSMUSG00000042015,ENSMUSG00000022469,ENSMUSG00000025555,ENSMUSG00000018008,ENSMUSG00000021895,ENSMUSG00000006154,…
GO:0019900	kinase binding	molecular_function	2.3074e-05	0.0034611	189	3712	788	22042	ENSMUSG00000029521,ENSMUSG00000027368,ENSMUSG00000021115,ENSMUSG00000041638,ENSMUSG00000030000,ENSMUSG00000029192,ENSMUSG00000021910,ENSMUSG00000018750,ENSMUSG00000025010,ENSMUSG00000027223,ENSMUSG00000026659,ENSMUSG00000014601,ENSMUSG00000028756,ENSMUSG00000030744,ENSMUSG00000020536,ENSMUSG00000028228,ENSMUSG00000039298,ENSMUSG00000032604,ENSMUSG00000048677,ENSMUSG00000041359,ENSMUSG00000002948,…
GO:0000287	magnesium ion binding	molecular_function	2.4216e-05	0.0035817	64	3712	216	22042	ENSMUSG00000035390,ENSMUSG00000007591,ENSMUSG00000032763,ENSMUSG00000023809,ENSMUSG00000022610,ENSMUSG00000020528,ENSMUSG00000031833,ENSMUSG00000005553,ENSMUSG00000035891,ENSMUSG00000020622,ENSMUSG00000009828,ENSMUSG00000026473,ENSMUSG00000026490,ENSMUSG00000073563,ENSMUSG00000035958,ENSMUSG00000024969,ENSMUSG00000063524,ENSMUSG00000024006,ENSMUSG00000045211,ENSMUSG00000032384,ENSMUSG00000026617,…
GO:0097367	carbohydrate derivative binding	molecular_function	4.2014e-05	0.0055887	486	3712	2274	22042	ENSMUSG00000021178,ENSMUSG00000005533,ENSMUSG00000021820,ENSMUSG00000009555,ENSMUSG00000026618,ENSMUSG00000050069,ENSMUSG00000000631,ENSMUSG00000032899,ENSMUSG00000003234,ENSMUSG00000033295,ENSMUSG00000027963,ENSMUSG00000053046,ENSMUSG00000030276,ENSMUSG00000022454,ENSMUSG00000032788,ENSMUSG00000001416,ENSMUSG00000024944,ENSMUSG00000039069,ENSMUSG00000032802,ENSMUSG00000002550,ENSMUSG00000018209,…
GO:0030554	adenyl nucleotide binding	molecular_function	5.3491e-05	0.0067341	349	3712	1567	22042	ENSMUSG00000015085,ENSMUSG00000020601,ENSMUSG00000025648,ENSMUSG00000026817,ENSMUSG00000022443,ENSMUSG00000059456,ENSMUSG00000025665,ENSMUSG00000022108,ENSMUSG00000029203,ENSMUSG00000056215,ENSMUSG00000041301,ENSMUSG00000018841,ENSMUSG00000026437,ENSMUSG00000045983,ENSMUSG00000037337,ENSMUSG00000003660,ENSMUSG00000059970,ENSMUSG00000028289,ENSMUSG00000034674,ENSMUSG00000075289,ENSMUSG00000031376,…
GO:0016301	kinase activity	molecular_function	5.855e-05	0.0072417	198	3712	841	22042	ENSMUSG00000015133,ENSMUSG00000070348,ENSMUSG00000035824,ENSMUSG00000040390,ENSMUSG00000000384,ENSMUSG00000033618,ENSMUSG00000036551,ENSMUSG00000035828,ENSMUSG00000013629,ENSMUSG00000030802,ENSMUSG00000039936,ENSMUSG00000026409,ENSMUSG00000051747,ENSMUSG00000042724,ENSMUSG00000031392,ENSMUSG00000004815,ENSMUSG00000024941,ENSMUSG00000062044,ENSMUSG00000028573,ENSMUSG00000038751,ENSMUSG00000050002,…
GO:0032559	adenyl ribonucleotide binding	molecular_function	6.645e-05	0.0080032	346	3712	1555	22042	ENSMUSG00000028960,ENSMUSG00000005534,ENSMUSG00000027709,ENSMUSG00000028525,ENSMUSG00000014850,ENSMUSG00000035266,ENSMUSG00000028078,ENSMUSG00000020917,ENSMUSG00000039153,ENSMUSG00000026473,ENSMUSG00000035891,ENSMUSG00000021701,ENSMUSG00000033161,ENSMUSG00000020532,ENSMUSG00000063065,ENSMUSG00000033352,ENSMUSG00000024831,ENSMUSG00000073563,ENSMUSG00000053436,ENSMUSG00000034206,ENSMUSG00000031090,…
GO:0005524	ATP binding	molecular_function	9.294e-05	0.010346	337	3712	1517	22042	ENSMUSG00000026489,ENSMUSG00000028469,ENSMUSG00000040086,ENSMUSG00000023809,ENSMUSG00000054252,ENSMUSG00000033658,ENSMUSG00000058444,ENSMUSG00000050553,ENSMUSG00000023852,ENSMUSG00000042167,ENSMUSG00000057672,ENSMUSG00000074793,ENSMUSG00000042978,ENSMUSG00000014602,ENSMUSG00000026207,ENSMUSG00000042249,ENSMUSG00000020307,ENSMUSG00000027293,ENSMUSG00000032537,ENSMUSG00000005553,ENSMUSG00000037514,…
GO:0019901	protein kinase binding	molecular_function	0.00012985	0.013332	168	3712	708	22042	ENSMUSG00000019823,ENSMUSG00000024122,ENSMUSG00000021549,ENSMUSG00000028488,ENSMUSG00000036333,ENSMUSG00000032855,ENSMUSG00000031200,ENSMUSG00000039296,ENSMUSG00000024006,ENSMUSG00000019254,ENSMUSG00000026883,ENSMUSG00000023277,ENSMUSG00000024620,ENSMUSG00000020914,ENSMUSG00000030538,ENSMUSG00000026825,ENSMUSG00000026942,ENSMUSG00000032312,ENSMUSG00000051146,ENSMUSG00000020696,ENSMUSG00000040543,…
GO:0036094	small molecule binding	molecular_function	0.00014434	0.014468	535	3712	2569	22042	ENSMUSG00000073563,ENSMUSG00000033352,ENSMUSG00000064120,ENSMUSG00000034206,ENSMUSG00000053119,ENSMUSG00000022575,ENSMUSG00000061207,ENSMUSG00000041696,ENSMUSG00000035027,ENSMUSG00000019214,ENSMUSG00000031012,ENSMUSG00000059811,ENSMUSG00000020788,ENSMUSG00000028973,ENSMUSG00000024066,ENSMUSG00000039193,ENSMUSG00000032113,ENSMUSG00000040479,ENSMUSG00000020705,ENSMUSG00000009394,ENSMUSG00000075590,…
GO:0032553	ribonucleotide binding	molecular_function	0.00014566	0.014532	417	3712	1941	22042	ENSMUSG00000034472,ENSMUSG00000074673,ENSMUSG00000021666,ENSMUSG00000024969,ENSMUSG00000023277,ENSMUSG00000032384,ENSMUSG00000023353,ENSMUSG00000024620,ENSMUSG00000023908,ENSMUSG00000024006,ENSMUSG00000012609,ENSMUSG00000022456,ENSMUSG00000040383,ENSMUSG00000020870,ENSMUSG00000031789,ENSMUSG00000032338,ENSMUSG00000060860,ENSMUSG00000030602,ENSMUSG00000032312,ENSMUSG00000020277,ENSMUSG00000019432,…
GO:0016773	phosphotransferase activity, alcohol group as acceptor	molecular_function	0.00015199	0.015092	174	3712	736	22042	ENSMUSG00000005951,ENSMUSG00000024843,ENSMUSG00000021115,ENSMUSG00000024769,ENSMUSG00000021959,ENSMUSG00000059146,ENSMUSG00000026201,ENSMUSG00000003345,ENSMUSG00000029521,ENSMUSG00000031565,ENSMUSG00000033985,ENSMUSG00000030400,ENSMUSG00000032316,ENSMUSG00000028228,ENSMUSG00000002948,ENSMUSG00000015599,ENSMUSG00000027079,ENSMUSG00000028756,ENSMUSG00000041440,ENSMUSG00000020601,ENSMUSG00000025648,…
GO:0017137	Rab GTPase binding	molecular_function	0.0002082	0.018659	43	3712	136	22042	ENSMUSG00000041609,ENSMUSG00000035007,ENSMUSG00000038520,ENSMUSG00000031488,ENSMUSG00000042303,ENSMUSG00000042492,ENSMUSG00000039678,ENSMUSG00000032517,ENSMUSG00000017639,ENSMUSG00000039201,ENSMUSG00000044456,ENSMUSG00000034867,ENSMUSG00000042473,ENSMUSG00000023923,ENSMUSG00000036718,ENSMUSG00000011832,ENSMUSG00000039813,ENSMUSG00000027465,ENSMUSG00000036244,ENSMUSG00000068663,ENSMUSG00000052302,…
GO:0005088	Ras guanyl-nucleotide exchange factor activity	molecular_function	0.00021584	0.019181	40	3712	124	22042	ENSMUSG00000019467,ENSMUSG00000037552,ENSMUSG00000066129,ENSMUSG00000030839,ENSMUSG00000036661,ENSMUSG00000004562,ENSMUSG00000028468,ENSMUSG00000025555,ENSMUSG00000022469,ENSMUSG00000042015,ENSMUSG00000030134,ENSMUSG00000028059,ENSMUSG00000031442,ENSMUSG00000015377,ENSMUSG00000009621,ENSMUSG00000036104,ENSMUSG00000089809,ENSMUSG00000006154,ENSMUSG00000021895,ENSMUSG00000039621,ENSMUSG00000061979,…
GO:0017076	purine nucleotide binding	molecular_function	0.00023799	0.021002	414	3712	1938	22042	ENSMUSG00000018209,ENSMUSG00000002550,ENSMUSG00000039069,ENSMUSG00000024944,ENSMUSG00000032802,ENSMUSG00000072720,ENSMUSG00000031505,ENSMUSG00000031805,ENSMUSG00000000631,ENSMUSG00000032899,ENSMUSG00000026618,ENSMUSG00000021820,ENSMUSG00000009555,ENSMUSG00000021178,ENSMUSG00000005533,ENSMUSG00000001416,ENSMUSG00000030276,ENSMUSG00000032788,ENSMUSG00000053046,ENSMUSG00000003234,ENSMUSG00000039936,…
GO:0032555	purine ribonucleotide binding	molecular_function	0.00027548	0.023399	411	3712	1925	22042	ENSMUSG00000035824,ENSMUSG00000038838,ENSMUSG00000018900,ENSMUSG00000039515,ENSMUSG00000022469,ENSMUSG00000055013,ENSMUSG00000007646,ENSMUSG00000033705,ENSMUSG00000033618,ENSMUSG00000047867,ENSMUSG00000026433,ENSMUSG00000020527,ENSMUSG00000009293,ENSMUSG00000039936,ENSMUSG00000037820,ENSMUSG00000022110,ENSMUSG00000032594,ENSMUSG00000038751,ENSMUSG00000022962,ENSMUSG00000032470,ENSMUSG00000026567,…
GO:0032550	purine ribonucleoside binding	molecular_function	0.00037208	0.029474	403	3712	1892	22042	ENSMUSG00000005907,ENSMUSG00000036737,ENSMUSG00000028664,ENSMUSG00000020827,ENSMUSG00000002102,ENSMUSG00000023286,ENSMUSG00000022758,ENSMUSG00000027580,ENSMUSG00000032842,ENSMUSG00000032936,ENSMUSG00000027394,ENSMUSG00000037580,ENSMUSG00000006740,ENSMUSG00000032570,ENSMUSG00000039954,ENSMUSG00000024981,ENSMUSG00000041187,ENSMUSG00000003644,ENSMUSG00000041064,ENSMUSG00000087236,ENSMUSG00000026198,…
GO:0035639	purine ribonucleoside triphosphate binding	molecular_function	0.00037462	0.029564	400	3712	1877	22042	ENSMUSG00000028469,ENSMUSG00000026489,ENSMUSG00000023809,ENSMUSG00000054252,ENSMUSG00000040086,ENSMUSG00000027935,ENSMUSG00000058444,ENSMUSG00000033658,ENSMUSG00000042167,ENSMUSG00000050553,ENSMUSG00000023852,ENSMUSG00000042978,ENSMUSG00000030643,ENSMUSG00000074793,ENSMUSG00000057672,ENSMUSG00000023755,ENSMUSG00000020307,ENSMUSG00000042249,ENSMUSG00000026207,ENSMUSG00000014602,ENSMUSG00000037514,…
GO:0031267	small GTPase binding	molecular_function	0.00041915	0.032354	83	3712	315	22042	ENSMUSG00000037533,ENSMUSG00000037933,ENSMUSG00000024456,ENSMUSG00000036206,ENSMUSG00000020536,ENSMUSG00000014601,ENSMUSG00000033039,ENSMUSG00000036104,ENSMUSG00000024174,ENSMUSG00000026721,ENSMUSG00000028059,ENSMUSG00000042328,ENSMUSG00000032182,ENSMUSG00000030766,ENSMUSG00000026790,ENSMUSG00000028468,ENSMUSG00000027002,ENSMUSG00000026433,ENSMUSG00000041879,ENSMUSG00000029174,ENSMUSG00000042492,…
GO:0032549	ribonucleoside binding	molecular_function	0.00042514	0.032461	403	3712	1895	22042	ENSMUSG00000052273,ENSMUSG00000027655,ENSMUSG00000024830,ENSMUSG00000074305,ENSMUSG00000042535,ENSMUSG00000041859,ENSMUSG00000007591,ENSMUSG00000032109,ENSMUSG00000057342,ENSMUSG00000018581,ENSMUSG00000004768,ENSMUSG00000004451,ENSMUSG00000024524,ENSMUSG00000002748,ENSMUSG00000022610,ENSMUSG00000047986,ENSMUSG00000020821,ENSMUSG00000043505,ENSMUSG00000026426,ENSMUSG00000030409,ENSMUSG00000035064,…
GO:0008289	lipid binding	molecular_function	0.00042869	0.032498	162	3712	714	22042	ENSMUSG00000005534,ENSMUSG00000016200,ENSMUSG00000033389,ENSMUSG00000058908,ENSMUSG00000030881,ENSMUSG00000021669,ENSMUSG00000040276,ENSMUSG00000030279,ENSMUSG00000068580,ENSMUSG00000037992,ENSMUSG00000033161,ENSMUSG00000027483,ENSMUSG00000046562,ENSMUSG00000067889,ENSMUSG00000037936,ENSMUSG00000000915,ENSMUSG00000024743,ENSMUSG00000022575,ENSMUSG00000053119,ENSMUSG00000007279,ENSMUSG00000044827,…
GO:0008092	cytoskeletal protein binding	molecular_function	0.00043652	0.032973	212	3712	936	22042	ENSMUSG00000033161,ENSMUSG00000037992,ENSMUSG00000039952,ENSMUSG00000020821,ENSMUSG00000023826,ENSMUSG00000036718,ENSMUSG00000024835,ENSMUSG00000031962,ENSMUSG00000028656,ENSMUSG00000055805,ENSMUSG00000000915,ENSMUSG00000067889,ENSMUSG00000021782,ENSMUSG00000031461,ENSMUSG00000049134,ENSMUSG00000028525,ENSMUSG00000028613,ENSMUSG00000041609,ENSMUSG00000063439,ENSMUSG00000028464,ENSMUSG00000022044,…
GO:0001883	purine nucleoside binding	molecular_function	0.0004419	0.033261	403	3712	1896	22042	ENSMUSG00000029203,ENSMUSG00000022108,ENSMUSG00000059456,ENSMUSG00000025665,ENSMUSG00000022443,ENSMUSG00000025499,ENSMUSG00000020601,ENSMUSG00000025648,ENSMUSG00000026817,ENSMUSG00000015085,ENSMUSG00000031376,ENSMUSG00000032380,ENSMUSG00000075289,ENSMUSG00000034674,ENSMUSG00000028289,ENSMUSG00000059970,ENSMUSG00000045983,ENSMUSG00000037337,ENSMUSG00000003660,ENSMUSG00000018841,ENSMUSG00000026437,…
GO:0017016	Ras GTPase binding	molecular_function	0.00044853	0.033498	79	3712	298	22042	ENSMUSG00000027002,ENSMUSG00000028468,ENSMUSG00000026790,ENSMUSG00000041879,ENSMUSG00000029174,ENSMUSG00000026433,ENSMUSG00000028059,ENSMUSG00000042328,ENSMUSG00000032182,ENSMUSG00000024174,ENSMUSG00000026721,ENSMUSG00000030766,ENSMUSG00000014601,ENSMUSG00000033039,ENSMUSG00000024456,ENSMUSG00000020536,ENSMUSG00000036206,ENSMUSG00000036104,ENSMUSG00000037533,ENSMUSG00000037933,ENSMUSG00000028068,…
GO:0005215	transporter activity	molecular_function	0.00045139	0.033498	257	3712	1177	22042	ENSMUSG00000023032,ENSMUSG00000059456,ENSMUSG00000035200,ENSMUSG00000035506,ENSMUSG00000081534,ENSMUSG00000022742,ENSMUSG00000040966,ENSMUSG00000027895,ENSMUSG00000038486,ENSMUSG00000079055,ENSMUSG00000042644,ENSMUSG00000031376,ENSMUSG00000014444,ENSMUSG00000005674,ENSMUSG00000023942,ENSMUSG00000041301,ENSMUSG00000015968,ENSMUSG00000037336,ENSMUSG00000029406,ENSMUSG00000001249,ENSMUSG00000055489,…
GO:0016772	transferase activity, transferring phosphorus-containing groups	molecular_function	0.00046056	0.033589	220	3712	984	22042	ENSMUSG00000004054,ENSMUSG00000035064,ENSMUSG00000063065,ENSMUSG00000028959,ENSMUSG00000030409,ENSMUSG00000035891,ENSMUSG00000021701,ENSMUSG00000029162,ENSMUSG00000028078,ENSMUSG00000002748,ENSMUSG00000039771,ENSMUSG00000021611,ENSMUSG00000021669,ENSMUSG00000022610,ENSMUSG00000005534,ENSMUSG00000024830,ENSMUSG00000074305,ENSMUSG00000020718,ENSMUSG00000057342,ENSMUSG00000007591,ENSMUSG00000037112,…
GO:0001882	nucleoside binding	molecular_function	0.00048321	0.035	404	3712	1903	22042	ENSMUSG00000040383,ENSMUSG00000022456,ENSMUSG00000020870,ENSMUSG00000012609,ENSMUSG00000024620,ENSMUSG00000032384,ENSMUSG00000023353,ENSMUSG00000023277,ENSMUSG00000023908,ENSMUSG00000024006,ENSMUSG00000024969,ENSMUSG00000034472,ENSMUSG00000021666,ENSMUSG00000074673,ENSMUSG00000027546,ENSMUSG00000057963,ENSMUSG00000031441,ENSMUSG00000022789,ENSMUSG00000001583,ENSMUSG00000020277,ENSMUSG00000019432,…
GO:0004672	protein kinase activity	molecular_function	0.00060925	0.04243	149	3712	634	22042	ENSMUSG00000030849,ENSMUSG00000008090,ENSMUSG00000042282,ENSMUSG00000060477,ENSMUSG00000019893,ENSMUSG00000057897,ENSMUSG00000031012,ENSMUSG00000020389,ENSMUSG00000032113,ENSMUSG00000032571,ENSMUSG00000075590,ENSMUSG00000035580,ENSMUSG00000037112,ENSMUSG00000016528,ENSMUSG00000073563,ENSMUSG00000033352,ENSMUSG00000053436,ENSMUSG00000000127,ENSMUSG00000035027,ENSMUSG00000029674,ENSMUSG00000003534,…
GO:0051020	GTPase binding	molecular_function	0.00072853	0.047852	90	3712	353	22042	ENSMUSG00000039678,ENSMUSG00000032517,ENSMUSG00000031691,ENSMUSG00000033389,ENSMUSG00000017639,ENSMUSG00000034867,ENSMUSG00000044456,ENSMUSG00000042473,ENSMUSG00000022436,ENSMUSG00000041609,ENSMUSG00000052296,ENSMUSG00000038520,ENSMUSG00000032356,ENSMUSG00000022100,ENSMUSG00000025265,ENSMUSG00000057672,ENSMUSG00000030685,ENSMUSG00000004054,ENSMUSG00000055805,ENSMUSG00000035969,ENSMUSG00000023923,…

## Sheet: Sheet1
GO_accession	Description	Term_type	Over_represented_pValue	Corrected_pValue	DEG_item	DEG_list	Bg_item	Bg_list	Gene_names
GO:0005737	cytoplasm	cellular_component	5.7339e-24	1.2127e-19	2159	3712	10671	22042	ENSMUSG00000029168,ENSMUSG00000053929,ENSMUSG00000035273,ENSMUSG00000039202,ENSMUSG00000029875,ENSMUSG00000052187,ENSMUSG00000032596,ENSMUSG00000046321,ENSMUSG00000030708,ENSMUSG00000049287,ENSMUSG00000020843,ENSMUSG00000047248,ENSMUSG00000026280,ENSMUSG00000030782,ENSMUSG00000032026,ENSMUSG00000025576,ENSMUSG00000045176,ENSMUSG00000035964,ENSMUSG00000028475,ENSMUSG00000053388,ENSMUSG00000023274,…
USG00000042269,ENSMUSG00000042532,ENSMUSG00000030110,ENSMUSG00000033917,ENSMUSG00000022255,ENSMUSG00000051331,ENSMUSG00000020918,ENSMUSG00000020882,ENSMUSG00000029560,ENSMUSG00000018474,ENSMUSG00000058056,ENSMUSG00000024873,ENSMUSG00000039372,ENSMUSG00000033032,ENSMUSG00000023045,ENSMUSG00000042625,ENSMUSG00000031766,ENSMUSG00000001151,ENSMUSG00000024826,ENSMUSG00000024982,ENSMUSG00000039458,ENSM…
GO:0044424	intracellular part	cellular_component	7.7378e-23	8.1828e-19	2643	3712	13657	22042	ENSMUSG00000031059,ENSMUSG00000028294,ENSMUSG00000006728,ENSMUSG00000021483,ENSMUSG00000034157,ENSMUSG00000066151,ENSMUSG00000030638,ENSMUSG00000036006,ENSMUSG00000033819,ENSMUSG00000025555,ENSMUSG00000041420,ENSMUSG00000041798,ENSMUSG00000031841,ENSMUSG00000035354,ENSMUSG00000011096,ENSMUSG00000068739,ENSMUSG00000022386,ENSMUSG00000078127,ENSMUSG00000026986,ENSMUSG00000067825,ENSMUSG00000025372,…
USG00000059851,ENSMUSG00000020272,ENSMUSG00000039623,ENSMUSG00000022283,ENSMUSG00000058498,ENSMUSG00000029053,ENSMUSG00000041263,ENSMUSG00000046607,ENSMUSG00000031026,ENSMUSG00000021124,ENSMUSG00000060093,ENSMUSG00000024426,ENSMUSG00000037138,ENSMUSG00000016528,ENSMUSG00000031812,ENSMUSG00000049932,ENSMUSG00000060090,ENSMUSG00000028943,ENSMUSG00000024533,ENSMUSG00000020732,ENSMUSG00000039219,ENSM…
GO:0005622	intracellular	cellular_component	4.6088e-22	3.2492e-18	2730	3712	14197	22042	ENSMUSG00000070570,ENSMUSG00000024830,ENSMUSG00000052273,ENSMUSG00000020064,ENSMUSG00000041859,ENSMUSG00000015944,ENSMUSG00000057342,ENSMUSG00000038886,ENSMUSG00000029009,ENSMUSG00000035299,ENSMUSG00000020238,ENSMUSG00000030881,ENSMUSG00000026104,ENSMUSG00000039809,ENSMUSG00000019362,ENSMUSG00000036026,ENSMUSG00000026426,ENSMUSG00000028023,ENSMUSG00000028836,ENSMUSG00000054978,ENSMUSG00000098112,…
USG00000040667,ENSMUSG00000029674,ENSMUSG00000027048,ENSMUSG00000020387,ENSMUSG00000026768,ENSMUSG00000068823,ENSMUSG00000054499,ENSMUSG00000058499,ENSMUSG00000032599,ENSMUSG00000040751,ENSMUSG00000074037,ENSMUSG00000026848,ENSMUSG00000029102,ENSMUSG00000021062,ENSMUSG00000038060,ENSMUSG00000010914,ENSMUSG00000091900,ENSMUSG00000021750,ENSMUSG00000040385,ENSMUSG00000030034,ENSMUSG00000036513,ENSM…
GO:0044444	cytoplasmic part	cellular_component	8.7732e-21	4.6388e-17	1731	3712	8358	22042	ENSMUSG00000003559,ENSMUSG00000058153,ENSMUSG00000027712,ENSMUSG00000025920,ENSMUSG00000068220,ENSMUSG00000068747,ENSMUSG00000073460,ENSMUSG00000005514,ENSMUSG00000040543,ENSMUSG00000015474,ENSMUSG00000017453,ENSMUSG00000028700,ENSMUSG00000026942,ENSMUSG00000020634,ENSMUSG00000030987,ENSMUSG00000037410,ENSMUSG00000021143,ENSMUSG00000032855,ENSMUSG00000026196,ENSMUSG00000015747,ENSMUSG00000024122,…
USG00000015968,ENSMUSG00000063239,ENSMUSG00000030760,ENSMUSG00000014030,ENSMUSG00000057880,ENSMUSG00000030595,ENSMUSG00000038545
GO:0016043	cellular component organization	biological_process	1.5667e-18	6.627e-15	1273	3712	6025	22042	ENSMUSG00000053914,ENSMUSG00000030000,ENSMUSG00000001249,ENSMUSG00000029521,ENSMUSG00000024921,ENSMUSG00000055027,ENSMUSG00000034226,ENSMUSG00000019916,ENSMUSG00000028756,ENSMUSG00000002104,ENSMUSG00000039637,ENSMUSG00000024909,ENSMUSG00000002250,ENSMUSG00000037509,ENSMUSG00000048930,ENSMUSG00000032180,ENSMUSG00000025485,ENSMUSG00000049521,ENSMUSG00000006931,ENSMUSG00000031391,ENSMUSG00000020639,…
GO:0043229	intracellular organelle	cellular_component	3.9239e-18	1.3832e-14	2327	3712	11960	22042	ENSMUSG00000024948,ENSMUSG00000025161,ENSMUSG00000034906,ENSMUSG00000002458,ENSMUSG00000021327,ENSMUSG00000063428,ENSMUSG00000028992,ENSMUSG00000107283,ENSMUSG00000001630,ENSMUSG00000030956,ENSMUSG00000027881,ENSMUSG00000017664,ENSMUSG00000026820,ENSMUSG00000030588,ENSMUSG00000054676,ENSMUSG00000041936,ENSMUSG00000006191,ENSMUSG00000060519,ENSMUSG00000002910,ENSMUSG00000019802,ENSMUSG00000028468,…
USG00000024236,ENSMUSG00000043051,ENSMUSG00000058908,ENSMUSG00000027708,ENSMUSG00000019923,ENSMUSG00000034813,ENSMUSG00000027709,ENSMUSG00000046691,ENSMUSG00000041506,ENSMUSG00000037905,ENSMUSG00000028901,ENSMUSG00000036352,ENSMUSG00000030847,ENSMUSG00000044243,ENSMUSG00000029119,ENSMUSG00000022160,ENSMUSG00000039329,ENSMUSG00000063632,ENSMUSG00000066900,ENSMUSG00000013921,ENSMUSG00000026810,ENSM…
GO:0043226	organelle	cellular_component	1.054e-17	3.1847e-14	2356	3712	12145	22042	ENSMUSG00000026489,ENSMUSG00000068115,ENSMUSG00000026270,ENSMUSG00000026121,ENSMUSG00000040086,ENSMUSG00000020686,ENSMUSG00000013419,ENSMUSG00000021478,ENSMUSG00000021972,ENSMUSG00000003873,ENSMUSG00000042167,ENSMUSG00000029151,ENSMUSG00000015943,ENSMUSG00000021518,ENSMUSG00000040711,ENSMUSG00000006948,ENSMUSG00000062691,ENSMUSG00000024050,ENSMUSG00000000594,ENSMUSG00000018501,ENSMUSG00000037386,…
USG00000035382,ENSMUSG00000048458,ENSMUSG00000004032,ENSMUSG00000042507,ENSMUSG00000027206,ENSMUSG00000038486,ENSMUSG00000029034,ENSMUSG00000031376,ENSMUSG00000025006,ENSMUSG00000057880,ENSMUSG00000030760,ENSMUSG00000015968,ENSMUSG00000063239,ENSMUSG00000039137,ENSMUSG00000022751,ENSMUSG00000058486,ENSMUSG00000013787,ENSMUSG00000022443,ENSMUSG00000071657,ENSMUSG00000035314,ENSMUSG00000034729,ENSM…
GO:0071840	cellular component organization or biogenesis	biological_process	1.3635e-17	3.6047e-14	1294	3712	6179	22042	ENSMUSG00000053768,ENSMUSG00000047281,ENSMUSG00000006538,ENSMUSG00000038708,ENSMUSG00000018209,ENSMUSG00000009549,ENSMUSG00000032171,ENSMUSG00000027710,ENSMUSG00000023030,ENSMUSG00000031832,ENSMUSG00000046010,ENSMUSG00000028068,ENSMUSG00000070000,ENSMUSG00000057914,ENSMUSG00000030278,ENSMUSG00000009555,ENSMUSG00000001305,ENSMUSG00000026618,ENSMUSG00000003848,ENSMUSG00000031601,ENSMUSG00000048612,…
GO:0043227	membrane-bounded organelle	cellular_component	1.9551e-15	4.2448e-12	2121	3712	10850	22042	ENSMUSG00000024743,ENSMUSG00000018666,ENSMUSG00000018677,ENSMUSG00000024831,ENSMUSG00000063882,ENSMUSG00000001661,ENSMUSG00000021010,ENSMUSG00000052915,ENSMUSG00000008090,ENSMUSG00000026626,ENSMUSG00000035284,ENSMUSG00000052160,ENSMUSG00000055128,ENSMUSG00000039496,ENSMUSG00000057897,ENSMUSG00000020219,ENSMUSG00000029012,ENSMUSG00000005980,ENSMUSG00000042351,ENSMUSG00000021687,ENSMUSG00000005534,…
USG00000060090,ENSMUSG00000024533,ENSMUSG00000036155,ENSMUSG00000039219,ENSMUSG00000022477,ENSMUSG00000020732,ENSMUSG00000049932,ENSMUSG00000037405,ENSMUSG00000016528,ENSMUSG00000031812,ENSMUSG00000025578,ENSMUSG00000038074,ENSMUSG00000040010,ENSMUSG00000022436,ENSMUSG00000022044,ENSMUSG00000021669,ENSMUSG00000042675,ENSMUSG00000040276,ENSMUSG00000002748,ENSMUSG00000030428,ENSMUSG00000024966,ENSM…
GO:0005515	protein binding	molecular_function	2.1511e-15	4.2448e-12	1720	3712	8674	22042	ENSMUSG00000049641,ENSMUSG00000049551,ENSMUSG00000063821,ENSMUSG00000020718,ENSMUSG00000049134,ENSMUSG00000024406,ENSMUSG00000025916,ENSMUSG00000033389,ENSMUSG00000024212,ENSMUSG00000030216,ENSMUSG00000020917,ENSMUSG00000039952,ENSMUSG00000033910,ENSMUSG00000045302,ENSMUSG00000019913,ENSMUSG00000033161,ENSMUSG00000022070,ENSMUSG00000059022,ENSMUSG00000006676,ENSMUSG00000031962,ENSMUSG00000047085,…
GO:0043231	intracellular membrane-bounded organelle	cellular_component	2.2077e-15	4.2448e-12	2109	3712	10785	22042	ENSMUSG00000048483,ENSMUSG00000028975,ENSMUSG00000045409,ENSMUSG00000002102,ENSMUSG00000028737,ENSMUSG00000036587,ENSMUSG00000028907,ENSMUSG00000062906,ENSMUSG00000027639,ENSMUSG00000041064,ENSMUSG00000005882,ENSMUSG00000019777,ENSMUSG00000040007,ENSMUSG00000024981,ENSMUSG00000011837,ENSMUSG00000100642,ENSMUSG00000043987,ENSMUSG00000026201,ENSMUSG00000037622,ENSMUSG00000021959,ENSMUSG00000034793,…
USG00000032383,ENSMUSG00000039637,ENSMUSG00000028756,ENSMUSG00000024787,ENSMUSG00000026946,ENSMUSG00000025153,ENSMUSG00000002833,ENSMUSG00000058886,ENSMUSG00000023923,ENSMUSG00000051998,ENSMUSG00000039153,ENSMUSG00000016494,ENSMUSG00000028525,ENSMUSG00000002006,ENSMUSG00000028960,ENSMUSG00000006463,ENSMUSG00000032334,ENSMUSG00000020788,ENSMUSG00000037577,ENSMUSG00000008035,ENSMUSG00000011256,ENSM…
GO:0051179	localization	biological_process	6.2068e-15	1.094e-11	1207	3712	5792	22042	ENSMUSG00000038178,ENSMUSG00000021701,ENSMUSG00000042589,ENSMUSG00000026473,ENSMUSG00000024797,ENSMUSG00000063065,ENSMUSG00000037936,ENSMUSG00000000915,ENSMUSG00000027457,ENSMUSG00000037944,ENSMUSG00000028064,ENSMUSG00000032554,ENSMUSG00000022100,ENSMUSG00000021782,ENSMUSG00000053388,ENSMUSG00000021687,ENSMUSG00000020798,ENSMUSG00000023274,ENSMUSG00000005534,ENSMUSG00000068117,ENSMUSG00000034867,…
GO:0008152	metabolic process	biological_process	1.6181e-13	2.6325e-10	2173	3712	11396	22042	ENSMUSG00000054978,ENSMUSG00000033847,ENSMUSG00000024654,ENSMUSG00000019872,ENSMUSG00000029095,ENSMUSG00000051048,ENSMUSG00000009621,ENSMUSG00000030849,ENSMUSG00000021240,ENSMUSG00000042477,ENSMUSG00000040627,ENSMUSG00000050737,ENSMUSG00000016024,ENSMUSG00000024830,ENSMUSG00000020064,ENSMUSG00000041859,ENSMUSG00000029009,ENSMUSG00000057342,ENSMUSG00000038886,ENSMUSG00000049807,ENSMUSG00000035299,…
USG00000018659,ENSMUSG00000053129,ENSMUSG00000097487,ENSMUSG00000024174,ENSMUSG00000021759,ENSMUSG00000025130,ENSMUSG00000049604,ENSMUSG00000028099,ENSMUSG00000045039,ENSMUSG00000034177,ENSMUSG00000030149,ENSMUSG00000028468,ENSMUSG00000019802,ENSMUSG00000020383,ENSMUSG00000006191,ENSMUSG00000030402,ENSMUSG00000041936,ENSMUSG00000054676,ENSMUSG00000029097,ENSMUSG00000027881,ENSMUSG00000017664,ENSM…
GO:0044446	intracellular organelle part	cellular_component	2.6308e-13	3.9744e-10	1609	3712	8086	22042	ENSMUSG00000027425,ENSMUSG00000043671,ENSMUSG00000020781,ENSMUSG00000035234,ENSMUSG00000046095,ENSMUSG00000033249,ENSMUSG00000023980,ENSMUSG00000022382,ENSMUSG00000006818,ENSMUSG00000025318,ENSMUSG00000036687,ENSMUSG00000024953,ENSMUSG00000031166,ENSMUSG00000078853,ENSMUSG00000030045,ENSMUSG00000020914,ENSMUSG00000054717,ENSMUSG00000029683,ENSMUSG00000038539,ENSMUSG00000021373,ENSMUSG00000024985,…
GO:0044422	organelle part	cellular_component	4.4917e-13	6.3332e-10	1647	3712	8302	22042	ENSMUSG00000024743,ENSMUSG00000018666,ENSMUSG00000018677,ENSMUSG00000063882,ENSMUSG00000039202,ENSMUSG00000056598,ENSMUSG00000026504,ENSMUSG00000001661,ENSMUSG00000027285,ENSMUSG00000053929,ENSMUSG00000021010,ENSMUSG00000052915,ENSMUSG00000035273,ENSMUSG00000004462,ENSMUSG00000026626,ENSMUSG00000020843,ENSMUSG00000035284,ENSMUSG00000055128,ENSMUSG00000057897,ENSMUSG00000052160,ENSMUSG00000030782,…
GO:0005829	cytosol	cellular_component	7.6447e-13	1.0105e-09	783	3712	3598	22042	ENSMUSG00000009995,ENSMUSG00000060036,ENSMUSG00000073293,ENSMUSG00000002280,ENSMUSG00000075590,ENSMUSG00000033852,ENSMUSG00000039193,ENSMUSG00000024066,ENSMUSG00000020705,ENSMUSG00000054405,ENSMUSG00000031012,ENSMUSG00000004032,ENSMUSG00000051669,ENSMUSG00000026251,ENSMUSG00000038696,ENSMUSG00000008035,ENSMUSG00000034522,ENSMUSG00000069171,ENSMUSG00000053119,ENSMUSG00000022575,ENSMUSG00000020230,…
GO:0006996	organelle organization	biological_process	1.1578e-12	1.4404e-09	755	3712	3471	22042	ENSMUSG00000033083,ENSMUSG00000026791,ENSMUSG00000037933,ENSMUSG00000029578,ENSMUSG00000032118,ENSMUSG00000032737,ENSMUSG00000037020,ENSMUSG00000025722,ENSMUSG00000057133,ENSMUSG00000021221,ENSMUSG00000053647,ENSMUSG00000026857,ENSMUSG00000049538,ENSMUSG00000022469,ENSMUSG00000020716,ENSMUSG00000018900,ENSMUSG00000059923,ENSMUSG00000039826,ENSMUSG00000020903,ENSMUSG00000020527,ENSMUSG00000038524,…
GO:0051128	regulation of cellular component organization	biological_process	1.7887e-12	2.1017e-09	574	3712	2500	22042	ENSMUSG00000030766,ENSMUSG00000011349,ENSMUSG00000029192,ENSMUSG00000027329,ENSMUSG00000059772,ENSMUSG00000031565,ENSMUSG00000020260,ENSMUSG00000029267,ENSMUSG00000042279,ENSMUSG00000063160,ENSMUSG00000061979,ENSMUSG00000030739,ENSMUSG00000006127,ENSMUSG00000074785,ENSMUSG00000024456,ENSMUSG00000029618,ENSMUSG00000038235,ENSMUSG00000009900,ENSMUSG00000048537,ENSMUSG00000037447,ENSMUSG00000021451,…
GO:0030695	GTPase regulator activity	molecular_function	2.1659e-11	2.4109e-08	89	3712	243	22042	ENSMUSG00000039201,ENSMUSG00000002496,ENSMUSG00000052087,ENSMUSG00000035007,ENSMUSG00000067629,ENSMUSG00000042492,ENSMUSG00000042303,ENSMUSG00000036246,ENSMUSG00000035697,ENSMUSG00000036244,ENSMUSG00000059495,ENSMUSG00000056698,ENSMUSG00000045664,ENSMUSG00000033763,ENSMUSG00000052302,ENSMUSG00000038167,ENSMUSG00000056486,ENSMUSG00000011832,ENSMUSG00000025485,ENSMUSG00000036473,ENSMUSG00000032192,…
GO:0005488	binding	molecular_function	3.9706e-11	4.199e-08	2539	3712	13733	22042	ENSMUSG00000059119,ENSMUSG00000031543,ENSMUSG00000024769,ENSMUSG00000024833,ENSMUSG00000020923,ENSMUSG00000054199,ENSMUSG00000046516,ENSMUSG00000022468,ENSMUSG00000037469,ENSMUSG00000014601,ENSMUSG00000025232,ENSMUSG00000038260,ENSMUSG00000045268,ENSMUSG00000027010,ENSMUSG00000049553,ENSMUSG00000039615,ENSMUSG00000027380,ENSMUSG00000053801,ENSMUSG00000046447,ENSMUSG00000041556,ENSMUSG00000020419,…
USG00000073676,ENSMUSG00000016637,ENSMUSG00000021594,ENSMUSG00000116045,ENSMUSG00000028893,ENSMUSG00000038539,ENSMUSG00000029683,ENSMUSG00000021373,ENSMUSG00000034796,ENSMUSG00000024985,ENSMUSG00000020914,ENSMUSG00000054717,ENSMUSG00000030120,ENSMUSG00000015981,ENSMUSG00000036687,ENSMUSG00000031166,ENSMUSG00000078853,ENSMUSG00000027765,ENSMUSG00000022382,ENSMUSG00000042817,ENSMUSG00000006818,ENSM…
GO:0060589	nucleoside-triphosphatase regulator activity	molecular_function	4.8879e-11	4.9228e-08	98	3712	282	22042	ENSMUSG00000024580,ENSMUSG00000020716,ENSMUSG00000022580,ENSMUSG00000055013,ENSMUSG00000030766,ENSMUSG00000036995,ENSMUSG00000026721,ENSMUSG00000026475,ENSMUSG00000029174,ENSMUSG00000036106,ENSMUSG00000031355,ENSMUSG00000002459,ENSMUSG00000063506,ENSMUSG00000020599,ENSMUSG00000033083,ENSMUSG00000050565,ENSMUSG00000022377,ENSMUSG00000041444,ENSMUSG00000037148,ENSMUSG00000036104,ENSMUSG00000036206,…
GO:0043087	regulation of GTPase activity	biological_process	6.1737e-11	5.9351e-08	131	3712	426	22042	ENSMUSG00000036206,ENSMUSG00000030084,ENSMUSG00000037533,ENSMUSG00000031385,ENSMUSG00000031779,ENSMUSG00000033083,ENSMUSG00000020599,ENSMUSG00000022377,ENSMUSG00000041444,ENSMUSG00000081683,ENSMUSG00000031355,ENSMUSG00000029174,ENSMUSG00000030149,ENSMUSG00000028468,ENSMUSG00000020716,ENSMUSG00000022469,ENSMUSG00000036995,ENSMUSG00000055013,ENSMUSG00000026721,ENSMUSG00000024174,ENSMUSG00000040797,…
GO:0005096	GTPase activator activity	molecular_function	2.5426e-10	2.3381e-07	82	3712	226	22042	ENSMUSG00000022436,ENSMUSG00000027575,ENSMUSG00000038520,ENSMUSG00000058325,ENSMUSG00000042473,ENSMUSG00000034867,ENSMUSG00000044456,ENSMUSG00000039678,ENSMUSG00000033389,ENSMUSG00000049807,ENSMUSG00000031389,ENSMUSG00000035620,ENSMUSG00000045302,ENSMUSG00000041219,ENSMUSG00000023923,ENSMUSG00000042700,ENSMUSG00000015957,ENSMUSG00000059810,ENSMUSG00000040964,ENSMUSG00000036198,ENSMUSG00000032812,…
GO:0009893	positive regulation of metabolic process	biological_process	3.1813e-10	2.6607e-07	800	3712	3811	22042	ENSMUSG00000053510,ENSMUSG00000070990,ENSMUSG00000027314,ENSMUSG00000030583,ENSMUSG00000026883,ENSMUSG00000035529,ENSMUSG00000000148,ENSMUSG00000023353,ENSMUSG00000026959,ENSMUSG00000020614,ENSMUSG00000031200,ENSMUSG00000027398,ENSMUSG00000025316,ENSMUSG00000060860,ENSMUSG00000017861,ENSMUSG00000019432,ENSMUSG00000018924,ENSMUSG00000079227,ENSMUSG00000021219,ENSMUSG00000041515,ENSMUSG00000021363,…
GO:0030054	cell junction	cellular_component	3.2481e-10	2.6607e-07	276	3712	1078	22042	ENSMUSG00000007021,ENSMUSG00000035390,ENSMUSG00000037446,ENSMUSG00000067653,ENSMUSG00000025812,ENSMUSG00000029528,ENSMUSG00000045005,ENSMUSG00000044433,ENSMUSG00000043079,ENSMUSG00000050377,ENSMUSG00000055322,ENSMUSG00000042700,ENSMUSG00000032064,ENSMUSG00000005338,ENSMUSG00000024873,ENSMUSG00000000766,ENSMUSG00000026490,ENSMUSG00000058056,ENSMUSG00000015452,ENSMUSG00000042961,ENSMUSG00000073002,…
GO:0018193	peptidyl-amino acid modification	biological_process	3.2708e-10	2.6607e-07	288	3712	1163	22042	ENSMUSG00000042978,ENSMUSG00000057672,ENSMUSG00000037470,ENSMUSG00000027293,ENSMUSG00000032537,ENSMUSG00000024142,ENSMUSG00000054252,ENSMUSG00000023809,ENSMUSG00000073494,ENSMUSG00000061589,ENSMUSG00000001632,ENSMUSG00000021478,ENSMUSG00000058444,ENSMUSG00000003873,ENSMUSG00000022442,ENSMUSG00000005514,ENSMUSG00000059586,ENSMUSG00000024379,ENSMUSG00000002221,ENSMUSG00000066151,ENSMUSG00000028540,…
GO:0051234	establishment of localization	biological_process	3.4801e-10	2.7222e-07	930	3712	4508	22042	ENSMUSG00000030209,ENSMUSG00000024948,ENSMUSG00000025161,ENSMUSG00000028367,ENSMUSG00000021038,ENSMUSG00000024786,ENSMUSG00000020152,ENSMUSG00000030007,ENSMUSG00000017664,ENSMUSG00000026820,ENSMUSG00000021843,ENSMUSG00000030588,ENSMUSG00000006930,ENSMUSG00000020907,ENSMUSG00000016346,ENSMUSG00000004655,ENSMUSG00000025231,ENSMUSG00000032860,ENSMUSG00000041936,ENSMUSG00000025792,ENSMUSG00000042303,…
GO:0007399	nervous system development	biological_process	3.6039e-10	2.7222e-07	502	3712	2210	22042	ENSMUSG00000033295,ENSMUSG00000020793,ENSMUSG00000023030,ENSMUSG00000069378,ENSMUSG00000053046,ENSMUSG00000001786,ENSMUSG00000041540,ENSMUSG00000018486,ENSMUSG00000026072,ENSMUSG00000066687,ENSMUSG00000049580,ENSMUSG00000040148,ENSMUSG00000042766,ENSMUSG00000035735,ENSMUSG00000021820,ENSMUSG00000039852,ENSMUSG00000038593,ENSMUSG00000035431,ENSMUSG00000039844,ENSMUSG00000058975,ENSMUSG00000026917,…
GO:0043547	positive regulation of GTPase activity	biological_process	4.0276e-10	2.866e-07	112	3712	359	22042	ENSMUSG00000036246,ENSMUSG00000021451,ENSMUSG00000035697,ENSMUSG00000036244,ENSMUSG00000059495,ENSMUSG00000029687,ENSMUSG00000045664,ENSMUSG00000056698,ENSMUSG00000033763,ENSMUSG00000025499,ENSMUSG00000052302,ENSMUSG00000059456,ENSMUSG00000059439,ENSMUSG00000038167,ENSMUSG00000056486,ENSMUSG00000038235,ENSMUSG00000011832,ENSMUSG00000025485,ENSMUSG00000036473,ENSMUSG00000032192,ENSMUSG00000039844,…
GO:0065009	regulation of molecular function	biological_process	4.1608e-10	2.866e-07	648	3712	3041	22042	ENSMUSG00000006932,ENSMUSG00000029674,ENSMUSG00000038515,ENSMUSG00000020235,ENSMUSG00000030525,ENSMUSG00000037706,ENSMUSG00000026821,ENSMUSG00000032571,ENSMUSG00000037405,ENSMUSG00000031812,ENSMUSG00000060090,ENSMUSG00000019146,ENSMUSG00000038665,ENSMUSG00000034614,ENSMUSG00000036155,ENSMUSG00000028464,ENSMUSG00000023232,ENSMUSG00000004451,ENSMUSG00000027577,ENSMUSG00000025578,ENSMUSG00000022144,…
GO:0044710	single-organism metabolic process	biological_process	4.2007e-10	2.866e-07	1030	3712	5076	22042	ENSMUSG00000028397,ENSMUSG00000042535,ENSMUSG00000029009,ENSMUSG00000038886,ENSMUSG00000057342,ENSMUSG00000035299,ENSMUSG00000020346,ENSMUSG00000042557,ENSMUSG00000029154,ENSMUSG00000023044,ENSMUSG00000029361,ENSMUSG00000008855,ENSMUSG00000018449,ENSMUSG00000025202,ENSMUSG00000075028,ENSMUSG00000063889,ENSMUSG00000029472,ENSMUSG00000037262,ENSMUSG00000033847,ENSMUSG00000019872,ENSMUSG00000016481,…
GO:0050790	regulation of catalytic activity	biological_process	4.7147e-10	3.1161e-07	482	3712	2139	22042	ENSMUSG00000039844,ENSMUSG00000048794,ENSMUSG00000039737,ENSMUSG00000032366,ENSMUSG00000059439,ENSMUSG00000042628,ENSMUSG00000038167,ENSMUSG00000028068,ENSMUSG00000022061,ENSMUSG00000052302,ENSMUSG00000020901,ENSMUSG00000023030,ENSMUSG00000020793,ENSMUSG00000056698,ENSMUSG00000036246,ENSMUSG00000001786,ENSMUSG00000027326,ENSMUSG00000018486,ENSMUSG00000068129,ENSMUSG00000057092,ENSMUSG00000032171,…
GO:0071310	cellular response to organic substance	biological_process	7.4856e-10	4.7976e-07	488	3712	2226	22042	ENSMUSG00000022469,ENSMUSG00000030341,ENSMUSG00000059923,ENSMUSG00000070348,ENSMUSG00000020903,ENSMUSG00000009293,ENSMUSG00000051279,ENSMUSG00000059436,ENSMUSG00000014773,ENSMUSG00000000902,ENSMUSG00000033083,ENSMUSG00000026791,ENSMUSG00000020327,ENSMUSG00000041530,ENSMUSG00000039810,ENSMUSG00000005893,ENSMUSG00000042377,ENSMUSG00000053368,ENSMUSG00000031740,ENSMUSG00000025127,ENSMUSG00000034908,…
GO:0048731	system development	biological_process	7.9215e-10	4.8096e-07	932	3712	4554	22042	ENSMUSG00000025235,ENSMUSG00000022098,ENSMUSG00000039298,ENSMUSG00000003812,ENSMUSG00000021281,ENSMUSG00000017652,ENSMUSG00000036104,ENSMUSG00000052957,ENSMUSG00000002981,ENSMUSG00000020536,ENSMUSG00000043342,ENSMUSG00000031628,ENSMUSG00000050295,ENSMUSG00000021959,ENSMUSG00000024947,ENSMUSG00000022037,ENSMUSG00000031168,ENSMUSG00000100642,ENSMUSG00000045629,ENSMUSG00000030400,ENSMUSG00000050635,…
GO:0006810	transport	biological_process	7.9591e-10	4.8096e-07	903	3712	4387	22042	ENSMUSG00000017132,ENSMUSG00000034659,ENSMUSG00000052727,ENSMUSG00000029174,ENSMUSG00000002105,ENSMUSG00000026721,ENSMUSG00000042328,ENSMUSG00000070348,ENSMUSG00000037656,ENSMUSG00000030341,ENSMUSG00000041193,ENSMUSG00000023045,ENSMUSG00000000326,ENSMUSG00000037820,ENSMUSG00000028599,ENSMUSG00000031730,ENSMUSG00000020886,ENSMUSG00000031392,ENSMUSG00000024941,ENSMUSG00000034908,ENSMUSG00000024112,…
GO:0048518	positive regulation of biological process	biological_process	1.051e-09	6.1744e-07	1213	3712	6145	22042	ENSMUSG00000033389,ENSMUSG00000024406,ENSMUSG00000049551,ENSMUSG00000049641,ENSMUSG00000006676,ENSMUSG00000059022,ENSMUSG00000037754,ENSMUSG00000041164,ENSMUSG00000047085,ENSMUSG00000023120,ENSMUSG00000039952,ENSMUSG00000033910,ENSMUSG00000033161,ENSMUSG00000045302,ENSMUSG00000038188,ENSMUSG00000053119,ENSMUSG00000004371,ENSMUSG00000020230,ENSMUSG00000042308,ENSMUSG00000026167,ENSMUSG00000050315,…
GO:0048699	generation of neurons	biological_process	2.0156e-09	1.1522e-06	356	3712	1506	22042	ENSMUSG00000028059,ENSMUSG00000042662,ENSMUSG00000040663,ENSMUSG00000026805,ENSMUSG00000031565,ENSMUSG00000028940,ENSMUSG00000020108,ENSMUSG00000018012,ENSMUSG00000051920,ENSMUSG00000034121,ENSMUSG00000063160,ENSMUSG00000029618,ENSMUSG00000024456,ENSMUSG00000037032,ENSMUSG00000074785,ENSMUSG00000025085,ENSMUSG00000009900,ENSMUSG00000024163,ENSMUSG00000059456,ENSMUSG00000035314,ENSMUSG00000031391,…
GO:0043412	macromolecule modification	biological_process	2.2596e-09	1.2439e-06	822	3712	3940	22042	ENSMUSG00000037035,ENSMUSG00000024219,ENSMUSG00000031826,ENSMUSG00000028114,ENSMUSG00000004815,ENSMUSG00000021901,ENSMUSG00000037103,ENSMUSG00000043439,ENSMUSG00000090077,ENSMUSG00000030324,ENSMUSG00000051747,ENSMUSG00000033327,ENSMUSG00000031651,ENSMUSG00000042724,ENSMUSG00000021266,ENSMUSG00000030802,ENSMUSG00000013629,ENSMUSG00000000384,ENSMUSG00000040631,ENSMUSG00000033257,ENSMUSG00000014592,…
GO:0070887	cellular response to chemical stimulus	biological_process	2.2937e-09	1.2439e-06	582	3712	2733	22042	ENSMUSG00000040268,ENSMUSG00000018634,ENSMUSG00000039615,ENSMUSG00000011658,ENSMUSG00000041359,ENSMUSG00000023010,ENSMUSG00000038260,ENSMUSG00000020804,ENSMUSG00000027947,ENSMUSG00000050232,ENSMUSG00000028982,ENSMUSG00000059146,ENSMUSG00000031381,ENSMUSG00000024563,ENSMUSG00000032194,ENSMUSG00000015846,ENSMUSG00000063856,ENSMUSG00000015461,ENSMUSG00000028156,ENSMUSG00000010051,ENSMUSG00000038612,…
GO:0022008	neurogenesis	biological_process	2.7708e-09	1.4651e-06	377	3712	1616	22042	ENSMUSG00000044375,ENSMUSG00000026883,ENSMUSG00000023277,ENSMUSG00000031789,ENSMUSG00000026959,ENSMUSG00000048385,ENSMUSG00000036333,ENSMUSG00000032702,ENSMUSG00000039621,ENSMUSG00000036832,ENSMUSG00000024777,ENSMUSG00000024969,ENSMUSG00000027314,ENSMUSG00000020003,ENSMUSG00000022789,ENSMUSG00000079227,ENSMUSG00000022749,ENSMUSG00000036560,ENSMUSG00000021219,ENSMUSG00000030852,ENSMUSG00000032312,…
GO:0048856	anatomical structure development	biological_process	3.7278e-09	1.9178e-06	1095	3712	5468	22042	ENSMUSG00000028868,ENSMUSG00000014602,ENSMUSG00000026207,ENSMUSG00000034353,ENSMUSG00000015709,ENSMUSG00000032356,ENSMUSG00000021338,ENSMUSG00000027506,ENSMUSG00000001089,ENSMUSG00000071317,ENSMUSG00000027935,ENSMUSG00000038485,ENSMUSG00000037062,ENSMUSG00000025876,ENSMUSG00000058022,ENSMUSG00000002221,ENSMUSG00000034041,ENSMUSG00000025920,ENSMUSG00000068220,ENSMUSG00000058153,ENSMUSG00000005514,…
GO:0098805	whole membrane	cellular_component	3.8084e-09	1.9178e-06	469	3712	2048	22042	ENSMUSG00000039206,ENSMUSG00000025793,ENSMUSG00000026288,ENSMUSG00000040412,ENSMUSG00000030324,ENSMUSG00000022656,ENSMUSG00000042096,ENSMUSG00000062252,ENSMUSG00000022377,ENSMUSG00000075707,ENSMUSG00000033039,ENSMUSG00000058454,ENSMUSG00000036206,ENSMUSG00000031553,ENSMUSG00000006269,ENSMUSG00000020654,ENSMUSG00000026718,ENSMUSG00000040836,ENSMUSG00000032182,ENSMUSG00000024870,ENSMUSG00000043648,…
GO:1902589	single-organism organelle organization	biological_process	4.1984e-09	2.065e-06	551	3712	2497	22042	ENSMUSG00000024913,ENSMUSG00000044433,ENSMUSG00000025329,ENSMUSG00000024384,ENSMUSG00000028243,ENSMUSG00000021363,ENSMUSG00000035390,ENSMUSG00000031787,ENSMUSG00000079495,ENSMUSG00000040811,ENSMUSG00000035024,ENSMUSG00000025035,ENSMUSG00000031558,ENSMUSG00000024206,ENSMUSG00000063130,ENSMUSG00000027244,ENSMUSG00000034639,ENSMUSG00000009828,ENSMUSG00000042700,ENSMUSG00000039754,ENSMUSG00000020003,…
GO:0048519	negative regulation of biological process	biological_process	5.2651e-09	2.5308e-06	1016	3712	5094	22042	ENSMUSG00000024563,ENSMUSG00000018572,ENSMUSG00000059146,ENSMUSG00000054199,ENSMUSG00000061809,ENSMUSG00000028982,ENSMUSG00000020086,ENSMUSG00000056972,ENSMUSG00000050232,ENSMUSG00000039208,ENSMUSG00000027947,ENSMUSG00000010825,ENSMUSG00000004460,ENSMUSG00000020081,ENSMUSG00000038260,ENSMUSG00000025873,ENSMUSG00000022503,ENSMUSG00000038738,ENSMUSG00000023010,ENSMUSG00000027010,ENSMUSG00000002486,…
GO:0044237	cellular metabolic process	biological_process	6.9834e-09	3.2822e-06	1890	3712	9943	22042	ENSMUSG00000059713,ENSMUSG00000039193,ENSMUSG00000024066,ENSMUSG00000049470,ENSMUSG00000022286,ENSMUSG00000017493,ENSMUSG00000075590,ENSMUSG00000038025,ENSMUSG00000025584,ENSMUSG00000074366,ENSMUSG00000002384,ENSMUSG00000060036,ENSMUSG00000009995,ENSMUSG00000116461,ENSMUSG00000048458,ENSMUSG00000069171,ENSMUSG00000024248,ENSMUSG00000044186,ENSMUSG00000034522,ENSMUSG00000078865,ENSMUSG00000004032,…
USG00000040268,ENSMUSG00000037991,ENSMUSG00000050855,ENSMUSG00000029999,ENSMUSG00000005150,ENSMUSG00000027223,ENSMUSG00000056228,ENSMUSG00000041359,ENSMUSG00000036813,ENSMUSG00000027364,ENSMUSG00000021810,ENSMUSG00000019590,ENSMUSG00000023010,ENSMUSG00000024853,ENSMUSG00000020804,ENSMUSG00000001627,ENSMUSG00000037580,ENSMUSG00000042828,ENSMUSG00000025579,ENSMUSG00000027006,ENSMUSG00000027412,ENSM…
GO:0030182	neuron differentiation	biological_process	8.4014e-09	3.8628e-06	322	3712	1356	22042	ENSMUSG00000026433,ENSMUSG00000051279,ENSMUSG00000026934,ENSMUSG00000014773,ENSMUSG00000033618,ENSMUSG00000052727,ENSMUSG00000072772,ENSMUSG00000020716,ENSMUSG00000023011,ENSMUSG00000037926,ENSMUSG00000033565,ENSMUSG00000020886,ENSMUSG00000068329,ENSMUSG00000041120,ENSMUSG00000032118,ENSMUSG00000032737,ENSMUSG00000017721,ENSMUSG00000030084,ENSMUSG00000038751,ENSMUSG00000061911,ENSMUSG00000031385,…
GO:0007275	multicellular organismal development	biological_process	8.7268e-09	3.9271e-06	1011	3712	5038	22042	ENSMUSG00000036040,ENSMUSG00000035431,ENSMUSG00000020212,ENSMUSG00000021820,ENSMUSG00000000901,ENSMUSG00000028068,ENSMUSG00000046010,ENSMUSG00000026072,ENSMUSG00000040148,ENSMUSG00000042357,ENSMUSG00000023978,ENSMUSG00000036712,ENSMUSG00000023030,ENSMUSG00000041540,ENSMUSG00000038708,ENSMUSG00000020224,ENSMUSG00000018822,ENSMUSG00000018209,ENSMUSG00000032368,ENSMUSG00000032171,ENSMUSG00000074121,…
GO:0043168	anion binding	molecular_function	9.3422e-09	4.1164e-06	620	3712	2815	22042	ENSMUSG00000009828,ENSMUSG00000031748,ENSMUSG00000037351,ENSMUSG00000025035,ENSMUSG00000089872,ENSMUSG00000031558,ENSMUSG00000026621,ENSMUSG00000096569,ENSMUSG00000004897,ENSMUSG00000001729,ENSMUSG00000064224,ENSMUSG00000028702,ENSMUSG00000044453,ENSMUSG00000037446,ENSMUSG00000021363,ENSMUSG00000025270,ENSMUSG00000035390,ENSMUSG00000035042,ENSMUSG00000029575,ENSMUSG00000052812,ENSMUSG00000028127,…
GO:0048523	negative regulation of cellular process	biological_process	9.8158e-09	4.2368e-06	951	3712	4731	22042	ENSMUSG00000073802,ENSMUSG00000027613,ENSMUSG00000044786,ENSMUSG00000030541,ENSMUSG00000029071,ENSMUSG00000034926,ENSMUSG00000028073,ENSMUSG00000028664,ENSMUSG00000036473,ENSMUSG00000062906,ENSMUSG00000026254,ENSMUSG00000028909,ENSMUSG00000028207,ENSMUSG00000028975,ENSMUSG00000038000,ENSMUSG00000046791,ENSMUSG00000045409,ENSMUSG00000074227,ENSMUSG00000048031,ENSMUSG00000040007,ENSMUSG00000026565,…
GO:0098772	molecular function regulator	molecular_function	1.2685e-08	5.3657e-06	303	3712	1295	22042	ENSMUSG00000026923,ENSMUSG00000038976,ENSMUSG00000038485,ENSMUSG00000038520,ENSMUSG00000022414,ENSMUSG00000040652,ENSMUSG00000044456,ENSMUSG00000020528,ENSMUSG00000050552,ENSMUSG00000041219,ENSMUSG00000035620,ENSMUSG00000036529,ENSMUSG00000019320,ENSMUSG00000059412,ENSMUSG00000024142,ENSMUSG00000024013,ENSMUSG00000056755,ENSMUSG00000027257,ENSMUSG00000003269,ENSMUSG00000037664,ENSMUSG00000059810,…
GO:0044093	positive regulation of molecular function	biological_process	1.8326e-08	7.589e-06	369	3712	1611	22042	ENSMUSG00000004815,ENSMUSG00000022514,ENSMUSG00000031779,ENSMUSG00000022596,ENSMUSG00000020599,ENSMUSG00000042724,ENSMUSG00000022377,ENSMUSG00000040390,ENSMUSG00000081683,ENSMUSG00000035011,ENSMUSG00000031355,ENSMUSG00000028468,ENSMUSG00000020654,ENSMUSG00000036995,ENSMUSG00000068290,ENSMUSG00000026181,ENSMUSG00000058498,ENSMUSG00000040797,ENSMUSG00000036923,ENSMUSG00000031659,ENSMUSG00000041936,…
GO:0033043	regulation of organelle organization	biological_process	1.8659e-08	7.589e-06	284	3712	1191	22042	ENSMUSG00000028397,ENSMUSG00000022436,ENSMUSG00000029009,ENSMUSG00000032633,ENSMUSG00000004451,ENSMUSG00000035299,ENSMUSG00000042557,ENSMUSG00000038909,ENSMUSG00000022044,ENSMUSG00000023826,ENSMUSG00000015957,ENSMUSG00000029361,ENSMUSG00000024764,ENSMUSG00000061559,ENSMUSG00000024835,ENSMUSG00000026039,ENSMUSG00000027478,ENSMUSG00000028717,ENSMUSG00000026341,ENSMUSG00000015478,ENSMUSG00000038241,…
GO:0006793	phosphorus metabolic process	biological_process	1.9537e-08	7.7966e-06	654	3712	3107	22042	ENSMUSG00000073802,ENSMUSG00000044786,ENSMUSG00000027613,ENSMUSG00000030541,ENSMUSG00000020827,ENSMUSG00000029071,ENSMUSG00000058979,ENSMUSG00000028664,ENSMUSG00000028909,ENSMUSG00000037686,ENSMUSG00000023827,ENSMUSG00000041187,ENSMUSG00000021209,ENSMUSG00000024981,ENSMUSG00000029082,ENSMUSG00000039954,ENSMUSG00000026628,ENSMUSG00000027639,ENSMUSG00000052087,ENSMUSG00000074064,ENSMUSG00000019777,…
GO:0006796	phosphate-containing compound metabolic process	biological_process	2.1843e-08	8.5553e-06	643	3712	3053	22042	ENSMUSG00000030339,ENSMUSG00000001729,ENSMUSG00000089872,ENSMUSG00000031558,ENSMUSG00000027244,ENSMUSG00000000766,ENSMUSG00000050377,ENSMUSG00000009828,ENSMUSG00000024913,ENSMUSG00000044433,ENSMUSG00000038042,ENSMUSG00000035042,ENSMUSG00000045005,ENSMUSG00000035390,ENSMUSG00000021363,ENSMUSG00000035355,ENSMUSG00000029055,ENSMUSG00000021639,ENSMUSG00000057963,ENSMUSG00000079227,ENSMUSG00000058076,…
GO:0006464	cellular protein modification process	biological_process	2.4036e-08	9.0779e-06	782	3712	3779	22042	ENSMUSG00000000902,ENSMUSG00000058831,ENSMUSG00000009293,ENSMUSG00000060548,ENSMUSG00000059923,ENSMUSG00000022469,ENSMUSG00000020716,ENSMUSG00000053647,ENSMUSG00000026857,ENSMUSG00000038751,ENSMUSG00000057286,ENSMUSG00000033364,ENSMUSG00000022194,ENSMUSG00000032123,ENSMUSG00000032737,ENSMUSG00000025786,ENSMUSG00000039936,ENSMUSG00000029578,ENSMUSG00000005893,ENSMUSG00000042628,ENSMUSG00000022061,…
GO:0036211	protein modification process	biological_process	2.4036e-08	9.0779e-06	782	3712	3779	22042	ENSMUSG00000059146,ENSMUSG00000024769,ENSMUSG00000024563,ENSMUSG00000029670,ENSMUSG00000031381,ENSMUSG00000021115,ENSMUSG00000018572,ENSMUSG00000017210,ENSMUSG00000030946,ENSMUSG00000056972,ENSMUSG00000002109,ENSMUSG00000004947,ENSMUSG00000021768,ENSMUSG00000027947,ENSMUSG00000027364,ENSMUSG00000039615,ENSMUSG00000041359,ENSMUSG00000038260,ENSMUSG00000020804,ENSMUSG00000048379,ENSMUSG00000026126,…
GO:0019899	enzyme binding	molecular_function	3.1266e-08	1.1526e-05	474	3712	2133	22042	ENSMUSG00000026959,ENSMUSG00000021549,ENSMUSG00000036333,ENSMUSG00000031200,ENSMUSG00000024006,ENSMUSG00000023277,ENSMUSG00000035529,ENSMUSG00000026883,ENSMUSG00000024620,ENSMUSG00000024096,ENSMUSG00000020003,ENSMUSG00000034472,ENSMUSG00000043099,ENSMUSG00000025129,ENSMUSG00000022789,ENSMUSG00000079227,ENSMUSG00000057719,ENSMUSG00000031849,ENSMUSG00000020277,ENSMUSG00000057948,ENSMUSG00000051146,…
GO:1902578	single-organism localization	biological_process	3.1609e-08	1.1526e-05	842	3712	4151	22042	ENSMUSG00000040760,ENSMUSG00000031865,ENSMUSG00000067786,ENSMUSG00000063652,ENSMUSG00000022822,ENSMUSG00000031684,ENSMUSG00000004113,ENSMUSG00000047821,ENSMUSG00000005107,ENSMUSG00000021240,ENSMUSG00000022032,ENSMUSG00000096883,ENSMUSG00000035914,ENSMUSG00000002778,ENSMUSG00000016024,ENSMUSG00000030340,ENSMUSG00000021712,ENSMUSG00000048856,ENSMUSG00000026341,ENSMUSG00000042371,ENSMUSG00000002699,…
GO:0010646	regulation of cell communication	biological_process	3.3719e-08	1.2088e-05	676	3712	3262	22042	ENSMUSG00000003575,ENSMUSG00000037224,ENSMUSG00000067629,ENSMUSG00000000567,ENSMUSG00000002496,ENSMUSG00000059714,ENSMUSG00000021156,ENSMUSG00000032911,ENSMUSG00000001494,ENSMUSG00000010047,ENSMUSG00000025226,ENSMUSG00000039844,ENSMUSG00000050069,ENSMUSG00000038593,ENSMUSG00000003206,ENSMUSG00000025764,ENSMUSG00000037946,ENSMUSG00000049580,ENSMUSG00000022061,ENSMUSG00000018486,ENSMUSG00000053046,…
GO:0043933	macromolecular complex subunit organization	biological_process	4.6089e-08	1.6246e-05	568	3712	2700	22042	ENSMUSG00000040811,ENSMUSG00000038930,ENSMUSG00000032329,ENSMUSG00000031558,ENSMUSG00000063130,ENSMUSG00000034639,ENSMUSG00000058756,ENSMUSG00000052812,ENSMUSG00000044433,ENSMUSG00000025329,ENSMUSG00000024384,ENSMUSG00000035042,ENSMUSG00000022996,ENSMUSG00000079495,ENSMUSG00000031787,ENSMUSG00000045246,ENSMUSG00000029177,ENSMUSG00000017861,ENSMUSG00000019432,ENSMUSG00000018924,ENSMUSG00000020277,…
GO:0003824	catalytic activity	molecular_function	5.2144e-08	1.8079e-05	1179	3712	5863	22042	ENSMUSG00000074003,ENSMUSG00000033174,ENSMUSG00000001415,ENSMUSG00000026622,ENSMUSG00000004233,ENSMUSG00000026490,ENSMUSG00000001441,ENSMUSG00000030725,ENSMUSG00000035842,ENSMUSG00000035206,ENSMUSG00000002103,ENSMUSG00000013997,ENSMUSG00000032591,ENSMUSG00000041199,ENSMUSG00000029545,ENSMUSG00000093593,ENSMUSG00000032763,ENSMUSG00000029098,ENSMUSG00000030602,ENSMUSG00000060073,ENSMUSG00000078429,…
GO:0023051	regulation of signaling	biological_process	6.3293e-08	2.1591e-05	668	3712	3236	22042	ENSMUSG00000050232,ENSMUSG00000039208,ENSMUSG00000027947,ENSMUSG00000010825,ENSMUSG00000024563,ENSMUSG00000003200,ENSMUSG00000059146,ENSMUSG00000031442,ENSMUSG00000027223,ENSMUSG00000029999,ENSMUSG00000040268,ENSMUSG00000048379,ENSMUSG00000018634,ENSMUSG00000056673,ENSMUSG00000038260,ENSMUSG00000020081,ENSMUSG00000038738,ENSMUSG00000023010,ENSMUSG00000039615,ENSMUSG00000011658,ENSMUSG00000031813,…
GO:0051641	cellular localization	biological_process	7.2375e-08	2.4297e-05	638	3712	2999	22042	ENSMUSG00000050304,ENSMUSG00000028042,ENSMUSG00000035027,ENSMUSG00000062580,ENSMUSG00000024462,ENSMUSG00000004371,ENSMUSG00000053119,ENSMUSG00000022575,ENSMUSG00000031012,ENSMUSG00000039193,ENSMUSG00000002068,ENSMUSG00000009394,ENSMUSG00000075590,ENSMUSG00000007987,ENSMUSG00000019054,ENSMUSG00000006463,ENSMUSG00000021265,ENSMUSG00000022427,ENSMUSG00000020658,ENSMUSG00000049551,ENSMUSG00000051998,…
GO:0071704	organic substance metabolic process	biological_process	7.8958e-08	2.6093e-05	1975	3712	10612	22042	ENSMUSG00000036661,ENSMUSG00000057963,ENSMUSG00000041515,ENSMUSG00000031552,ENSMUSG00000079227,ENSMUSG00000040415,ENSMUSG00000038695,ENSMUSG00000020277,ENSMUSG00000018924,ENSMUSG00000039059,ENSMUSG00000031849,ENSMUSG00000051146,ENSMUSG00000028677,ENSMUSG00000001155,ENSMUSG00000060860,ENSMUSG00000039754,ENSMUSG00000048385,ENSMUSG00000000148,ENSMUSG00000020287,ENSMUSG00000026883,ENSMUSG00000026617,…
USG00000028540,ENSMUSG00000061808,ENSMUSG00000028700,ENSMUSG00000002221,ENSMUSG00000015474,ENSMUSG00000017453,ENSMUSG00000026196,ENSMUSG00000042660,ENSMUSG00000032855,ENSMUSG00000031995,ENSMUSG00000039296,ENSMUSG00000024299,ENSMUSG00000039652,ENSMUSG00000003665,ENSMUSG00000050890,ENSMUSG00000025147,ENSMUSG00000013736,ENSMUSG00000059201,ENSMUSG00000033191,ENSMUSG00000032245,ENSMUSG00000024122,ENSM…
GO:0044238	primary metabolic process	biological_process	9.024e-08	2.9363e-05	1900	3712	10158	22042	ENSMUSG00000028041,ENSMUSG00000027368,ENSMUSG00000032342,ENSMUSG00000020101,ENSMUSG00000021910,ENSMUSG00000037373,ENSMUSG00000028059,ENSMUSG00000039849,ENSMUSG00000078908,ENSMUSG00000040026,ENSMUSG00000029167,ENSMUSG00000028931,ENSMUSG00000015599,ENSMUSG00000037032,ENSMUSG00000036613,ENSMUSG00000010755,ENSMUSG00000021982,ENSMUSG00000002948,ENSMUSG00000031387,ENSMUSG00000050945,ENSMUSG00000048232,…
USG00000001156,ENSMUSG00000032239,ENSMUSG00000039219,ENSMUSG00000036155,ENSMUSG00000022477,ENSMUSG00000040472,ENSMUSG00000001418,ENSMUSG00000034525,ENSMUSG00000036098,ENSMUSG00000002578,ENSMUSG00000040703,ENSMUSG00000020235,ENSMUSG00000030088,ENSMUSG00000003534,ENSMUSG00000025577,ENSMUSG00000041718,ENSMUSG00000026113,ENSMUSG00000040447,ENSMUSG00000007035,ENSMUSG00000002820,ENSMUSG00000027424,ENSM…
GO:0044765	single-organism transport	biological_process	9.6568e-08	3.0946e-05	790	3712	3908	22042	ENSMUSG00000029361,ENSMUSG00000062785,ENSMUSG00000030096,ENSMUSG00000078630,ENSMUSG00000030748,ENSMUSG00000030873,ENSMUSG00000063550,ENSMUSG00000036026,ENSMUSG00000018449,ENSMUSG00000028836,ENSMUSG00000022568,ENSMUSG00000020411,ENSMUSG00000070570,ENSMUSG00000041609,ENSMUSG00000054400,ENSMUSG00000000154,ENSMUSG00000031691,ENSMUSG00000047821,ENSMUSG00000004113,ENSMUSG00000063652,ENSMUSG00000067786,…
GO:0009653	anatomical structure morphogenesis	biological_process	9.8636e-08	3.1137e-05	583	3712	2748	22042	ENSMUSG00000040913,ENSMUSG00000058325,ENSMUSG00000029528,ENSMUSG00000024366,ENSMUSG00000067653,ENSMUSG00000000957,ENSMUSG00000069631,ENSMUSG00000025812,ENSMUSG00000025473,ENSMUSG00000030110,ENSMUSG00000032591,ENSMUSG00000020918,ENSMUSG00000051331,ENSMUSG00000022255,ENSMUSG00000050947,ENSMUSG00000015452,ENSMUSG00000058056,ENSMUSG00000004040,ENSMUSG00000033174,ENSMUSG00000027253,ENSMUSG00000041046,…
GO:0032502	developmental process	biological_process	1.0515e-07	3.2359e-05	1193	3712	6112	22042	ENSMUSG00000032782,ENSMUSG00000019952,ENSMUSG00000039844,ENSMUSG00000025226,ENSMUSG00000053046,ENSMUSG00000002871,ENSMUSG00000018486,ENSMUSG00000033295,ENSMUSG00000023051,ENSMUSG00000069378,ENSMUSG00000032366,ENSMUSG00000049580,ENSMUSG00000030276,ENSMUSG00000022061,ENSMUSG00000023805,ENSMUSG00000067629,ENSMUSG00000038244,ENSMUSG00000064068,ENSMUSG00000020716,ENSMUSG00000023011,ENSMUSG00000022469,…
GO:0042995	cell projection	cellular_component	1.0557e-07	3.2359e-05	505	3712	2283	22042	ENSMUSG00000021338,ENSMUSG00000032356,ENSMUSG00000031028,ENSMUSG00000040711,ENSMUSG00000031955,ENSMUSG00000030310,ENSMUSG00000025372,ENSMUSG00000037904,ENSMUSG00000003269,ENSMUSG00000029151,ENSMUSG00000037346,ENSMUSG00000024013,ENSMUSG00000056755,ENSMUSG00000028657,ENSMUSG00000026442,ENSMUSG00000032537,ENSMUSG00000042249,ENSMUSG00000014602,ENSMUSG00000045287,ENSMUSG00000028868,ENSMUSG00000004849,…
GO:0065008	regulation of biological quality	biological_process	1.1161e-07	3.3722e-05	731	3712	3558	22042	ENSMUSG00000014418,ENSMUSG00000003233,ENSMUSG00000042644,ENSMUSG00000047822,ENSMUSG00000021461,ENSMUSG00000038067,ENSMUSG00000028382,ENSMUSG00000027944,ENSMUSG00000018841,ENSMUSG00000031762,ENSMUSG00000046434,ENSMUSG00000041301,ENSMUSG00000023942,ENSMUSG00000018126,ENSMUSG00000021451,ENSMUSG00000027845,ENSMUSG00000035506,ENSMUSG00000028343,ENSMUSG00000023032,ENSMUSG00000025499,ENSMUSG00000059456,…
GO:0044767	single-organism developmental process	biological_process	1.1625e-07	3.4288e-05	1186	3712	6075	22042	ENSMUSG00000026442,ENSMUSG00000042167,ENSMUSG00000055197,ENSMUSG00000040711,ENSMUSG00000006948,ENSMUSG00000012114,ENSMUSG00000021478,ENSMUSG00000003873,ENSMUSG00000058444,ENSMUSG00000028469,ENSMUSG00000026270,ENSMUSG00000026121,ENSMUSG00000063646,ENSMUSG00000022489,ENSMUSG00000030538,ENSMUSG00000029033,ENSMUSG00000066613,ENSMUSG00000016619,ENSMUSG00000022442,ENSMUSG00000022089,ENSMUSG00000028645,…
GO:0045202	synapse	cellular_component	1.1673e-07	3.4288e-05	256	3712	1053	22042	ENSMUSG00000024122,ENSMUSG00000015747,ENSMUSG00000053930,ENSMUSG00000019823,ENSMUSG00000063524,ENSMUSG00000031841,ENSMUSG00000039652,ENSMUSG00000027765,ENSMUSG00000037386,ENSMUSG00000028488,ENSMUSG00000030638,ENSMUSG00000060429,ENSMUSG00000025555,ENSMUSG00000027254,ENSMUSG00000026825,ENSMUSG00000019433,ENSMUSG00000027712,ENSMUSG00000021373,ENSMUSG00000031302,ENSMUSG00000021478,ENSMUSG00000110195,…
GO:0043085	positive regulation of catalytic activity	biological_process	1.3921e-07	4.0334e-05	295	3712	1270	22042	ENSMUSG00000046691,ENSMUSG00000005534,ENSMUSG00000023274,ENSMUSG00000033389,ENSMUSG00000027708,ENSMUSG00000021611,ENSMUSG00000008734,ENSMUSG00000014850,ENSMUSG00000042473,ENSMUSG00000034867,ENSMUSG00000023120,ENSMUSG00000023923,ENSMUSG00000039952,ENSMUSG00000045302,ENSMUSG00000040687,ENSMUSG00000032554,ENSMUSG00000037944,ENSMUSG00000063065,ENSMUSG00000037936,ENSMUSG00000000915,ENSMUSG00000053436,…
GO:0022607	cellular component assembly	biological_process	1.9228e-07	5.4956e-05	542	3712	2567	22042	ENSMUSG00000025265,ENSMUSG00000026496,ENSMUSG00000022428,ENSMUSG00000043909,ENSMUSG00000024835,ENSMUSG00000036718,ENSMUSG00000025159,ENSMUSG00000023826,ENSMUSG00000039671,ENSMUSG00000074182,ENSMUSG00000004768,ENSMUSG00000027577,ENSMUSG00000030428,ENSMUSG00000021186,ENSMUSG00000004451,ENSMUSG00000021078,ENSMUSG00000022439,ENSMUSG00000074305,ENSMUSG00000022436,ENSMUSG00000024735,ENSMUSG00000031812,…
GO:0010628	positive regulation of gene expression	biological_process	2.2712e-07	6.4047e-05	433	3712	2018	22042	ENSMUSG00000001661,ENSMUSG00000035027,ENSMUSG00000042308,ENSMUSG00000062580,ENSMUSG00000020230,ENSMUSG00000004371,ENSMUSG00000063511,ENSMUSG00000039878,ENSMUSG00000021326,ENSMUSG00000048402,ENSMUSG00000033227,ENSMUSG00000028042,ENSMUSG00000000320,ENSMUSG00000044220,ENSMUSG00000026167,ENSMUSG00000053436,ENSMUSG00000039193,ENSMUSG00000032113,ENSMUSG00000038025,ENSMUSG00000022286,ENSMUSG00000060216,…
GO:0043005	neuron projection	cellular_component	2.5779e-07	7.1741e-05	313	3712	1344	22042	ENSMUSG00000034867,ENSMUSG00000032076,ENSMUSG00000033389,ENSMUSG00000043051,ENSMUSG00000019923,ENSMUSG00000034813,ENSMUSG00000028525,ENSMUSG00000009894,ENSMUSG00000005534,ENSMUSG00000025089,ENSMUSG00000047085,ENSMUSG00000030432,ENSMUSG00000000915,ENSMUSG00000027457,ENSMUSG00000017167,ENSMUSG00000021701,ENSMUSG00000037992,ENSMUSG00000026473,ENSMUSG00000039952,ENSMUSG00000034152,ENSMUSG00000029168,…
GO:0097458	neuron part	cellular_component	3.31e-07	9.0916e-05	378	3712	1670	22042	ENSMUSG00000013033,ENSMUSG00000030374,ENSMUSG00000027950,ENSMUSG00000066129,ENSMUSG00000038473,ENSMUSG00000048277,ENSMUSG00000062380,ENSMUSG00000034220,ENSMUSG00000025229,ENSMUSG00000024219,ENSMUSG00000006269,ENSMUSG00000044033,ENSMUSG00000030324,ENSMUSG00000022656,ENSMUSG00000022377,ENSMUSG00000013629,ENSMUSG00000000738,ENSMUSG00000026470,ENSMUSG00000000552,ENSMUSG00000041607,ENSMUSG00000029470,…
GO:0044456	synapse part	cellular_component	3.4545e-07	9.367e-05	216	3712	878	22042	ENSMUSG00000036104,ENSMUSG00000025085,ENSMUSG00000028931,ENSMUSG00000037032,ENSMUSG00000030744,ENSMUSG00000034686,ENSMUSG00000002104,ENSMUSG00000066607,ENSMUSG00000033595,ENSMUSG00000027364,ENSMUSG00000038738,ENSMUSG00000018566,ENSMUSG00000040640,ENSMUSG00000010825,ENSMUSG00000031543,ENSMUSG00000030000,ENSMUSG00000003200,ENSMUSG00000052301,ENSMUSG00000037373,ENSMUSG00000028059,ENSMUSG00000004267,…
GO:0044712	single-organism catabolic process	biological_process	3.9231e-07	0.00010503	246	3712	1042	22042	ENSMUSG00000073063,ENSMUSG00000000901,ENSMUSG00000035735,ENSMUSG00000042628,ENSMUSG00000038542,ENSMUSG00000068663,ENSMUSG00000038173,ENSMUSG00000035086,ENSMUSG00000037225,ENSMUSG00000038375,ENSMUSG00000027710,ENSMUSG00000029468,ENSMUSG00000053046,ENSMUSG00000001786,ENSMUSG00000063428,ENSMUSG00000006782,ENSMUSG00000009585,ENSMUSG00000023805,ENSMUSG00000031233,ENSMUSG00000044626,ENSMUSG00000038242,…
GO:0033554	cellular response to stress	biological_process	1.063e-06	0.00027978	397	3712	1806	22042	ENSMUSG00000059412,ENSMUSG00000044702,ENSMUSG00000024013,ENSMUSG00000059890,ENSMUSG00000032537,ENSMUSG00000045287,ENSMUSG00000042632,ENSMUSG00000032356,ENSMUSG00000038224,ENSMUSG00000031955,ENSMUSG00000037470,ENSMUSG00000021694,ENSMUSG00000058444,ENSMUSG00000003873,ENSMUSG00000052656,ENSMUSG00000013419,ENSMUSG00000036061,ENSMUSG00000037062,ENSMUSG00000026923,ENSMUSG00000023094,ENSMUSG00000025647,…
GO:0005856	cytoskeleton	cellular_component	1.0715e-06	0.00027978	443	3712	2058	22042	ENSMUSG00000000631,ENSMUSG00000041025,ENSMUSG00000009739,ENSMUSG00000038593,ENSMUSG00000042766,ENSMUSG00000027194,ENSMUSG00000032782,ENSMUSG00000048794,ENSMUSG00000025764,ENSMUSG00000020212,ENSMUSG00000019952,ENSMUSG00000052302,ENSMUSG00000070000,ENSMUSG00000062190,ENSMUSG00000001416,ENSMUSG00000059439,ENSMUSG00000038167,ENSMUSG00000030276,ENSMUSG00000032366,ENSMUSG00000053046,ENSMUSG00000036712,…
GO:0008047	enzyme activator activity	molecular_function	1.2239e-06	0.00031552	119	3712	440	22042	ENSMUSG00000045302,ENSMUSG00000035620,ENSMUSG00000031389,ENSMUSG00000041219,ENSMUSG00000024142,ENSMUSG00000023923,ENSMUSG00000023120,ENSMUSG00000042700,ENSMUSG00000015957,ENSMUSG00000005483,ENSMUSG00000019320,ENSMUSG00000059810,ENSMUSG00000040964,ENSMUSG00000040711,ENSMUSG00000022436,ENSMUSG00000038520,ENSMUSG00000022414,ENSMUSG00000027575,ENSMUSG00000058325,ENSMUSG00000034867,ENSMUSG00000044456,…
GO:0044087	regulation of cellular component biogenesis	biological_process	1.2382e-06	0.00031552	211	3712	876	22042	ENSMUSG00000038067,ENSMUSG00000006456,ENSMUSG00000005628,ENSMUSG00000059970,ENSMUSG00000021573,ENSMUSG00000032194,ENSMUSG00000028289,ENSMUSG00000027944,ENSMUSG00000014444,ENSMUSG00000020669,ENSMUSG00000018126,ENSMUSG00000013787,ENSMUSG00000010051,ENSMUSG00000028975,ENSMUSG00000014846,ENSMUSG00000025499,ENSMUSG00000019768,ENSMUSG00000059456,ENSMUSG00000049521,ENSMUSG00000031813,ENSMUSG00000032186,…
GO:0048583	regulation of response to stimulus	biological_process	1.4014e-06	0.0003504	759	3712	3858	22042	ENSMUSG00000000957,ENSMUSG00000022594,ENSMUSG00000029528,ENSMUSG00000026187,ENSMUSG00000032591,ENSMUSG00000030110,ENSMUSG00000046711,ENSMUSG00000040856,ENSMUSG00000025473,ENSMUSG00000004040,ENSMUSG00000037989,ENSMUSG00000030534,ENSMUSG00000026490,ENSMUSG00000096472,ENSMUSG00000035206,ENSMUSG00000015452,ENSMUSG00000035842,ENSMUSG00000005950,ENSMUSG00000022255,ENSMUSG00000040964,ENSMUSG00000036208,…
GO:0016740	transferase activity	molecular_function	1.4082e-06	0.0003504	505	3712	2325	22042	ENSMUSG00000028331,ENSMUSG00000031751,ENSMUSG00000028289,ENSMUSG00000039065,ENSMUSG00000027313,ENSMUSG00000031781,ENSMUSG00000034055,ENSMUSG00000032380,ENSMUSG00000056215,ENSMUSG00000015994,ENSMUSG00000035596,ENSMUSG00000036503,ENSMUSG00000039662,ENSMUSG00000057880,ENSMUSG00000032185,ENSMUSG00000026437,ENSMUSG00000013787,ENSMUSG00000037337,ENSMUSG00000029577,ENSMUSG00000025728,ENSMUSG00000027198,…
GO:0051129	negative regulation of cellular component organization	biological_process	1.8364e-06	0.00045075	182	3712	743	22042	ENSMUSG00000062077,ENSMUSG00000033295,ENSMUSG00000050511,ENSMUSG00000031388,ENSMUSG00000059439,ENSMUSG00000032366,ENSMUSG00000038542,ENSMUSG00000035086,ENSMUSG00000052302,ENSMUSG00000068663,ENSMUSG00000038255,ENSMUSG00000020212,ENSMUSG00000038400,ENSMUSG00000011832,ENSMUSG00000042766,ENSMUSG00000047146,ENSMUSG00000039043,ENSMUSG00000032911,ENSMUSG00000001494,ENSMUSG00000067629,ENSMUSG00000063765,…
GO:0016310	phosphorylation	biological_process	1.8541e-06	0.00045075	474	3712	2239	22042	ENSMUSG00000042632,ENSMUSG00000042978,ENSMUSG00000057672,ENSMUSG00000038224,ENSMUSG00000037664,ENSMUSG00000037346,ENSMUSG00000027257,ENSMUSG00000050553,ENSMUSG00000024142,ENSMUSG00000024013,ENSMUSG00000037514,ENSMUSG00000032537,ENSMUSG00000027293,ENSMUSG00000042249,ENSMUSG00000026207,ENSMUSG00000058022,ENSMUSG00000054252,ENSMUSG00000023809,ENSMUSG00000073494,ENSMUSG00000040086,ENSMUSG00000026121,…
GO:0010769	regulation of cell morphogenesis involved in differentiation	biological_process	1.992e-06	0.00047877	109	3712	394	22042	ENSMUSG00000031292,ENSMUSG00000048537,ENSMUSG00000009900,ENSMUSG00000028664,ENSMUSG00000056486,ENSMUSG00000042766,ENSMUSG00000027833,ENSMUSG00000036473,ENSMUSG00000027394,ENSMUSG00000001627,ENSMUSG00000021451,ENSMUSG00000018486,ENSMUSG00000053046,ENSMUSG00000020152,ENSMUSG00000029687,ENSMUSG00000033295,ENSMUSG00000038545,ENSMUSG00000038708,ENSMUSG00000067629,ENSMUSG00000041936,ENSMUSG00000028289,…
GO:0010033	response to organic substance	biological_process	2.2283e-06	0.00052953	627	3712	3139	22042	ENSMUSG00000043019,ENSMUSG00000069294,ENSMUSG00000046714,ENSMUSG00000030525,ENSMUSG00000037706,ENSMUSG00000006389,ENSMUSG00000042254,ENSMUSG00000006932,ENSMUSG00000061815,ENSMUSG00000026768,ENSMUSG00000053004,ENSMUSG00000016528,ENSMUSG00000057465,ENSMUSG00000037405,ENSMUSG00000091900,ENSMUSG00000021750,ENSMUSG00000028613,ENSMUSG00000022144,ENSMUSG00000045417,ENSMUSG00000027577,ENSMUSG00000004451,…
GO:0048666	neuron development	biological_process	2.559e-06	0.00060138	259	3712	1103	22042	ENSMUSG00000026341,ENSMUSG00000035958,ENSMUSG00000003534,ENSMUSG00000021645,ENSMUSG00000048304,ENSMUSG00000030761,ENSMUSG00000020387,ENSMUSG00000029674,ENSMUSG00000006932,ENSMUSG00000022623,ENSMUSG00000002274,ENSMUSG00000020389,ENSMUSG00000024533,ENSMUSG00000050132,ENSMUSG00000020456,ENSMUSG00000039230,ENSMUSG00000028613,ENSMUSG00000041609,ENSMUSG00000022144,ENSMUSG00000022044,ENSMUSG00000020423,…
GO:0019220	regulation of phosphate metabolic process	biological_process	2.6303e-06	0.00061134	374	3712	1735	22042	ENSMUSG00000058486,ENSMUSG00000045983,ENSMUSG00000037337,ENSMUSG00000063239,ENSMUSG00000006457,ENSMUSG00000003233,ENSMUSG00000018669,ENSMUSG00000028289,ENSMUSG00000027944,ENSMUSG00000059970,ENSMUSG00000038067,ENSMUSG00000020601,ENSMUSG00000054008,ENSMUSG00000009900,ENSMUSG00000026814,ENSMUSG00000048930,ENSMUSG00000024163,ENSMUSG00000029203,ENSMUSG00000021451,ENSMUSG00000000881,ENSMUSG00000059456,…
GO:0009966	regulation of signal transduction	biological_process	3.1686e-06	0.00072842	582	3712	2849	22042	ENSMUSG00000030685,ENSMUSG00000001518,ENSMUSG00000026104,ENSMUSG00000045573,ENSMUSG00000025277,ENSMUSG00000015957,ENSMUSG00000043017,ENSMUSG00000020238,ENSMUSG00000000632,ENSMUSG00000047986,ENSMUSG00000021662,ENSMUSG00000035299,ENSMUSG00000031887,ENSMUSG00000015944,ENSMUSG00000032633,ENSMUSG00000085795,ENSMUSG00000054400,ENSMUSG00000096883,ENSMUSG00000050132,ENSMUSG00000016024,ENSMUSG00000047821,…
GO:0044463	cell projection part	cellular_component	3.3689e-06	0.00076381	272	3712	1157	22042	ENSMUSG00000027329,ENSMUSG00000028059,ENSMUSG00000050164,ENSMUSG00000027002,ENSMUSG00000034121,ENSMUSG00000020973,ENSMUSG00000018012,ENSMUSG00000032946,ENSMUSG00000030739,ENSMUSG00000000555,ENSMUSG00000037032,ENSMUSG00000023072,ENSMUSG00000006127,ENSMUSG00000028931,ENSMUSG00000026383,ENSMUSG00000024456,ENSMUSG00000024667,ENSMUSG00000028756,ENSMUSG00000026817,ENSMUSG00000015085,ENSMUSG00000022391,…
GO:0014069	postsynaptic density	cellular_component	3.3947e-06	0.00076381	88	3712	306	22042	ENSMUSG00000002496,ENSMUSG00000052087,ENSMUSG00000040797,ENSMUSG00000040952,ENSMUSG00000041263,ENSMUSG00000029053,ENSMUSG00000003575,ENSMUSG00000067629,ENSMUSG00000026072,ENSMUSG00000000881,ENSMUSG00000059456,ENSMUSG00000029470,ENSMUSG00000046447,ENSMUSG00000020152,ENSMUSG00000020827,ENSMUSG00000029071,ENSMUSG00000022758,ENSMUSG00000053550,ENSMUSG00000022552,ENSMUSG00000021820,ENSMUSG00000053647,…
GO:0098589	membrane region	cellular_component	3.5001e-06	0.00077924	300	3712	1297	22042	ENSMUSG00000039206,ENSMUSG00000022656,ENSMUSG00000030324,ENSMUSG00000026288,ENSMUSG00000022377,ENSMUSG00000062252,ENSMUSG00000006269,ENSMUSG00000036206,ENSMUSG00000031553,ENSMUSG00000020654,ENSMUSG00000040836,ENSMUSG00000034220,ENSMUSG00000027950,ENSMUSG00000038473,ENSMUSG00000000392,ENSMUSG00000021699,ENSMUSG00000013033,ENSMUSG00000030737,ENSMUSG00000024426,ENSMUSG00000041263,ENSMUSG00000029053,…
GO:0051174	regulation of phosphorus metabolic process	biological_process	3.8312e-06	0.00084406	374	3712	1740	22042	ENSMUSG00000004451,ENSMUSG00000035299,ENSMUSG00000024524,ENSMUSG00000021807,ENSMUSG00000013483,ENSMUSG00000028613,ENSMUSG00000022144,ENSMUSG00000022102,ENSMUSG00000032633,ENSMUSG00000026496,ENSMUSG00000030409,ENSMUSG00000028656,ENSMUSG00000004054,ENSMUSG00000035064,ENSMUSG00000020140,ENSMUSG00000015957,ENSMUSG00000023826,ENSMUSG00000029361,ENSMUSG00000003534,ENSMUSG00000006932,ENSMUSG00000000127,…
GO:0051130	positive regulation of cellular component organization	biological_process	4.3314e-06	0.00094442	293	3712	1292	22042	ENSMUSG00000043648,ENSMUSG00000026181,ENSMUSG00000045039,ENSMUSG00000013033,ENSMUSG00000047798,ENSMUSG00000021266,ENSMUSG00000022377,ENSMUSG00000040412,ENSMUSG00000022514,ENSMUSG00000033792,ENSMUSG00000006930,ENSMUSG00000052135,ENSMUSG00000027833,ENSMUSG00000038255,ENSMUSG00000039043,ENSMUSG00000002963,ENSMUSG00000031292,ENSMUSG00000047146,ENSMUSG00000030007,ENSMUSG00000020152,ENSMUSG00000029468,…
GO:0000904	cell morphogenesis involved in differentiation	biological_process	4.8314e-06	0.0010427	198	3712	814	22042	ENSMUSG00000030110,ENSMUSG00000035390,ENSMUSG00000026923,ENSMUSG00000071317,ENSMUSG00000037062,ENSMUSG00000029528,ENSMUSG00000025876,ENSMUSG00000024366,ENSMUSG00000025812,ENSMUSG00000058325,ENSMUSG00000026121,ENSMUSG00000042700,ENSMUSG00000032064,ENSMUSG00000032513,ENSMUSG00000001566,ENSMUSG00000032537,ENSMUSG00000026442,ENSMUSG00000033174,ENSMUSG00000027253,ENSMUSG00000058056,ENSMUSG00000031955,…
GO:0010639	negative regulation of organelle organization	biological_process	5.2142e-06	0.0011139	103	3712	385	22042	ENSMUSG00000026622,ENSMUSG00000022394,ENSMUSG00000028868,ENSMUSG00000023826,ENSMUSG00000020778,ENSMUSG00000049775,ENSMUSG00000024835,ENSMUSG00000020918,ENSMUSG00000027478,ENSMUSG00000000915,ENSMUSG00000002111,ENSMUSG00000067889,ENSMUSG00000001729,ENSMUSG00000040811,ENSMUSG00000031558,ENSMUSG00000021338,ENSMUSG00000032633,ENSMUSG00000020686,ENSMUSG00000021363,ENSMUSG00000031787,ENSMUSG00000026187,…
GO:0012505	endomembrane system	cellular_component	5.6698e-06	0.0011992	759	3712	3690	22042	ENSMUSG00000027935,ENSMUSG00000037062,ENSMUSG00000052656,ENSMUSG00000021478,ENSMUSG00000027983,ENSMUSG00000003873,ENSMUSG00000054252,ENSMUSG00000058022,ENSMUSG00000050552,ENSMUSG00000033128,ENSMUSG00000028868,ENSMUSG00000035212,ENSMUSG00000027293,ENSMUSG00000056755,ENSMUSG00000038383,ENSMUSG00000037470,ENSMUSG00000029151,ENSMUSG00000021518,ENSMUSG00000026173,ENSMUSG00000027506,ENSMUSG00000030643,…
GO:0051345	positive regulation of hydrolase activity	biological_process	6.0452e-06	0.0012659	164	3712	669	22042	ENSMUSG00000040964,ENSMUSG00000001729,ENSMUSG00000059810,ENSMUSG00000035842,ENSMUSG00000032356,ENSMUSG00000041219,ENSMUSG00000035620,ENSMUSG00000031748,ENSMUSG00000005483,ENSMUSG00000042700,ENSMUSG00000044456,ENSMUSG00000058325,ENSMUSG00000035042,ENSMUSG00000039678,ENSMUSG00000054252,ENSMUSG00000038520,ENSMUSG00000003873,ENSMUSG00000030110,ENSMUSG00000021219,ENSMUSG00000029826,ENSMUSG00000022488,…
GO:0044085	cellular component biogenesis	biological_process	6.2582e-06	0.0012976	571	3712	2772	22042	ENSMUSG00000024050,ENSMUSG00000024142,ENSMUSG00000026442,ENSMUSG00000027293,ENSMUSG00000035637,ENSMUSG00000028868,ENSMUSG00000020534,ENSMUSG00000021338,ENSMUSG00000040711,ENSMUSG00000030310,ENSMUSG00000054434,ENSMUSG00000003873,ENSMUSG00000037062,ENSMUSG00000027935,ENSMUSG00000002221,ENSMUSG00000020634,ENSMUSG00000026942,ENSMUSG00000022089,ENSMUSG00000027712,ENSMUSG00000025920,ENSMUSG00000022442,…
GO:0019222	regulation of metabolic process	biological_process	6.544e-06	0.0013437	1262	3712	6569	22042	ENSMUSG00000027613,ENSMUSG00000002102,ENSMUSG00000062906,ENSMUSG00000036473,ENSMUSG00000028207,ENSMUSG00000028975,ENSMUSG00000046791,ENSMUSG00000058440,ENSMUSG00000045409,ENSMUSG00000027580,ENSMUSG00000074227,ENSMUSG00000040007,ENSMUSG00000026565,ENSMUSG00000020661,ENSMUSG00000024981,ENSMUSG00000026628,ENSMUSG00000041064,ENSMUSG00000052087,ENSMUSG00000090125,ENSMUSG00000019777,ENSMUSG00000025139,…
GO:0030036	actin cytoskeleton organization	biological_process	6.8874e-06	0.0014007	155	3712	621	22042	ENSMUSG00000028943,ENSMUSG00000024533,ENSMUSG00000038696,ENSMUSG00000029095,ENSMUSG00000032643,ENSMUSG00000021750,ENSMUSG00000037405,ENSMUSG00000001349,ENSMUSG00000030770,ENSMUSG00000021326,ENSMUSG00000037316,ENSMUSG00000026341,ENSMUSG00000050315,ENSMUSG00000022865,ENSMUSG00000000127,ENSMUSG00000029674,ENSMUSG00000022623,ENSMUSG00000029675,ENSMUSG00000023826,ENSMUSG00000015957,ENSMUSG00000036718,…
GO:0005634	nucleus	cellular_component	7.4756e-06	0.0015058	1305	3712	6818	22042	ENSMUSG00000001441,ENSMUSG00000004040,ENSMUSG00000036208,ENSMUSG00000010358,ENSMUSG00000096472,ENSMUSG00000035206,ENSMUSG00000015452,ENSMUSG00000035842,ENSMUSG00000029705,ENSMUSG00000075040,ENSMUSG00000003184,ENSMUSG00000022394,ENSMUSG00000033174,ENSMUSG00000001415,ENSMUSG00000026622,ENSMUSG00000024856,ENSMUSG00000006586,ENSMUSG00000038902,ENSMUSG00000031925,ENSMUSG00000024908,ENSMUSG00000029545,…
GO:0098590	plasma membrane region	cellular_component	7.7245e-06	0.0015379	252	3712	1071	22042	ENSMUSG00000037032,ENSMUSG00000006127,ENSMUSG00000029999,ENSMUSG00000030744,ENSMUSG00000040268,ENSMUSG00000024456,ENSMUSG00000026383,ENSMUSG00000020536,ENSMUSG00000002104,ENSMUSG00000029994,ENSMUSG00000006154,ENSMUSG00000034686,ENSMUSG00000025235,ENSMUSG00000066607,ENSMUSG00000038738,ENSMUSG00000032946,ENSMUSG00000040640,ENSMUSG00000000555,ENSMUSG00000050164,ENSMUSG00000027947,ENSMUSG00000021636,…
GO:0010770	positive regulation of cell morphogenesis involved in differentiation	biological_process	7.7802e-06	0.0015379	66	3712	217	22042	ENSMUSG00000033295,ENSMUSG00000029687,ENSMUSG00000020152,ENSMUSG00000021451,ENSMUSG00000036473,ENSMUSG00000027833,ENSMUSG00000009900,ENSMUSG00000031292,ENSMUSG00000019777,ENSMUSG00000053646,ENSMUSG00000038708,ENSMUSG00000038545,ENSMUSG00000045039,ENSMUSG00000052727,ENSMUSG00000033618,ENSMUSG00000024563,ENSMUSG00000050295,ENSMUSG00000059146,ENSMUSG00000074785,ENSMUSG00000026383,ENSMUSG00000029618,…
GO:0006468	protein phosphorylation	biological_process	8.5972e-06	0.0016836	399	3712	1869	22042	ENSMUSG00000058022,ENSMUSG00000054252,ENSMUSG00000023809,ENSMUSG00000073494,ENSMUSG00000040086,ENSMUSG00000026121,ENSMUSG00000028469,ENSMUSG00000026489,ENSMUSG00000058444,ENSMUSG00000003873,ENSMUSG00000022414,ENSMUSG00000021478,ENSMUSG00000038976,ENSMUSG00000026923,ENSMUSG00000038845,ENSMUSG00000042632,ENSMUSG00000042978,ENSMUSG00000038224,ENSMUSG00000057672,ENSMUSG00000037664,ENSMUSG00000037346,…
GO:0051960	regulation of nervous system development	biological_process	8.9464e-06	0.0017359	223	3712	952	22042	ENSMUSG00000038805,ENSMUSG00000003233,ENSMUSG00000019777,ENSMUSG00000015846,ENSMUSG00000053646,ENSMUSG00000028289,ENSMUSG00000052087,ENSMUSG00000045983,ENSMUSG00000032185,ENSMUSG00000045648,ENSMUSG00000038545,ENSMUSG00000028156,ENSMUSG00000029687,ENSMUSG00000040249,ENSMUSG00000021451,ENSMUSG00000035314,ENSMUSG00000001627,ENSMUSG00000059456,ENSMUSG00000027394,ENSMUSG00000036473,ENSMUSG00000028664,…
GO:0031090	organelle membrane	cellular_component	9.1118e-06	0.001752	595	3712	2847	22042	ENSMUSG00000007021,ENSMUSG00000079495,ENSMUSG00000024799,ENSMUSG00000025270,ENSMUSG00000025269,ENSMUSG00000045005,ENSMUSG00000028127,ENSMUSG00000095276,ENSMUSG00000026853,ENSMUSG00000070426,ENSMUSG00000024131,ENSMUSG00000030963,ENSMUSG00000045100,ENSMUSG00000025035,ENSMUSG00000026621,ENSMUSG00000047843,ENSMUSG00000018442,ENSMUSG00000045374,ENSMUSG00000001155,ENSMUSG00000020696,ENSMUSG00000066621,…
GO:0044267	cellular protein metabolic process	biological_process	9.2385e-06	0.0017603	963	3712	4933	22042	ENSMUSG00000043019,ENSMUSG00000053128,ENSMUSG00000037706,ENSMUSG00000030525,ENSMUSG00000020235,ENSMUSG00000003534,ENSMUSG00000029674,ENSMUSG00000006932,ENSMUSG00000066892,ENSMUSG00000020387,ENSMUSG00000038437,ENSMUSG00000032518,ENSMUSG00000036155,ENSMUSG00000039219,ENSMUSG00000019893,ENSMUSG00000040472,ENSMUSG00000034730,ENSMUSG00000026848,ENSMUSG00000024735,ENSMUSG00000016528,ENSMUSG00000037405,…
GO:0008104	protein localization	biological_process	9.4424e-06	0.0017803	507	3712	2377	22042	ENSMUSG00000006930,ENSMUSG00000011832,ENSMUSG00000032127,ENSMUSG00000020641,ENSMUSG00000022771,ENSMUSG00000021843,ENSMUSG00000113949,ENSMUSG00000029392,ENSMUSG00000022338,ENSMUSG00000079592,ENSMUSG00000038375,ENSMUSG00000029468,ENSMUSG00000028367,ENSMUSG00000038456,ENSMUSG00000021038,ENSMUSG00000035086,ENSMUSG00000019802,ENSMUSG00000021124,ENSMUSG00000020383,ENSMUSG00000052688,ENSMUSG00000029053,…
GO:0048522	positive regulation of cellular process	biological_process	9.5118e-06	0.0017803	1046	3712	5434	22042	ENSMUSG00000057406,ENSMUSG00000054452,ENSMUSG00000070056,ENSMUSG00000029267,ENSMUSG00000038677,ENSMUSG00000031565,ENSMUSG00000026637,ENSMUSG00000011349,ENSMUSG00000026805,ENSMUSG00000074785,ENSMUSG00000025507,ENSMUSG00000070002,ENSMUSG00000031750,ENSMUSG00000061979,ENSMUSG00000030722,ENSMUSG00000024073,ENSMUSG00000000555,ENSMUSG00000021451,ENSMUSG00000001988,ENSMUSG00000059456,ENSMUSG00000000881,…
GO:0009056	catabolic process	biological_process	9.7096e-06	0.0018014	458	3712	2153	22042	ENSMUSG00000040703,ENSMUSG00000020235,ENSMUSG00000030088,ENSMUSG00000033847,ENSMUSG00000021003,ENSMUSG00000061815,ENSMUSG00000066892,ENSMUSG00000068823,ENSMUSG00000034744,ENSMUSG00000029472,ENSMUSG00000015478,ENSMUSG00000043019,ENSMUSG00000002820,ENSMUSG00000017390,ENSMUSG00000034247,ENSMUSG00000023990,ENSMUSG00000041168,ENSMUSG00000033540,ENSMUSG00000069844,ENSMUSG00000037706,ENSMUSG00000024735,…
GO:0071363	cellular response to growth factor stimulus	biological_process	9.9869e-06	0.0018367	154	3712	632	22042	ENSMUSG00000068747,ENSMUSG00000024985,ENSMUSG00000021594,ENSMUSG00000116045,ENSMUSG00000021974,ENSMUSG00000019433,ENSMUSG00000030538,ENSMUSG00000023951,ENSMUSG00000021962,ENSMUSG00000032812,ENSMUSG00000061436,ENSMUSG00000021549,ENSMUSG00000036333,ENSMUSG00000006800,ENSMUSG00000028488,ENSMUSG00000023277,ENSMUSG00000026883,ENSMUSG00000011096,ENSMUSG00000024620,ENSMUSG00000003665,ENSMUSG00000027314,…
GO:0005794	Golgi apparatus	cellular_component	1.0182e-05	0.0018564	314	3712	1387	22042	ENSMUSG00000049506,ENSMUSG00000042628,ENSMUSG00000023030,ENSMUSG00000089704,ENSMUSG00000060371,ENSMUSG00000000631,ENSMUSG00000026958,ENSMUSG00000048497,ENSMUSG00000039470,ENSMUSG00000002496,ENSMUSG00000020592,ENSMUSG00000044134,ENSMUSG00000025512,ENSMUSG00000001494,ENSMUSG00000010047,ENSMUSG00000022463,ENSMUSG00000031982,ENSMUSG00000022964,ENSMUSG00000020258,ENSMUSG00000038708,ENSMUSG00000002043,…
GO:0030030	cell projection organization	biological_process	1.066e-05	0.001927	326	3712	1445	22042	ENSMUSG00000020716,ENSMUSG00000037926,ENSMUSG00000033565,ENSMUSG00000026433,ENSMUSG00000043621,ENSMUSG00000026934,ENSMUSG00000021118,ENSMUSG00000033618,ENSMUSG00000052727,ENSMUSG00000072772,ENSMUSG00000031385,ENSMUSG00000037533,ENSMUSG00000057531,ENSMUSG00000001151,ENSMUSG00000031740,ENSMUSG00000033726,ENSMUSG00000020886,ENSMUSG00000041120,ENSMUSG00000032118,ENSMUSG00000032737,ENSMUSG00000030084,…
GO:0032989	cellular component morphogenesis	biological_process	1.0898e-05	0.0019533	321	3712	1425	22042	ENSMUSG00000025235,ENSMUSG00000041842,ENSMUSG00000071359,ENSMUSG00000011658,ENSMUSG00000038738,ENSMUSG00000002486,ENSMUSG00000052957,ENSMUSG00000025232,ENSMUSG00000036459,ENSMUSG00000014601,ENSMUSG00000020536,ENSMUSG00000024563,ENSMUSG00000050295,ENSMUSG00000021959,ENSMUSG00000035142,ENSMUSG00000059146,ENSMUSG00000022037,ENSMUSG00000030400,ENSMUSG00000043987,ENSMUSG00000001039,ENSMUSG00000004568,…
GO:0031399	regulation of protein modification process	biological_process	1.1234e-05	0.0019966	397	3712	1871	22042	ENSMUSG00000039760,ENSMUSG00000029521,ENSMUSG00000020108,ENSMUSG00000031565,ENSMUSG00000027368,ENSMUSG00000070056,ENSMUSG00000001249,ENSMUSG00000029267,ENSMUSG00000053914,ENSMUSG00000011349,ENSMUSG00000039849,ENSMUSG00000037373,ENSMUSG00000028059,ENSMUSG00000042662,ENSMUSG00000040663,ENSMUSG00000029167,ENSMUSG00000080268,ENSMUSG00000015599,ENSMUSG00000006127,ENSMUSG00000026946,ENSMUSG00000070002,…
GO:0044699	single-organism process	biological_process	1.1374e-05	0.0019977	2686	3712	15041	22042	ENSMUSG00000042308,ENSMUSG00000045211,ENSMUSG00000023993,ENSMUSG00000045273,ENSMUSG00000022041,ENSMUSG00000050304,ENSMUSG00000032059,ENSMUSG00000069456,ENSMUSG00000017307,ENSMUSG00000034206,ENSMUSG00000041769,ENSMUSG00000032643,ENSMUSG00000049470,ENSMUSG00000022286,ENSMUSG00000024066,ENSMUSG00000020705,ENSMUSG00000006221,ENSMUSG00000009394,ENSMUSG00000025584,ENSMUSG00000024248,ENSMUSG00000116461,…
USG00000093954,ENSMUSG00000028859,ENSMUSG00000103766,ENSMUSG00000020108,ENSMUSG00000028940,ENSMUSG00000021636,ENSMUSG00000020437,ENSMUSG00000116378,ENSMUSG00000030766,ENSMUSG00000005951,ENSMUSG00000073599,ENSMUSG00000021461,ENSMUSG00000040606,ENSMUSG00000056215,ENSMUSG00000035596,ENSMUSG00000026979,ENSMUSG00000018126,ENSMUSG00000001911,ENSMUSG00000032185,ENSMUSG00000042289,ENSMUSG00000025499,ENSM…
GO:0051494	negative regulation of cytoskeleton organization	biological_process	1.1429e-05	0.0019977	49	3712	150	22042	ENSMUSG00000028328,ENSMUSG00000031355,ENSMUSG00000039230,ENSMUSG00000037519,ENSMUSG00000029683,ENSMUSG00000052727,ENSMUSG00000030000,ENSMUSG00000027329,ENSMUSG00000027254,ENSMUSG00000008035,ENSMUSG00000028943,ENSMUSG00000030538,ENSMUSG00000028059,ENSMUSG00000023277,ENSMUSG00000006127,ENSMUSG00000022623,ENSMUSG00000032812,ENSMUSG00000013921,ENSMUSG00000032702,ENSMUSG00000058587,ENSMUSG00000039298,…
GO:0005623	cell	cellular_component	1.1749e-05	0.0020367	3089	3712	17413	22042	ENSMUSG00000031375,ENSMUSG00000059070,ENSMUSG00000016833,ENSMUSG00000020614,ENSMUSG00000031200,ENSMUSG00000070568,ENSMUSG00000026959,ENSMUSG00000053510,ENSMUSG00000046733,ENSMUSG00000029530,ENSMUSG00000070990,ENSMUSG00000016763,ENSMUSG00000031441,ENSMUSG00000029177,ENSMUSG00000015476,ENSMUSG00000045246,ENSMUSG00000071477,ENSMUSG00000062624,ENSMUSG00000021219,ENSMUSG00000037995,ENSMUSG00000021147,…
USG00000040414,ENSMUSG00000029521,ENSMUSG00000058740,ENSMUSG00000055489,ENSMUSG00000024843,ENSMUSG00000030000,ENSMUSG00000053914,ENSMUSG00000044819,ENSMUSG00000025646,ENSMUSG00000025408,ENSMUSG00000079055,ENSMUSG00000039065,ENSMUSG00000026418,ENSMUSG00000026510,ENSMUSG00000083282,ENSMUSG00000028289,ENSMUSG00000038936,ENSMUSG00000027895,ENSMUSG00000030493,ENSMUSG00000059970,ENSMUSG00000073643,ENSM…
GO:0044260	cellular macromolecule metabolic process	biological_process	1.2857e-05	0.0022107	1537	3712	8151	22042	ENSMUSG00000027244,ENSMUSG00000020773,ENSMUSG00000050377,ENSMUSG00000034639,ENSMUSG00000005483,ENSMUSG00000001566,ENSMUSG00000009828,ENSMUSG00000001729,ENSMUSG00000024206,ENSMUSG00000032329,ENSMUSG00000026630,ENSMUSG00000039686,ENSMUSG00000022996,ENSMUSG00000028702,ENSMUSG00000030779,ENSMUSG00000035390,ENSMUSG00000032415,ENSMUSG00000025269,ENSMUSG00000035355,ENSMUSG00000013415,ENSMUSG00000036964,…
GO:0008154	actin polymerization or depolymerization	biological_process	1.3172e-05	0.0022467	61	3712	203	22042	ENSMUSG00000021549,ENSMUSG00000024456,ENSMUSG00000000127,ENSMUSG00000039637,ENSMUSG00000023277,ENSMUSG00000018012,ENSMUSG00000021326,ENSMUSG00000037316,ENSMUSG00000019823,ENSMUSG00000032702,ENSMUSG00000058587,ENSMUSG00000039621,ENSMUSG00000048096,ENSMUSG00000026341,ENSMUSG00000025235,ENSMUSG00000021750,ENSMUSG00000021373,ENSMUSG00000029683,ENSMUSG00000027002,ENSMUSG00000056972,ENSMUSG00000037552,…
GO:0030234	enzyme regulator activity	molecular_function	1.413e-05	0.0023768	216	3712	942	22042	ENSMUSG00000038515,ENSMUSG00000039174,ENSMUSG00000020235,ENSMUSG00000049744,ENSMUSG00000037426,ENSMUSG00000026810,ENSMUSG00000035829,ENSMUSG00000035027,ENSMUSG00000036198,ENSMUSG00000041769,ENSMUSG00000026821,ENSMUSG00000030847,ENSMUSG00000073418,ENSMUSG00000039230,ENSMUSG00000059713,ENSMUSG00000002068,ENSMUSG00000040479,ENSMUSG00000038665,ENSMUSG00000042203,ENSMUSG00000036155,ENSMUSG00000048458,…
GO:0033036	macromolecule localization	biological_process	1.416e-05	0.0023768	577	3712	2757	22042	ENSMUSG00000058022,ENSMUSG00000063646,ENSMUSG00000050552,ENSMUSG00000026270,ENSMUSG00000003873,ENSMUSG00000021478,ENSMUSG00000037062,ENSMUSG00000027935,ENSMUSG00000040711,ENSMUSG00000030643,ENSMUSG00000037904,ENSMUSG00000026442,ENSMUSG00000034353,ENSMUSG00000035212,ENSMUSG00000014602,ENSMUSG00000033128,ENSMUSG00000005262,ENSMUSG00000037410,ENSMUSG00000021143,ENSMUSG00000037386,ENSMUSG00000018501,…
GO:0031253	cell projection membrane	cellular_component	1.4307e-05	0.0023826	92	3712	328	22042	ENSMUSG00000049551,ENSMUSG00000026609,ENSMUSG00000021478,ENSMUSG00000005534,ENSMUSG00000071317,ENSMUSG00000038976,ENSMUSG00000025876,ENSMUSG00000030428,ENSMUSG00000025243,ENSMUSG00000030279,ENSMUSG00000019820,ENSMUSG00000040276,ENSMUSG00000000301,ENSMUSG00000030781,ENSMUSG00000024013,ENSMUSG00000000766,ENSMUSG00000024131,ENSMUSG00000059316,ENSMUSG00000030963,ENSMUSG00000071648,ENSMUSG00000037936,…
GO:0044464	cell part	cellular_component	1.4964e-05	0.0024726	3081	3712	17367	22042	ENSMUSG00000060860,ENSMUSG00000028677,ENSMUSG00000018196,ENSMUSG00000039059,ENSMUSG00000060245,ENSMUSG00000055541,ENSMUSG00000020279,ENSMUSG00000070953,ENSMUSG00000001054,ENSMUSG00000056260,ENSMUSG00000112858,ENSMUSG00000027314,ENSMUSG00000003378,ENSMUSG00000000148,ENSMUSG00000022149,ENSMUSG00000048385,ENSMUSG00000034639,ENSMUSG00000025825,ENSMUSG00000009828,ENSMUSG00000062181,ENSMUSG00000001566,…
USG00000021913,ENSMUSG00000025318,ENSMUSG00000023980,ENSMUSG00000022574,ENSMUSG00000024013,ENSMUSG00000028657,ENSMUSG00000059412,ENSMUSG00000019320,ENSMUSG00000037514,ENSMUSG00000071494,ENSMUSG00000004849,ENSMUSG00000024869,ENSMUSG00000031028,ENSMUSG00000078619,ENSMUSG00000034771,ENSMUSG00000059810,ENSMUSG00000027315,ENSMUSG00000003269,ENSMUSG00000027257,ENSMUSG00000004654,ENSMUSG00000110195,ENSM…
GO:0070848	response to growth factor	biological_process	1.7398e-05	0.0028525	158	3712	659	22042	ENSMUSG00000020918,ENSMUSG00000001729,ENSMUSG00000037664,ENSMUSG00000027315,ENSMUSG00000001496,ENSMUSG00000025372,ENSMUSG00000031955,ENSMUSG00000031558,ENSMUSG00000000766,ENSMUSG00000027253,ENSMUSG00000027293,ENSMUSG00000029528,ENSMUSG00000035042,ENSMUSG00000054252,ENSMUSG00000026923,ENSMUSG00000038976,ENSMUSG00000037062,ENSMUSG00000022414,ENSMUSG00000058444,ENSMUSG00000024985,ENSMUSG00000068747,…
GO:0000166	nucleotide binding	molecular_function	1.7772e-05	0.0028693	474	3712	2189	22042	ENSMUSG00000030110,ENSMUSG00000026187,ENSMUSG00000024799,ENSMUSG00000025532,ENSMUSG00000029545,ENSMUSG00000093593,ENSMUSG00000028702,ENSMUSG00000004393,ENSMUSG00000021363,ENSMUSG00000035390,ENSMUSG00000069631,ENSMUSG00000029575,ENSMUSG00000031833,ENSMUSG00000052812,ENSMUSG00000029098,ENSMUSG00000028127,ENSMUSG00000074003,ENSMUSG00000009828,ENSMUSG00000031748,ENSMUSG00000004233,ENSMUSG00000037351,…
GO:1901265	nucleoside phosphate binding	molecular_function	1.7772e-05	0.0028693	474	3712	2189	22042	ENSMUSG00000087236,ENSMUSG00000026198,ENSMUSG00000041064,ENSMUSG00000027639,ENSMUSG00000003644,ENSMUSG00000042410,ENSMUSG00000024981,ENSMUSG00000039954,ENSMUSG00000032570,ENSMUSG00000041187,ENSMUSG00000015787,ENSMUSG00000027380,ENSMUSG00000032842,ENSMUSG00000027580,ENSMUSG00000037580,ENSMUSG00000027394,ENSMUSG00000006740,ENSMUSG00000032936,ENSMUSG00000034748,ENSMUSG00000034926,ENSMUSG00000028664,…
GO:0010604	positive regulation of macromolecule metabolic process	biological_process	1.7955e-05	0.0028769	652	3712	3248	22042	ENSMUSG00000041193,ENSMUSG00000061911,ENSMUSG00000028599,ENSMUSG00000041287,ENSMUSG00000068329,ENSMUSG00000020886,ENSMUSG00000031392,ENSMUSG00000039205,ENSMUSG00000024826,ENSMUSG00000057531,ENSMUSG00000028044,ENSMUSG00000041530,ENSMUSG00000024182,ENSMUSG00000033618,ENSMUSG00000051279,ENSMUSG00000053581,ENSMUSG00000070348,ENSMUSG00000039515,ENSMUSG00000030341,ENSMUSG00000004151,ENSMUSG00000028101,…
GO:0019538	protein metabolic process	biological_process	1.8118e-05	0.0028811	1088	3712	5721	22042	ENSMUSG00000039230,ENSMUSG00000035914,ENSMUSG00000016024,ENSMUSG00000047821,ENSMUSG00000042282,ENSMUSG00000030849,ENSMUSG00000024654,ENSMUSG00000016481,ENSMUSG00000051048,ENSMUSG00000029472,ENSMUSG00000000127,ENSMUSG00000002699,ENSMUSG00000069844,ENSMUSG00000075028,ENSMUSG00000054978,ENSMUSG00000029361,ENSMUSG00000008855,ENSMUSG00000015957,ENSMUSG00000068893,ENSMUSG00000029154,ENSMUSG00000042557,…
GO:0030029	actin filament-based process	biological_process	1.8351e-05	0.0028964	170	3712	703	22042	ENSMUSG00000062825,ENSMUSG00000038738,ENSMUSG00000018012,ENSMUSG00000030739,ENSMUSG00000034226,ENSMUSG00000058587,ENSMUSG00000041842,ENSMUSG00000038260,ENSMUSG00000048096,ENSMUSG00000025235,ENSMUSG00000026383,ENSMUSG00000024456,ENSMUSG00000020536,ENSMUSG00000039637,ENSMUSG00000014601,ENSMUSG00000006127,ENSMUSG00000037032,ENSMUSG00000021910,ENSMUSG00000059146,ENSMUSG00000116165,ENSMUSG00000028059,…
GO:0022604	regulation of cell morphogenesis	biological_process	1.8751e-05	0.0029376	152	3712	610	22042	ENSMUSG00000030770,ENSMUSG00000037405,ENSMUSG00000050132,ENSMUSG00000018411,ENSMUSG00000020389,ENSMUSG00000030782,ENSMUSG00000002274,ENSMUSG00000057897,ENSMUSG00000031012,ENSMUSG00000034684,ENSMUSG00000025020,ENSMUSG00000004462,ENSMUSG00000049744,ENSMUSG00000022623,ENSMUSG00000029674,ENSMUSG00000006932,ENSMUSG00000035027,ENSMUSG00000026341,ENSMUSG00000025265,ENSMUSG00000028064,ENSMUSG00000063382,…
GO:0007417	central nervous system development	biological_process	2.1229e-05	0.0033014	209	3712	904	22042	ENSMUSG00000014773,ENSMUSG00000049556,ENSMUSG00000026934,ENSMUSG00000006958,ENSMUSG00000072772,ENSMUSG00000066129,ENSMUSG00000027950,ENSMUSG00000033326,ENSMUSG00000053129,ENSMUSG00000033565,ENSMUSG00000030607,ENSMUSG00000020716,ENSMUSG00000025229,ENSMUSG00000023011,ENSMUSG00000022186,ENSMUSG00000052512,ENSMUSG00000028114,ENSMUSG00000022962,ENSMUSG00000068329,ENSMUSG00000037020,ENSMUSG00000032118,…
GO:0051493	regulation of cytoskeleton organization	biological_process	2.1745e-05	0.003357	132	3712	526	22042	ENSMUSG00000022436,ENSMUSG00000022044,ENSMUSG00000033389,ENSMUSG00000035299,ENSMUSG00000029675,ENSMUSG00000021701,ENSMUSG00000015957,ENSMUSG00000023826,ENSMUSG00000067889,ENSMUSG00000063065,ENSMUSG00000000915,ENSMUSG00000024835,ENSMUSG00000022070,ENSMUSG00000021326,ENSMUSG00000037316,ENSMUSG00000050315,ENSMUSG00000026341,ENSMUSG00000022623,ENSMUSG00000006932,ENSMUSG00000029674,ENSMUSG00000013921,…
GO:0005085	guanyl-nucleotide exchange factor activity	molecular_function	2.1973e-05	0.0033676	62	3712	209	22042	ENSMUSG00000028468,ENSMUSG00000004562,ENSMUSG00000017132,ENSMUSG00000036661,ENSMUSG00000030839,ENSMUSG00000066129,ENSMUSG00000037552,ENSMUSG00000025224,ENSMUSG00000019467,ENSMUSG00000015377,ENSMUSG00000031442,ENSMUSG00000028059,ENSMUSG00000009621,ENSMUSG00000042328,ENSMUSG00000030134,ENSMUSG00000042015,ENSMUSG00000022469,ENSMUSG00000025555,ENSMUSG00000018008,ENSMUSG00000021895,ENSMUSG00000006154,…
GO:0031325	positive regulation of cellular metabolic process	biological_process	2.2185e-05	0.0033757	652	3712	3241	22042	ENSMUSG00000057672,ENSMUSG00000038224,ENSMUSG00000023755,ENSMUSG00000042632,ENSMUSG00000073197,ENSMUSG00000046229,ENSMUSG00000027257,ENSMUSG00000023852,ENSMUSG00000004654,ENSMUSG00000037664,ENSMUSG00000001496,ENSMUSG00000040524,ENSMUSG00000032537,ENSMUSG00000049775,ENSMUSG00000024013,ENSMUSG00000042249,ENSMUSG00000073494,ENSMUSG00000001632,ENSMUSG00000028137,ENSMUSG00000000301,ENSMUSG00000022414,…
GO:0000902	cell morphogenesis	biological_process	2.2382e-05	0.0033812	300	3712	1328	22042	ENSMUSG00000030110,ENSMUSG00000025473,ENSMUSG00000035390,ENSMUSG00000021363,ENSMUSG00000024366,ENSMUSG00000029528,ENSMUSG00000069631,ENSMUSG00000025812,ENSMUSG00000038042,ENSMUSG00000058325,ENSMUSG00000009828,ENSMUSG00000042700,ENSMUSG00000032513,ENSMUSG00000001566,ENSMUSG00000032064,ENSMUSG00000027253,ENSMUSG00000033174,ENSMUSG00000058056,ENSMUSG00000025035,ENSMUSG00000024206,ENSMUSG00000031558,…
GO:0019900	kinase binding	molecular_function	2.3074e-05	0.0034611	189	3712	788	22042	ENSMUSG00000029521,ENSMUSG00000027368,ENSMUSG00000021115,ENSMUSG00000041638,ENSMUSG00000030000,ENSMUSG00000029192,ENSMUSG00000021910,ENSMUSG00000018750,ENSMUSG00000025010,ENSMUSG00000027223,ENSMUSG00000026659,ENSMUSG00000014601,ENSMUSG00000028756,ENSMUSG00000030744,ENSMUSG00000020536,ENSMUSG00000028228,ENSMUSG00000039298,ENSMUSG00000032604,ENSMUSG00000048677,ENSMUSG00000041359,ENSMUSG00000002948,…
GO:0098794	postsynapse	cellular_component	2.3657e-05	0.0035236	148	3712	593	22042	ENSMUSG00000038976,ENSMUSG00000038845,ENSMUSG00000021478,ENSMUSG00000026121,ENSMUSG00000013415,ENSMUSG00000042249,ENSMUSG00000024873,ENSMUSG00000014602,ENSMUSG00000027253,ENSMUSG00000056755,ENSMUSG00000043079,ENSMUSG00000028542,ENSMUSG00000042700,ENSMUSG00000005483,ENSMUSG00000005950,ENSMUSG00000030098,ENSMUSG00000025372,ENSMUSG00000051331,ENSMUSG00000004040,ENSMUSG00000053930,ENSMUSG00000003378,…
GO:0000287	magnesium ion binding	molecular_function	2.4216e-05	0.0035817	64	3712	216	22042	ENSMUSG00000035390,ENSMUSG00000007591,ENSMUSG00000032763,ENSMUSG00000023809,ENSMUSG00000022610,ENSMUSG00000020528,ENSMUSG00000031833,ENSMUSG00000005553,ENSMUSG00000035891,ENSMUSG00000020622,ENSMUSG00000009828,ENSMUSG00000026473,ENSMUSG00000026490,ENSMUSG00000073563,ENSMUSG00000035958,ENSMUSG00000024969,ENSMUSG00000063524,ENSMUSG00000024006,ENSMUSG00000045211,ENSMUSG00000032384,ENSMUSG00000026617,…
GO:0051336	regulation of hydrolase activity	biological_process	2.6433e-05	0.0038824	265	3712	1194	22042	ENSMUSG00000000320,ENSMUSG00000041769,ENSMUSG00000037316,ENSMUSG00000039174,ENSMUSG00000089809,ENSMUSG00000036198,ENSMUSG00000035829,ENSMUSG00000042203,ENSMUSG00000057897,ENSMUSG00000026626,ENSMUSG00000073418,ENSMUSG00000019054,ENSMUSG00000060216,ENSMUSG00000039193,ENSMUSG00000059713,ENSMUSG00000024066,ENSMUSG00000043460,ENSMUSG00000033389,ENSMUSG00000025916,ENSMUSG00000014850,ENSMUSG00000042473,…
GO:0044430	cytoskeletal part	cellular_component	2.7524e-05	0.0040147	340	3712	1591	22042	ENSMUSG00000032782,ENSMUSG00000019952,ENSMUSG00000020212,ENSMUSG00000025764,ENSMUSG00000000631,ENSMUSG00000041025,ENSMUSG00000053046,ENSMUSG00000020901,ENSMUSG00000036712,ENSMUSG00000001416,ENSMUSG00000062190,ENSMUSG00000052302,ENSMUSG00000038167,ENSMUSG00000059439,ENSMUSG00000030276,ENSMUSG00000032366,ENSMUSG00000024944,ENSMUSG00000006782,ENSMUSG00000015804,ENSMUSG00000023805,ENSMUSG00000046761,…
GO:0007268	synaptic transmission	biological_process	3.0776e-05	0.0044583	151	3712	617	22042	ENSMUSG00000020081,ENSMUSG00000066607,ENSMUSG00000018012,ENSMUSG00000038738,ENSMUSG00000036104,ENSMUSG00000023072,ENSMUSG00000018634,ENSMUSG00000028756,ENSMUSG00000002104,ENSMUSG00000003200,ENSMUSG00000052301,ENSMUSG00000021910,ENSMUSG00000034520,ENSMUSG00000010825,ENSMUSG00000039714,ENSMUSG00000026514,ENSMUSG00000031344,ENSMUSG00000023942,ENSMUSG00000057880,ENSMUSG00000042644,ENSMUSG00000045731,…
GO:0071822	protein complex subunit organization	biological_process	3.2258e-05	0.0046102	390	3712	1852	22042	ENSMUSG00000038902,ENSMUSG00000044433,ENSMUSG00000058756,ENSMUSG00000092586,ENSMUSG00000069631,ENSMUSG00000029528,ENSMUSG00000035042,ENSMUSG00000022996,ENSMUSG00000029545,ENSMUSG00000001930,ENSMUSG00000031787,ENSMUSG00000005950,ENSMUSG00000040964,ENSMUSG00000040811,ENSMUSG00000018474,ENSMUSG00000031558,ENSMUSG00000030534,ENSMUSG00000058056,ENSMUSG00000026622,ENSMUSG00000027253,ENSMUSG00000063130,…
GO:0005654	nucleoplasm	cellular_component	3.226e-05	0.0046102	588	3712	2878	22042	ENSMUSG00000025578,ENSMUSG00000002748,ENSMUSG00000024019,ENSMUSG00000022610,ENSMUSG00000021669,ENSMUSG00000038909,ENSMUSG00000029127,ENSMUSG00000025159,ENSMUSG00000023826,ENSMUSG00000025858,ENSMUSG00000020185,ENSMUSG00000024844,ENSMUSG00000022428,ENSMUSG00000043909,ENSMUSG00000063382,ENSMUSG00000027478,ENSMUSG00000026039,ENSMUSG00000023990,ENSMUSG00000028717,ENSMUSG00000046714,ENSMUSG00000025577,…
GO:0006950	response to stress	biological_process	3.2703e-05	0.004642	702	3712	3648	22042	ENSMUSG00000044258,ENSMUSG00000041798,ENSMUSG00000022382,ENSMUSG00000006818,ENSMUSG00000027765,ENSMUSG00000022574,ENSMUSG00000078853,ENSMUSG00000035354,ENSMUSG00000024953,ENSMUSG00000035234,ENSMUSG00000025856,ENSMUSG00000033249,ENSMUSG00000026986,ENSMUSG00000006728,ENSMUSG00000024985,ENSMUSG00000028893,ENSMUSG00000021594,ENSMUSG00000024039,ENSMUSG00000054717,ENSMUSG00000030120,ENSMUSG00000020914,…
GO:0050767	regulation of neurogenesis	biological_process	3.4441e-05	0.0048561	201	3712	862	22042	ENSMUSG00000021782,ENSMUSG00000023972,ENSMUSG00000030539,ENSMUSG00000028397,ENSMUSG00000028613,ENSMUSG00000061353,ENSMUSG00000034867,ENSMUSG00000040276,ENSMUSG00000000632,ENSMUSG00000032526,ENSMUSG00000008734,ENSMUSG00000043051,ENSMUSG00000021611,ENSMUSG00000006134,ENSMUSG00000033389,ENSMUSG00000021701,ENSMUSG00000031389,ENSMUSG00000039671,ENSMUSG00000037992,ENSMUSG00000029361,ENSMUSG00000039952,…
GO:0070727	cellular macromolecule localization	biological_process	3.4698e-05	0.00486	339	3712	1540	22042	ENSMUSG00000019146,ENSMUSG00000040760,ENSMUSG00000031865,ENSMUSG00000030830,ENSMUSG00000024735,ENSMUSG00000021712,ENSMUSG00000091900,ENSMUSG00000032571,ENSMUSG00000002778,ENSMUSG00000026341,ENSMUSG00000021079,ENSMUSG00000037706,ENSMUSG00000038241,ENSMUSG00000040667,ENSMUSG00000038515,ENSMUSG00000049866,ENSMUSG00000030761,ENSMUSG00000042254,ENSMUSG00000034112,ENSMUSG00000034525,ENSMUSG00000006932,…
GO:0016358	dendrite development	biological_process	3.551e-05	0.004941	74	3712	256	22042	ENSMUSG00000020886,ENSMUSG00000022377,ENSMUSG00000038738,ENSMUSG00000057531,ENSMUSG00000025235,ENSMUSG00000063160,ENSMUSG00000052727,ENSMUSG00000027950,ENSMUSG00000066129,ENSMUSG00000033565,ENSMUSG00000019777,ENSMUSG00000020224,ENSMUSG00000003575,ENSMUSG00000038545,ENSMUSG00000067629,ENSMUSG00000032185,ENSMUSG00000029687,ENSMUSG00000023030,ENSMUSG00000033295,ENSMUSG00000021451,ENSMUSG00000020152,…
GO:0031256	leading edge membrane	cellular_component	3.5752e-05	0.0049422	53	3712	167	22042	ENSMUSG00000033389,ENSMUSG00000032911,ENSMUSG00000025876,ENSMUSG00000058975,ENSMUSG00000020669,ENSMUSG00000030279,ENSMUSG00000040276,ENSMUSG00000027895,ENSMUSG00000015968,ENSMUSG00000019471,ENSMUSG00000005534,ENSMUSG00000023805,ENSMUSG00000026979,ENSMUSG00000038976,ENSMUSG00000037712,ENSMUSG00000035697,ENSMUSG00000050511,ENSMUSG00000033763,ENSMUSG00000000915,ENSMUSG00000032366,ENSMUSG00000017740,…
GO:0045935	positive regulation of nucleobase-containing compound metabolic process	biological_process	3.6058e-05	0.0049521	410	3712	1951	22042	ENSMUSG00000020919,ENSMUSG00000053914,ENSMUSG00000026805,ENSMUSG00000040663,ENSMUSG00000028059,ENSMUSG00000024921,ENSMUSG00000029521,ENSMUSG00000057406,ENSMUSG00000059772,ENSMUSG00000029267,ENSMUSG00000001249,ENSMUSG00000031565,ENSMUSG00000026637,ENSMUSG00000068551,ENSMUSG00000042279,ENSMUSG00000030722,ENSMUSG00000002948,ENSMUSG00000025085,ENSMUSG00000037032,ENSMUSG00000006127,ENSMUSG00000029167,…
GO:0031982	vesicle	cellular_component	3.639e-05	0.0049655	315	3712	1432	22042	ENSMUSG00000002910,ENSMUSG00000029767,ENSMUSG00000021124,ENSMUSG00000041263,ENSMUSG00000029053,ENSMUSG00000052688,ENSMUSG00000060166,ENSMUSG00000026347,ENSMUSG00000004655,ENSMUSG00000046707,ENSMUSG00000006930,ENSMUSG00000033792,ENSMUSG00000030588,ENSMUSG00000032127,ENSMUSG00000113949,ENSMUSG00000022791,ENSMUSG00000041566,ENSMUSG00000047123,ENSMUSG00000079592,ENSMUSG00000038375,ENSMUSG00000002458,…
GO:0044763	single-organism cellular process	biological_process	3.8198e-05	0.0051787	2458	3712	13704	22042	ENSMUSG00000026946,ENSMUSG00000028756,ENSMUSG00000039637,ENSMUSG00000024909,ENSMUSG00000025153,ENSMUSG00000091091,ENSMUSG00000002459,ENSMUSG00000001249,ENSMUSG00000022580,ENSMUSG00000020919,ENSMUSG00000074115,ENSMUSG00000002768,ENSMUSG00000029147,ENSMUSG00000031751,ENSMUSG00000037337,ENSMUSG00000045648,ENSMUSG00000035200,ENSMUSG00000020639,ENSMUSG00000031391,ENSMUSG00000049521,ENSMUSG00000000420,…
USG00000095765,ENSMUSG00000016528,ENSMUSG00000031812,ENSMUSG00000049932,ENSMUSG00000037405,ENSMUSG00000036155,ENSMUSG00000039219,ENSMUSG00000022477,ENSMUSG00000024533,ENSMUSG00000060090,ENSMUSG00000028943,ENSMUSG00000027577,ENSMUSG00000002748,ENSMUSG00000030428,ENSMUSG00000042675,ENSMUSG00000040276,ENSMUSG00000022044,ENSMUSG00000021669,ENSMUSG00000006576,ENSMUSG00000022436,ENSMUSG00000040010,ENSM…
GO:0060322	head development	biological_process	3.9848e-05	0.0053396	176	3712	748	22042	ENSMUSG00000060216,ENSMUSG00000022286,ENSMUSG00000020456,ENSMUSG00000002900,ENSMUSG00000030847,ENSMUSG00000049932,ENSMUSG00000044186,ENSMUSG00000025020,ENSMUSG00000043448,ENSMUSG00000047248,ENSMUSG00000067786,ENSMUSG00000006932,ENSMUSG00000022623,ENSMUSG00000026768,ENSMUSG00000035027,ENSMUSG00000022462,ENSMUSG00000048402,ENSMUSG00000027457,ENSMUSG00000063065,ENSMUSG00000000568,ENSMUSG00000067889,…
GO:0023056	positive regulation of signaling	biological_process	3.9889e-05	0.0053396	357	3712	1681	22042	ENSMUSG00000035020,ENSMUSG00000037316,ENSMUSG00000035804,ENSMUSG00000073563,ENSMUSG00000028042,ENSMUSG00000033352,ENSMUSG00000003099,ENSMUSG00000024462,ENSMUSG00000004371,ENSMUSG00000035027,ENSMUSG00000044827,ENSMUSG00000007279,ENSMUSG00000035273,ENSMUSG00000023349,ENSMUSG00000030134,ENSMUSG00000028071,ENSMUSG00000030782,ENSMUSG00000031012,ENSMUSG00000063632,ENSMUSG00000057897,ENSMUSG00000074643,…
GO:0097367	carbohydrate derivative binding	molecular_function	4.2014e-05	0.0055887	486	3712	2274	22042	ENSMUSG00000021178,ENSMUSG00000005533,ENSMUSG00000021820,ENSMUSG00000009555,ENSMUSG00000026618,ENSMUSG00000050069,ENSMUSG00000000631,ENSMUSG00000032899,ENSMUSG00000003234,ENSMUSG00000033295,ENSMUSG00000027963,ENSMUSG00000053046,ENSMUSG00000030276,ENSMUSG00000022454,ENSMUSG00000032788,ENSMUSG00000001416,ENSMUSG00000024944,ENSMUSG00000039069,ENSMUSG00000032802,ENSMUSG00000002550,ENSMUSG00000018209,…
GO:0043233	organelle lumen	cellular_component	4.449e-05	0.005881	828	3712	4202	22042	ENSMUSG00000040957,ENSMUSG00000004897,ENSMUSG00000054626,ENSMUSG00000035024,ENSMUSG00000025825,ENSMUSG00000042389,ENSMUSG00000009828,ENSMUSG00000001566,ENSMUSG00000062181,ENSMUSG00000005483,ENSMUSG00000030353,ENSMUSG00000056459,ENSMUSG00000036138,ENSMUSG00000021830,ENSMUSG00000025329,ENSMUSG00000024384,ENSMUSG00000052812,ENSMUSG00000038042,ENSMUSG00000028127,ENSMUSG00000013415,ENSMUSG00000027901,…
GO:0070013	intracellular organelle lumen	cellular_component	4.5473e-05	0.0059736	825	3712	4186	22042	ENSMUSG00000032932,ENSMUSG00000049957,ENSMUSG00000026470,ENSMUSG00000008496,ENSMUSG00000022774,ENSMUSG00000050188,ENSMUSG00000025145,ENSMUSG00000018899,ENSMUSG00000068290,ENSMUSG00000051375,ENSMUSG00000036995,ENSMUSG00000051586,ENSMUSG00000018659,ENSMUSG00000025130,ENSMUSG00000049604,ENSMUSG00000042345,ENSMUSG00000003308,ENSMUSG00000024174,ENSMUSG00000021134,ENSMUSG00000028099,ENSMUSG00000027618,…
GO:0098588	bounding membrane of organelle	cellular_component	4.7613e-05	0.0062162	453	3712	2124	22042	ENSMUSG00000027983,ENSMUSG00000021478,ENSMUSG00000028049,ENSMUSG00000052656,ENSMUSG00000031021,ENSMUSG00000110195,ENSMUSG00000003873,ENSMUSG00000027935,ENSMUSG00000038845,ENSMUSG00000026923,ENSMUSG00000026692,ENSMUSG00000025607,ENSMUSG00000037062,ENSMUSG00000020894,ENSMUSG00000050552,ENSMUSG00000018169,ENSMUSG00000060002,ENSMUSG00000050106,ENSMUSG00000025647,ENSMUSG00000000301,ENSMUSG00000026270,…
GO:0036477	somatodendritic compartment	cellular_component	4.992e-05	0.0064474	229	3712	995	22042	ENSMUSG00000030077,ENSMUSG00000040249,ENSMUSG00000031391,ENSMUSG00000023032,ENSMUSG00000046447,ENSMUSG00000035314,ENSMUSG00000000881,ENSMUSG00000059456,ENSMUSG00000019768,ENSMUSG00000022552,ENSMUSG00000028664,ENSMUSG00000041556,ENSMUSG00000022758,ENSMUSG00000022391,ENSMUSG00000030683,ENSMUSG00000024163,ENSMUSG00000020827,ENSMUSG00000029071,ENSMUSG00000004267,ENSMUSG00000079055,ENSMUSG00000042644,…
GO:0051173	positive regulation of nitrogen compound metabolic process	biological_process	5.0072e-05	0.0064474	432	3712	2072	22042	ENSMUSG00000034748,ENSMUSG00000042506,ENSMUSG00000027613,ENSMUSG00000044786,ENSMUSG00000002102,ENSMUSG00000029071,ENSMUSG00000038000,ENSMUSG00000027412,ENSMUSG00000058440,ENSMUSG00000027580,ENSMUSG00000028207,ENSMUSG00000056770,ENSMUSG00000019768,ENSMUSG00000001627,ENSMUSG00000026873,ENSMUSG00000026565,ENSMUSG00000041187,ENSMUSG00000015461,ENSMUSG00000019777,ENSMUSG00000015846,ENSMUSG00000005882,…
GO:0048869	cellular developmental process	biological_process	5.0299e-05	0.0064474	850	3712	4363	22042	ENSMUSG00000022469,ENSMUSG00000023011,ENSMUSG00000020716,ENSMUSG00000064259,ENSMUSG00000074733,ENSMUSG00000059923,ENSMUSG00000033565,ENSMUSG00000043621,ENSMUSG00000026433,ENSMUSG00000014773,ENSMUSG00000000902,ENSMUSG00000026934,ENSMUSG00000005893,ENSMUSG00000031385,ENSMUSG00000053368,ENSMUSG00000031740,ENSMUSG00000033726,ENSMUSG00000039936,ENSMUSG00000037020,ENSMUSG00000032118,ENSMUSG00000032737,…
GO:0044428	nuclear part	cellular_component	5.0816e-05	0.0064744	834	3712	4237	22042	ENSMUSG00000021483,ENSMUSG00000028977,ENSMUSG00000074622,ENSMUSG00000024985,ENSMUSG00000006728,ENSMUSG00000038539,ENSMUSG00000025068,ENSMUSG00000054717,ENSMUSG00000071659,ENSMUSG00000030045,ENSMUSG00000020914,ENSMUSG00000032786,ENSMUSG00000031166,ENSMUSG00000035354,ENSMUSG00000046139,ENSMUSG00000008976,ENSMUSG00000041798,ENSMUSG00000023980,ENSMUSG00000032812,ENSMUSG00000033249,ENSMUSG00000015748,…
GO:0031974	membrane-enclosed lumen	cellular_component	5.1473e-05	0.0065189	840	3712	4275	22042	ENSMUSG00000000902,ENSMUSG00000026934,ENSMUSG00000059436,ENSMUSG00000024906,ENSMUSG00000020994,ENSMUSG00000020323,ENSMUSG00000039826,ENSMUSG00000059923,ENSMUSG00000033565,ENSMUSG00000020716,ENSMUSG00000025503,ENSMUSG00000037202,ENSMUSG00000032594,ENSMUSG00000028496,ENSMUSG00000085793,ENSMUSG00000038751,ENSMUSG00000023055,ENSMUSG00000026857,ENSMUSG00000021221,ENSMUSG00000057133,ENSMUSG00000022194,…
GO:0030554	adenyl nucleotide binding	molecular_function	5.3491e-05	0.0067341	349	3712	1567	22042	ENSMUSG00000015085,ENSMUSG00000020601,ENSMUSG00000025648,ENSMUSG00000026817,ENSMUSG00000022443,ENSMUSG00000059456,ENSMUSG00000025665,ENSMUSG00000022108,ENSMUSG00000029203,ENSMUSG00000056215,ENSMUSG00000041301,ENSMUSG00000018841,ENSMUSG00000026437,ENSMUSG00000045983,ENSMUSG00000037337,ENSMUSG00000003660,ENSMUSG00000059970,ENSMUSG00000028289,ENSMUSG00000034674,ENSMUSG00000075289,ENSMUSG00000031376,…
GO:0040007	growth	biological_process	5.6881e-05	0.0071186	227	3712	1017	22042	ENSMUSG00000037225,ENSMUSG00000022454,ENSMUSG00000046010,ENSMUSG00000048154,ENSMUSG00000023051,ENSMUSG00000031292,ENSMUSG00000042766,ENSMUSG00000017740,ENSMUSG00000024014,ENSMUSG00000052214,ENSMUSG00000000378,ENSMUSG00000041936,ENSMUSG00000000567,ENSMUSG00000021294,ENSMUSG00000006538,ENSMUSG00000005124,ENSMUSG00000010047,ENSMUSG00000047281,ENSMUSG00000032171,ENSMUSG00000018209,ENSMUSG00000029053,…
GO:0022411	cellular component disassembly	biological_process	5.7372e-05	0.0071377	82	3712	305	22042	ENSMUSG00000026814,ENSMUSG00000022552,ENSMUSG00000032366,ENSMUSG00000035086,ENSMUSG00000053801,ENSMUSG00000028975,ENSMUSG00000068663,ENSMUSG00000006740,ENSMUSG00000028207,ENSMUSG00000062077,ENSMUSG00000001786,ENSMUSG00000032186,ENSMUSG00000019471,ENSMUSG00000064030,ENSMUSG00000059714,ENSMUSG00000018669,ENSMUSG00000005628,ENSMUSG00000038244,ENSMUSG00000059970,ENSMUSG00000116165,ENSMUSG00000028059,…
GO:0016301	kinase activity	molecular_function	5.855e-05	0.0072417	198	3712	841	22042	ENSMUSG00000015133,ENSMUSG00000070348,ENSMUSG00000035824,ENSMUSG00000040390,ENSMUSG00000000384,ENSMUSG00000033618,ENSMUSG00000036551,ENSMUSG00000035828,ENSMUSG00000013629,ENSMUSG00000030802,ENSMUSG00000039936,ENSMUSG00000026409,ENSMUSG00000051747,ENSMUSG00000042724,ENSMUSG00000031392,ENSMUSG00000004815,ENSMUSG00000024941,ENSMUSG00000062044,ENSMUSG00000028573,ENSMUSG00000038751,ENSMUSG00000050002,…
GO:0030041	actin filament polymerization	biological_process	6.0274e-05	0.0074116	52	3712	174	22042	ENSMUSG00000000127,ENSMUSG00000039637,ENSMUSG00000024456,ENSMUSG00000021549,ENSMUSG00000023277,ENSMUSG00000021326,ENSMUSG00000037316,ENSMUSG00000018012,ENSMUSG00000048096,ENSMUSG00000026341,ENSMUSG00000025235,ENSMUSG00000039621,ENSMUSG00000058587,ENSMUSG00000032702,ENSMUSG00000027002,ENSMUSG00000029683,ENSMUSG00000021750,ENSMUSG00000038524,ENSMUSG00000037405,ENSMUSG00000019944,ENSMUSG00000028328,…
GO:0010647	positive regulation of cell communication	biological_process	6.0769e-05	0.0074293	361	3712	1708	22042	ENSMUSG00000028664,ENSMUSG00000036473,ENSMUSG00000073802,ENSMUSG00000020827,ENSMUSG00000029071,ENSMUSG00000032186,ENSMUSG00000045409,ENSMUSG00000029687,ENSMUSG00000006740,ENSMUSG00000019768,ENSMUSG00000032570,ENSMUSG00000038612,ENSMUSG00000024998,ENSMUSG00000041187,ENSMUSG00000019777,ENSMUSG00000053646,ENSMUSG00000063856,ENSMUSG00000026628,ENSMUSG00000052087,ENSMUSG00000024563,ENSMUSG00000003200,…
GO:0009888	tissue development	biological_process	6.2749e-05	0.0076272	400	3712	1933	22042	ENSMUSG00000030987,ENSMUSG00000031995,ENSMUSG00000022382,ENSMUSG00000032855,ENSMUSG00000006800,ENSMUSG00000061436,ENSMUSG00000024122,ENSMUSG00000059201,ENSMUSG00000034205,ENSMUSG00000029478,ENSMUSG00000028173,ENSMUSG00000022089,ENSMUSG00000028977,ENSMUSG00000016619,ENSMUSG00000024985,ENSMUSG00000006728,ENSMUSG00000005514,ENSMUSG00000029122,ENSMUSG00000002221,ENSMUSG00000036006,ENSMUSG00000024039,…
GO:0032559	adenyl ribonucleotide binding	molecular_function	6.645e-05	0.0080032	346	3712	1555	22042	ENSMUSG00000028960,ENSMUSG00000005534,ENSMUSG00000027709,ENSMUSG00000028525,ENSMUSG00000014850,ENSMUSG00000035266,ENSMUSG00000028078,ENSMUSG00000020917,ENSMUSG00000039153,ENSMUSG00000026473,ENSMUSG00000035891,ENSMUSG00000021701,ENSMUSG00000033161,ENSMUSG00000020532,ENSMUSG00000063065,ENSMUSG00000033352,ENSMUSG00000024831,ENSMUSG00000073563,ENSMUSG00000053436,ENSMUSG00000034206,ENSMUSG00000031090,…
GO:0048468	cell development	biological_process	6.6825e-05	0.0080032	487	3712	2337	22042	ENSMUSG00000028156,ENSMUSG00000015365,ENSMUSG00000038805,ENSMUSG00000063856,ENSMUSG00000053646,ENSMUSG00000019777,ENSMUSG00000090125,ENSMUSG00000052087,ENSMUSG00000005628,ENSMUSG00000039577,ENSMUSG00000036473,ENSMUSG00000028664,ENSMUSG00000034748,ENSMUSG00000024136,ENSMUSG00000029071,ENSMUSG00000020827,ENSMUSG00000030541,ENSMUSG00000073802,ENSMUSG00000074227,ENSMUSG00000040249,ENSMUSG00000029687,…
GO:0032846	positive regulation of homeostatic process	biological_process	6.6977e-05	0.0080032	62	3712	221	22042	ENSMUSG00000000902,ENSMUSG00000050232,ENSMUSG00000079227,ENSMUSG00000022488,ENSMUSG00000059772,ENSMUSG00000034855,ENSMUSG00000072875,ENSMUSG00000018900,ENSMUSG00000054717,ENSMUSG00000020919,ENSMUSG00000027398,ENSMUSG00000022186,ENSMUSG00000006932,ENSMUSG00000026959,ENSMUSG00000053647,ENSMUSG00000006127,ENSMUSG00000019900,ENSMUSG00000068039,ENSMUSG00000002948,ENSMUSG00000026288,ENSMUSG00000039936,…
GO:0034613	cellular protein localization	biological_process	6.8091e-05	0.0080906	334	3712	1527	22042	ENSMUSG00000026959,ENSMUSG00000031789,ENSMUSG00000018442,ENSMUSG00000068882,ENSMUSG00000044375,ENSMUSG00000023277,ENSMUSG00000027222,ENSMUSG00000003378,ENSMUSG00000036918,ENSMUSG00000020003,ENSMUSG00000029177,ENSMUSG00000022789,ENSMUSG00000021974,ENSMUSG00000023951,ENSMUSG00000032312,ENSMUSG00000020696,ENSMUSG00000025316,ENSMUSG00000001521,ENSMUSG00000044433,ENSMUSG00000069631,ENSMUSG00000025812,…
GO:0030425	dendrite	cellular_component	7.1177e-05	0.00841	169	3712	706	22042	ENSMUSG00000030432,ENSMUSG00000035064,ENSMUSG00000000915,ENSMUSG00000021701,ENSMUSG00000045573,ENSMUSG00000039671,ENSMUSG00000029361,ENSMUSG00000037992,ENSMUSG00000093884,ENSMUSG00000020821,ENSMUSG00000023826,ENSMUSG00000000632,ENSMUSG00000021838,ENSMUSG00000032076,ENSMUSG00000027577,ENSMUSG00000033389,ENSMUSG00000019923,ENSMUSG00000028525,ENSMUSG00000009894,ENSMUSG00000028613,ENSMUSG00000040385,…
GO:0007267	cell-cell signaling	biological_process	7.2149e-05	0.0084775	224	3712	999	22042	ENSMUSG00000031098,ENSMUSG00000063632,ENSMUSG00000019146,ENSMUSG00000057897,ENSMUSG00000038665,ENSMUSG00000031012,ENSMUSG00000018411,ENSMUSG00000067786,ENSMUSG00000043448,ENSMUSG00000053004,ENSMUSG00000034730,ENSMUSG00000026251,ENSMUSG00000004113,ENSMUSG00000021381,ENSMUSG00000009394,ENSMUSG00000033768,ENSMUSG00000060216,ENSMUSG00000096883,ENSMUSG00000021750,ENSMUSG00000033227,ENSMUSG00000048402,…
GO:0060079	excitatory postsynaptic potential	biological_process	7.6209e-05	0.0089051	35	3712	102	22042	ENSMUSG00000031302,ENSMUSG00000024268,ENSMUSG00000027950,ENSMUSG00000026251,ENSMUSG00000038665,ENSMUSG00000003200,ENSMUSG00000026959,ENSMUSG00000022623,ENSMUSG00000037386,ENSMUSG00000020886,ENSMUSG00000036104,ENSMUSG00000022041,ENSMUSG00000038738,ENSMUSG00000003378,ENSMUSG00000030525,ENSMUSG00000071657,ENSMUSG00000030409,ENSMUSG00000029470,ENSMUSG00000059456,ENSMUSG00000025372,ENSMUSG00000005950,…
GO:0010563	negative regulation of phosphorus metabolic process	biological_process	7.7664e-05	0.0089759	138	3712	580	22042	ENSMUSG00000039849,ENSMUSG00000031628,ENSMUSG00000059146,ENSMUSG00000021959,ENSMUSG00000024947,ENSMUSG00000020108,ENSMUSG00000037166,ENSMUSG00000027368,ENSMUSG00000042901,ENSMUSG00000070056,ENSMUSG00000001249,ENSMUSG00000032604,ENSMUSG00000039661,ENSMUSG00000027010,ENSMUSG00000040541,ENSMUSG00000006127,ENSMUSG00000029167,ENSMUSG00000027223,ENSMUSG00000070002,ENSMUSG00000048379,ENSMUSG00000048581,…
GO:0045936	negative regulation of phosphate metabolic process	biological_process	7.7664e-05	0.0089759	138	3712	580	22042	ENSMUSG00000026496,ENSMUSG00000037754,ENSMUSG00000029361,ENSMUSG00000039952,ENSMUSG00000023826,ENSMUSG00000051998,ENSMUSG00000021807,ENSMUSG00000006134,ENSMUSG00000024212,ENSMUSG00000022102,ENSMUSG00000032633,ENSMUSG00000043460,ENSMUSG00000005534,ENSMUSG00000060216,ENSMUSG00000024066,ENSMUSG00000048458,ENSMUSG00000026626,ENSMUSG00000018411,ENSMUSG00000034614,ENSMUSG00000036155,ENSMUSG00000003099,…
GO:0044431	Golgi apparatus part	cellular_component	8.0006e-05	0.0091964	182	3712	765	22042	ENSMUSG00000039463,ENSMUSG00000028538,ENSMUSG00000025484,ENSMUSG00000015747,ENSMUSG00000021484,ENSMUSG00000028173,ENSMUSG00000023908,ENSMUSG00000040722,ENSMUSG00000032812,ENSMUSG00000060402,ENSMUSG00000006800,ENSMUSG00000001155,ENSMUSG00000027489,ENSMUSG00000028700,ENSMUSG00000038208,ENSMUSG00000022749,ENSMUSG00000022789,ENSMUSG00000031441,ENSMUSG00000027546,ENSMUSG00000068747,ENSMUSG00000028049,…
GO:0031175	neuron projection development	biological_process	8.2966e-05	0.009485	219	3712	950	22042	ENSMUSG00000063160,ENSMUSG00000025235,ENSMUSG00000038738,ENSMUSG00000018012,ENSMUSG00000052957,ENSMUSG00000025085,ENSMUSG00000074785,ENSMUSG00000037032,ENSMUSG00000020536,ENSMUSG00000024456,ENSMUSG00000029618,ENSMUSG00000059146,ENSMUSG00000022037,ENSMUSG00000031565,ENSMUSG00000032185,ENSMUSG00000038545,ENSMUSG00000053646,ENSMUSG00000019777,ENSMUSG00000028289,ENSMUSG00000028664,ENSMUSG00000036473,…
GO:0071495	cellular response to endogenous stimulus	biological_process	8.5582e-05	0.0097315	259	3712	1184	22042	ENSMUSG00000029053,ENSMUSG00000053226,ENSMUSG00000028298,ENSMUSG00000042903,ENSMUSG00000004655,ENSMUSG00000052135,ENSMUSG00000033792,ENSMUSG00000038400,ENSMUSG00000037225,ENSMUSG00000025784,ENSMUSG00000035086,ENSMUSG00000029470,ENSMUSG00000020152,ENSMUSG00000013629,ENSMUSG00000036206,ENSMUSG00000018899,ENSMUSG00000033039,ENSMUSG00000037035,ENSMUSG00000034220,ENSMUSG00000037894,ENSMUSG00000025229,…
GO:0043405	regulation of MAP kinase activity	biological_process	8.6223e-05	0.009752	72	3712	264	22042	ENSMUSG00000035027,ENSMUSG00000022382,ENSMUSG00000026883,ENSMUSG00000024006,ENSMUSG00000037706,ENSMUSG00000035020,ENSMUSG00000030525,ENSMUSG00000025856,ENSMUSG00000033352,ENSMUSG00000036832,ENSMUSG00000035804,ENSMUSG00000116045,ENSMUSG00000024039,ENSMUSG00000026942,ENSMUSG00000023951,ENSMUSG00000032312,ENSMUSG00000027398,ENSMUSG00000051998,ENSMUSG00000045005,ENSMUSG00000029528,ENSMUSG00000025473,…
GO:0016192	vesicle-mediated transport	biological_process	9.0192e-05	0.010147	290	3712	1381	22042	ENSMUSG00000020131,ENSMUSG00000000631,ENSMUSG00000042766,ENSMUSG00000070000,ENSMUSG00000053046,ENSMUSG00000038708,ENSMUSG00000002043,ENSMUSG00000059714,ENSMUSG00000020592,ENSMUSG00000044134,ENSMUSG00000026721,ENSMUSG00000020903,ENSMUSG00000079111,ENSMUSG00000059923,ENSMUSG00000014773,ENSMUSG00000017132,ENSMUSG00000026433,ENSMUSG00000010054,ENSMUSG00000024112,ENSMUSG00000025127,ENSMUSG00000032268,…
GO:0007166	cell surface receptor signaling pathway	biological_process	9.1063e-05	0.01019	477	3712	2411	22042	ENSMUSG00000031465,ENSMUSG00000003233,ENSMUSG00000027313,ENSMUSG00000025408,ENSMUSG00000006456,ENSMUSG00000027944,ENSMUSG00000028289,ENSMUSG00000063239,ENSMUSG00000026514,ENSMUSG00000025494,ENSMUSG00000045648,ENSMUSG00000021451,ENSMUSG00000029203,ENSMUSG00000030352,ENSMUSG00000025499,ENSMUSG00000033767,ENSMUSG00000059456,ENSMUSG00000035314,ENSMUSG00000054008,ENSMUSG00000022552,ENSMUSG00000026814,…
GO:0005524	ATP binding	molecular_function	9.294e-05	0.010346	337	3712	1517	22042	ENSMUSG00000026489,ENSMUSG00000028469,ENSMUSG00000040086,ENSMUSG00000023809,ENSMUSG00000054252,ENSMUSG00000033658,ENSMUSG00000058444,ENSMUSG00000050553,ENSMUSG00000023852,ENSMUSG00000042167,ENSMUSG00000057672,ENSMUSG00000074793,ENSMUSG00000042978,ENSMUSG00000014602,ENSMUSG00000026207,ENSMUSG00000042249,ENSMUSG00000020307,ENSMUSG00000027293,ENSMUSG00000032537,ENSMUSG00000005553,ENSMUSG00000037514,…
GO:0007420	brain development	biological_process	9.4934e-05	0.010512	164	3712	701	22042	ENSMUSG00000026986,ENSMUSG00000035139,ENSMUSG00000029478,ENSMUSG00000028173,ENSMUSG00000028645,ENSMUSG00000026883,ENSMUSG00000026959,ENSMUSG00000022382,ENSMUSG00000026890,ENSMUSG00000032312,ENSMUSG00000001521,ENSMUSG00000024039,ENSMUSG00000022749,ENSMUSG00000074622,ENSMUSG00000021594,ENSMUSG00000058153,ENSMUSG00000038539,ENSMUSG00000024985,ENSMUSG00000030852,ENSMUSG00000021478,ENSMUSG00000026187,…
GO:0030154	cell differentiation	biological_process	9.579e-05	0.010552	789	3712	4059	22042	ENSMUSG00000031955,ENSMUSG00000038224,ENSMUSG00000025372,ENSMUSG00000037664,ENSMUSG00000001496,ENSMUSG00000027315,ENSMUSG00000037234,ENSMUSG00000003269,ENSMUSG00000004654,ENSMUSG00000032537,ENSMUSG00000040524,ENSMUSG00000037514,ENSMUSG00000049775,ENSMUSG00000045287,ENSMUSG00000023809,ENSMUSG00000001632,ENSMUSG00000018169,ENSMUSG00000034739,ENSMUSG00000041202,ENSMUSG00000110195,ENSMUSG00000057541,…
GO:0009891	positive regulation of biosynthetic process	biological_process	9.901e-05	0.01085	425	3712	2061	22042	ENSMUSG00000002221,ENSMUSG00000021962,ENSMUSG00000025962,ENSMUSG00000020914,ENSMUSG00000034041,ENSMUSG00000026942,ENSMUSG00000054717,ENSMUSG00000030538,ENSMUSG00000028977,ENSMUSG00000074622,ENSMUSG00000005514,ENSMUSG00000038539,ENSMUSG00000028893,ENSMUSG00000033060,ENSMUSG00000024985,ENSMUSG00000006728,ENSMUSG00000025498,ENSMUSG00000033249,ENSMUSG00000035139,ENSMUSG00000024953,ENSMUSG00000031841,…
GO:0042325	regulation of phosphorylation	biological_process	0.00010539	0.01149	321	3712	1523	22042	ENSMUSG00000063239,ENSMUSG00000037337,ENSMUSG00000045983,ENSMUSG00000058486,ENSMUSG00000003233,ENSMUSG00000006457,ENSMUSG00000038067,ENSMUSG00000059970,ENSMUSG00000027944,ENSMUSG00000028289,ENSMUSG00000018669,ENSMUSG00000054008,ENSMUSG00000020601,ENSMUSG00000024163,ENSMUSG00000048930,ENSMUSG00000026814,ENSMUSG00000009900,ENSMUSG00000021451,ENSMUSG00000029203,ENSMUSG00000025499,ENSMUSG00000000296,…
GO:0051649	establishment of localization in cell	biological_process	0.00010612	0.011501	508	3712	2457	22042	ENSMUSG00000079592,ENSMUSG00000020152,ENSMUSG00000022338,ENSMUSG00000029468,ENSMUSG00000038456,ENSMUSG00000037225,ENSMUSG00000021038,ENSMUSG00000035086,ENSMUSG00000024786,ENSMUSG00000068663,ENSMUSG00000028367,ENSMUSG00000033055,ENSMUSG00000038542,ENSMUSG00000029470,ENSMUSG00000024948,ENSMUSG00000030209,ENSMUSG00000011832,ENSMUSG00000006930,ENSMUSG00000030588,ENSMUSG00000032127,ENSMUSG00000020641,…
GO:0007015	actin filament organization	biological_process	0.00010658	0.011501	99	3712	386	22042	ENSMUSG00000056972,ENSMUSG00000037552,ENSMUSG00000028328,ENSMUSG00000031355,ENSMUSG00000038524,ENSMUSG00000037519,ENSMUSG00000027002,ENSMUSG00000051586,ENSMUSG00000022469,ENSMUSG00000036995,ENSMUSG00000030766,ENSMUSG00000030000,ENSMUSG00000053702,ENSMUSG00000037926,ENSMUSG00000028059,ENSMUSG00000116165,ENSMUSG00000026181,ENSMUSG00000059923,ENSMUSG00000006127,ENSMUSG00000032737,ENSMUSG00000024456,…
GO:0007005	mitochondrion organization	biological_process	0.00010821	0.011617	125	3712	534	22042	ENSMUSG00000021079,ENSMUSG00000027424,ENSMUSG00000041168,ENSMUSG00000021666,ENSMUSG00000013736,ENSMUSG00000037316,ENSMUSG00000069844,ENSMUSG00000020085,ENSMUSG00000025733,ENSMUSG00000006818,ENSMUSG00000022865,ENSMUSG00000062580,ENSMUSG00000025962,ENSMUSG00000018411,ENSMUSG00000045374,ENSMUSG00000054942,ENSMUSG00000034211,ENSMUSG00000024248,ENSMUSG00000020843,ENSMUSG00000035284,ENSMUSG00000019054,…
GO:0001501	skeletal system development	biological_process	0.00011031	0.011783	118	3712	487	22042	ENSMUSG00000031740,ENSMUSG00000011658,ENSMUSG00000051920,ENSMUSG00000022098,ENSMUSG00000034121,ENSMUSG00000032087,ENSMUSG00000000552,ENSMUSG00000032383,ENSMUSG00000025232,ENSMUSG00000040268,ENSMUSG00000032737,ENSMUSG00000036617,ENSMUSG00000052957,ENSMUSG00000074733,ENSMUSG00000030607,ENSMUSG00000035569,ENSMUSG00000050295,ENSMUSG00000028487,ENSMUSG00000024947,ENSMUSG00000026721,ENSMUSG00000068290,…
GO:2000026	regulation of multicellular organismal development	biological_process	0.00011255	0.011962	415	3712	2024	22042	ENSMUSG00000025147,ENSMUSG00000055003,ENSMUSG00000034205,ENSMUSG00000068739,ENSMUSG00000025856,ENSMUSG00000024122,ENSMUSG00000033191,ENSMUSG00000059201,ENSMUSG00000044258,ENSMUSG00000006800,ENSMUSG00000008976,ENSMUSG00000037386,ENSMUSG00000022382,ENSMUSG00000061436,ENSMUSG00000039652,ENSMUSG00000030987,ENSMUSG00000030538,ENSMUSG00000054717,ENSMUSG00000029033,ENSMUSG00000002221,ENSMUSG00000030638,…
GO:0044089	positive regulation of cellular component biogenesis	biological_process	0.00011541	0.012204	121	3712	492	22042	ENSMUSG00000004451,ENSMUSG00000029528,ENSMUSG00000022996,ENSMUSG00000021782,ENSMUSG00000037062,ENSMUSG00000040690,ENSMUSG00000003873,ENSMUSG00000024835,ENSMUSG00000047085,ENSMUSG00000050947,ENSMUSG00000035064,ENSMUSG00000025372,ENSMUSG00000000915,ENSMUSG00000002968,ENSMUSG00000040964,ENSMUSG00000037944,ENSMUSG00000040711,ENSMUSG00000021338,ENSMUSG00000058056,ENSMUSG00000038224,ENSMUSG00000020307,…
GO:1901701	cellular response to oxygen-containing compound	biological_process	0.00012107	0.01274	230	3712	1061	22042	ENSMUSG00000002948,ENSMUSG00000018566,ENSMUSG00000038260,ENSMUSG00000020804,ENSMUSG00000028756,ENSMUSG00000015950,ENSMUSG00000040268,ENSMUSG00000030744,ENSMUSG00000018634,ENSMUSG00000002250,ENSMUSG00000006127,ENSMUSG00000029167,ENSMUSG00000017652,ENSMUSG00000028059,ENSMUSG00000116165,ENSMUSG00000072875,ENSMUSG00000028982,ENSMUSG00000059146,ENSMUSG00000024947,ENSMUSG00000040613,ENSMUSG00000047789,…
GO:0035556	intracellular signal transduction	biological_process	0.00012486	0.013073	510	3712	2517	22042	ENSMUSG00000004371,ENSMUSG00000089809,ENSMUSG00000035027,ENSMUSG00000035273,ENSMUSG00000023993,ENSMUSG00000044827,ENSMUSG00000023349,ENSMUSG00000037316,ENSMUSG00000035020,ENSMUSG00000033510,ENSMUSG00000053436,ENSMUSG00000035804,ENSMUSG00000033352,ENSMUSG00000035580,ENSMUSG00000060216,ENSMUSG00000007987,ENSMUSG00000017493,ENSMUSG00000075590,ENSMUSG00000040479,ENSMUSG00000032113,ENSMUSG00000059713,…
GO:0016477	cell migration	biological_process	0.00012575	0.013102	283	3712	1332	22042	ENSMUSG00000053004,ENSMUSG00000009621,ENSMUSG00000034730,ENSMUSG00000036155,ENSMUSG00000016024,ENSMUSG00000018381,ENSMUSG00000021750,ENSMUSG00000026479,ENSMUSG00000020456,ENSMUSG00000029022,ENSMUSG00000030770,ENSMUSG00000037405,ENSMUSG00000057465,ENSMUSG00000040447,ENSMUSG00000046714,ENSMUSG00000026341,ENSMUSG00000022865,ENSMUSG00000000127,ENSMUSG00000006932,ENSMUSG00000003534,ENSMUSG00000031389,…
GO:0022603	regulation of anatomical structure morphogenesis	biological_process	0.00012858	0.013331	242	3712	1103	22042	ENSMUSG00000021451,ENSMUSG00000029687,ENSMUSG00000045664,ENSMUSG00000027394,ENSMUSG00000022443,ENSMUSG00000049521,ENSMUSG00000001627,ENSMUSG00000059456,ENSMUSG00000019768,ENSMUSG00000030695,ENSMUSG00000028664,ENSMUSG00000036473,ENSMUSG00000026814,ENSMUSG00000009900,ENSMUSG00000048537,ENSMUSG00000029071,ENSMUSG00000019777,ENSMUSG00000031465,ENSMUSG00000053646,ENSMUSG00000015846,ENSMUSG00000034993,…
GO:0031328	positive regulation of cellular biosynthetic process	biological_process	0.00012948	0.013332	416	3712	2017	22042	ENSMUSG00000004263,ENSMUSG00000023274,ENSMUSG00000109324,ENSMUSG00000005534,ENSMUSG00000049641,ENSMUSG00000046691,ENSMUSG00000004359,ENSMUSG00000022150,ENSMUSG00000039153,ENSMUSG00000024406,ENSMUSG00000032526,ENSMUSG00000021611,ENSMUSG00000056962,ENSMUSG00000045302,ENSMUSG00000028634,ENSMUSG00000037992,ENSMUSG00000045333,ENSMUSG00000025034,ENSMUSG00000040770,ENSMUSG00000032044,ENSMUSG00000002968,…
GO:0019901	protein kinase binding	molecular_function	0.00012985	0.013332	168	3712	708	22042	ENSMUSG00000019823,ENSMUSG00000024122,ENSMUSG00000021549,ENSMUSG00000028488,ENSMUSG00000036333,ENSMUSG00000032855,ENSMUSG00000031200,ENSMUSG00000039296,ENSMUSG00000024006,ENSMUSG00000019254,ENSMUSG00000026883,ENSMUSG00000023277,ENSMUSG00000024620,ENSMUSG00000020914,ENSMUSG00000030538,ENSMUSG00000026825,ENSMUSG00000026942,ENSMUSG00000032312,ENSMUSG00000051146,ENSMUSG00000020696,ENSMUSG00000040543,…
GO:1900542	regulation of purine nucleotide metabolic process	biological_process	0.00013192	0.013479	39	3712	126	22042	ENSMUSG00000022622,ENSMUSG00000053368,ENSMUSG00000027010,ENSMUSG00000029167,ENSMUSG00000041798,ENSMUSG00000018501,ENSMUSG00000028756,ENSMUSG00000018634,ENSMUSG00000024462,ENSMUSG00000020654,ENSMUSG00000020716,ENSMUSG00000039059,ENSMUSG00000028982,ENSMUSG00000024248,ENSMUSG00000035011,ENSMUSG00000009995,ENSMUSG00000020108,ENSMUSG00000022789,ENSMUSG00000021373,ENSMUSG00000005534,ENSMUSG00000021478,…
GO:0048513	organ development	biological_process	0.00013266	0.01349	665	3712	3398	22042	ENSMUSG00000028541,ENSMUSG00000039577,ENSMUSG00000034748,ENSMUSG00000019768,ENSMUSG00000042828,ENSMUSG00000040249,ENSMUSG00000025579,ENSMUSG00000029687,ENSMUSG00000001039,ENSMUSG00000024998,ENSMUSG00000028156,ENSMUSG00000010051,ENSMUSG00000003644,ENSMUSG00000032194,ENSMUSG00000026198,ENSMUSG00000019558,ENSMUSG00000053646,ENSMUSG00000063856,ENSMUSG00000015846,ENSMUSG00000054199,ENSMUSG00000020086,…
GO:0031252	cell leading edge	cellular_component	0.00013578	0.01374	105	3712	403	22042	ENSMUSG00000021549,ENSMUSG00000026959,ENSMUSG00000024462,ENSMUSG00000029674,ENSMUSG00000006932,ENSMUSG00000000127,ENSMUSG00000026768,ENSMUSG00000023277,ENSMUSG00000053930,ENSMUSG00000030525,ENSMUSG00000028173,ENSMUSG00000032702,ENSMUSG00000026341,ENSMUSG00000021750,ENSMUSG00000096883,ENSMUSG00000040479,ENSMUSG00000018381,ENSMUSG00000030770,ENSMUSG00000030538,ENSMUSG00000031865,ENSMUSG00000018411,…
GO:0044802	single-organism membrane organization	biological_process	0.00014132	0.014233	195	3712	845	22042	ENSMUSG00000037519,ENSMUSG00000045629,ENSMUSG00000014504,ENSMUSG00000022037,ENSMUSG00000051984,ENSMUSG00000060131,ENSMUSG00000033589,ENSMUSG00000035189,ENSMUSG00000028603,ENSMUSG00000031543,ENSMUSG00000028152,ENSMUSG00000018572,ENSMUSG00000060671,ENSMUSG00000015950,ENSMUSG00000020946,ENSMUSG00000002104,ENSMUSG00000028756,ENSMUSG00000036104,ENSMUSG00000006127,ENSMUSG00000061979,ENSMUSG00000028917,…
GO:0036094	small molecule binding	molecular_function	0.00014434	0.014468	535	3712	2569	22042	ENSMUSG00000073563,ENSMUSG00000033352,ENSMUSG00000064120,ENSMUSG00000034206,ENSMUSG00000053119,ENSMUSG00000022575,ENSMUSG00000061207,ENSMUSG00000041696,ENSMUSG00000035027,ENSMUSG00000019214,ENSMUSG00000031012,ENSMUSG00000059811,ENSMUSG00000020788,ENSMUSG00000028973,ENSMUSG00000024066,ENSMUSG00000039193,ENSMUSG00000032113,ENSMUSG00000040479,ENSMUSG00000020705,ENSMUSG00000009394,ENSMUSG00000075590,…
GO:0032553	ribonucleotide binding	molecular_function	0.00014566	0.014532	417	3712	1941	22042	ENSMUSG00000034472,ENSMUSG00000074673,ENSMUSG00000021666,ENSMUSG00000024969,ENSMUSG00000023277,ENSMUSG00000032384,ENSMUSG00000023353,ENSMUSG00000024620,ENSMUSG00000023908,ENSMUSG00000024006,ENSMUSG00000012609,ENSMUSG00000022456,ENSMUSG00000040383,ENSMUSG00000020870,ENSMUSG00000031789,ENSMUSG00000032338,ENSMUSG00000060860,ENSMUSG00000030602,ENSMUSG00000032312,ENSMUSG00000020277,ENSMUSG00000019432,…
GO:0016773	phosphotransferase activity, alcohol group as acceptor	molecular_function	0.00015199	0.015092	174	3712	736	22042	ENSMUSG00000005951,ENSMUSG00000024843,ENSMUSG00000021115,ENSMUSG00000024769,ENSMUSG00000021959,ENSMUSG00000059146,ENSMUSG00000026201,ENSMUSG00000003345,ENSMUSG00000029521,ENSMUSG00000031565,ENSMUSG00000033985,ENSMUSG00000030400,ENSMUSG00000032316,ENSMUSG00000028228,ENSMUSG00000002948,ENSMUSG00000015599,ENSMUSG00000027079,ENSMUSG00000028756,ENSMUSG00000041440,ENSMUSG00000020601,ENSMUSG00000025648,…
GO:0050804	modulation of synaptic transmission	biological_process	0.00015529	0.015347	102	3712	402	22042	ENSMUSG00000022789,ENSMUSG00000025920,ENSMUSG00000024268,ENSMUSG00000096883,ENSMUSG00000031302,ENSMUSG00000060216,ENSMUSG00000021750,ENSMUSG00000019146,ENSMUSG00000057897,ENSMUSG00000038665,ENSMUSG00000018411,ENSMUSG00000027398,ENSMUSG00000026825,ENSMUSG00000053004,ENSMUSG00000019433,ENSMUSG00000027254,ENSMUSG00000004113,ENSMUSG00000034730,ENSMUSG00000039652,ENSMUSG00000040722,ENSMUSG00000037386,…
GO:1901575	organic substance catabolic process	biological_process	0.00015622	0.015367	376	3712	1785	22042	ENSMUSG00000022552,ENSMUSG00000020601,ENSMUSG00000017428,ENSMUSG00000032040,ENSMUSG00000022546,ENSMUSG00000015085,ENSMUSG00000019810,ENSMUSG00000029203,ENSMUSG00000024903,ENSMUSG00000071657,ENSMUSG00000028601,ENSMUSG00000030695,ENSMUSG00000059456,ENSMUSG00000042289,ENSMUSG00000029577,ENSMUSG00000058486,ENSMUSG00000038545,ENSMUSG00000036503,ENSMUSG00000057880,ENSMUSG00000068328,ENSMUSG00000027313,…
GO:0045893	positive regulation of transcription, DNA-templated	biological_process	0.00015861	0.01553	338	3712	1610	22042	ENSMUSG00000022514,ENSMUSG00000078881,ENSMUSG00000018899,ENSMUSG00000008496,ENSMUSG00000017724,ENSMUSG00000014592,ENSMUSG00000024955,ENSMUSG00000038692,ENSMUSG00000052534,ENSMUSG00000021944,ENSMUSG00000035011,ENSMUSG00000053129,ENSMUSG00000036120,ENSMUSG00000037894,ENSMUSG00000025229,ENSMUSG00000068290,ENSMUSG00000041936,ENSMUSG00000029053,ENSMUSG00000052688,ENSMUSG00000027466,ENSMUSG00000029535,…
GO:0001932	regulation of protein phosphorylation	biological_process	0.00016012	0.015606	298	3712	1414	22042	ENSMUSG00000021156,ENSMUSG00000059714,ENSMUSG00000000567,ENSMUSG00000010047,ENSMUSG00000047281,ENSMUSG00000032911,ENSMUSG00000032171,ENSMUSG00000018209,ENSMUSG00000067629,ENSMUSG00000037224,ENSMUSG00000028068,ENSMUSG00000022061,ENSMUSG00000020901,ENSMUSG00000036712,ENSMUSG00000001786,ENSMUSG00000050511,ENSMUSG00000018486,ENSMUSG00000039844,ENSMUSG00000031601,ENSMUSG00000039737,ENSMUSG00000009555,…
GO:0048812	neuron projection morphogenesis	biological_process	0.00016142	0.01566	144	3712	594	22042	ENSMUSG00000038708,ENSMUSG00000020224,ENSMUSG00000029053,ENSMUSG00000006782,ENSMUSG00000067629,ENSMUSG00000074121,ENSMUSG00000059714,ENSMUSG00000041936,ENSMUSG00000004151,ENSMUSG00000039852,ENSMUSG00000038593,ENSMUSG00000031292,ENSMUSG00000027833,ENSMUSG00000042766,ENSMUSG00000056486,ENSMUSG00000033792,ENSMUSG00000049580,ENSMUSG00000023030,ENSMUSG00000033295,ENSMUSG00000019194,ENSMUSG00000020152,…
GO:0043406	positive regulation of MAP kinase activity	biological_process	0.00016294	0.015668	55	3712	190	22042	ENSMUSG00000031392,ENSMUSG00000029999,ENSMUSG00000026883,ENSMUSG00000017652,ENSMUSG00000035027,ENSMUSG00000022382,ENSMUSG00000030744,ENSMUSG00000036832,ENSMUSG00000033352,ENSMUSG00000035804,ENSMUSG00000030525,ENSMUSG00000002948,ENSMUSG00000035020,ENSMUSG00000037706,ENSMUSG00000042724,ENSMUSG00000025856,ENSMUSG00000081683,ENSMUSG00000040390,ENSMUSG00000031565,ENSMUSG00000033618,ENSMUSG00000032312,…
GO:0007010	cytoskeleton organization	biological_process	0.00016298	0.015668	285	3712	1299	22042	ENSMUSG00000006127,ENSMUSG00000025085,ENSMUSG00000028438,ENSMUSG00000039637,ENSMUSG00000026383,ENSMUSG00000024456,ENSMUSG00000020973,ENSMUSG00000058587,ENSMUSG00000034226,ENSMUSG00000030739,ENSMUSG00000018012,ENSMUSG00000062825,ENSMUSG00000023009,ENSMUSG00000037552,ENSMUSG00000029521,ENSMUSG00000027002,ENSMUSG00000037519,ENSMUSG00000030000,ENSMUSG00000030766,ENSMUSG00000028059,ENSMUSG00000027329,…
GO:0045664	regulation of neuron differentiation	biological_process	0.00016699	0.015982	166	3712	709	22042	ENSMUSG00000009900,ENSMUSG00000029071,ENSMUSG00000024163,ENSMUSG00000036473,ENSMUSG00000028664,ENSMUSG00000035314,ENSMUSG00000001627,ENSMUSG00000059456,ENSMUSG00000027394,ENSMUSG00000029687,ENSMUSG00000040249,ENSMUSG00000021451,ENSMUSG00000038545,ENSMUSG00000045648,ENSMUSG00000028156,ENSMUSG00000045983,ENSMUSG00000032185,ENSMUSG00000028289,ENSMUSG00000038805,ENSMUSG00000019777,ENSMUSG00000053646,…
GO:0044248	cellular catabolic process	biological_process	0.0001712	0.01631	384	3712	1830	22042	ENSMUSG00000054676,ENSMUSG00000006930,ENSMUSG00000032127,ENSMUSG00000074882,ENSMUSG00000047146,ENSMUSG00000063428,ENSMUSG00000047123,ENSMUSG00000029468,ENSMUSG00000022214,ENSMUSG00000038375,ENSMUSG00000035086,ENSMUSG00000068663,ENSMUSG00000038542,ENSMUSG00000009585,ENSMUSG00000027466,ENSMUSG00000023031,ENSMUSG00000005043,ENSMUSG00000020694,ENSMUSG00000027984,ENSMUSG00000022283,ENSMUSG00000025231,…
GO:0050803	regulation of synapse structure or activity	biological_process	0.0001773	0.016816	82	3712	308	22042	ENSMUSG00000010825,ENSMUSG00000013033,ENSMUSG00000027950,ENSMUSG00000059146,ENSMUSG00000020716,ENSMUSG00000018634,ENSMUSG00000022514,ENSMUSG00000002104,ENSMUSG00000049630,ENSMUSG00000036104,ENSMUSG00000020886,ENSMUSG00000038738,ENSMUSG00000025499,ENSMUSG00000059456,ENSMUSG00000033295,ENSMUSG00000009900,ENSMUSG00000028664,ENSMUSG00000053550,ENSMUSG00000038255,ENSMUSG00000041936,ENSMUSG00000052087,…
GO:0060284	regulation of cell development	biological_process	0.00018019	0.016973	238	3712	1074	22042	ENSMUSG00000050295,ENSMUSG00000028059,ENSMUSG00000042662,ENSMUSG00000059146,ENSMUSG00000040663,ENSMUSG00000024563,ENSMUSG00000031565,ENSMUSG00000001249,ENSMUSG00000004460,ENSMUSG00000020260,ENSMUSG00000028940,ENSMUSG00000041359,ENSMUSG00000011658,ENSMUSG00000018012,ENSMUSG00000038738,ENSMUSG00000039298,ENSMUSG00000063160,ENSMUSG00000026383,ENSMUSG00000029618,ENSMUSG00000037032,ENSMUSG00000074785,…
GO:0031400	negative regulation of protein modification process	biological_process	0.00018057	0.016973	155	3712	673	22042	ENSMUSG00000052087,ENSMUSG00000026628,ENSMUSG00000030435,ENSMUSG00000018669,ENSMUSG00000019777,ENSMUSG00000021209,ENSMUSG00000014030,ENSMUSG00000041347,ENSMUSG00000045983,ENSMUSG00000046447,ENSMUSG00000000881,ENSMUSG00000027006,ENSMUSG00000021451,ENSMUSG00000045409,ENSMUSG00000073802,ENSMUSG00000026814,ENSMUSG00000029071,ENSMUSG00000028664,ENSMUSG00000020601,ENSMUSG00000036473,ENSMUSG00000048581,…
GO:0050793	regulation of developmental process	biological_process	0.00018607	0.017413	526	3712	2638	22042	ENSMUSG00000060216,ENSMUSG00000032363,ENSMUSG00000074643,ENSMUSG00000063632,ENSMUSG00000057897,ENSMUSG00000018411,ENSMUSG00000030782,ENSMUSG00000025020,ENSMUSG00000027510,ENSMUSG00000035273,ENSMUSG00000004462,ENSMUSG00000007279,ENSMUSG00000033227,ENSMUSG00000053436,ENSMUSG00000028064,ENSMUSG00000032554,ENSMUSG00000010760,ENSMUSG00000029570,ENSMUSG00000021493,ENSMUSG00000037944,ENSMUSG00000002111,…
GO:0051254	positive regulation of RNA metabolic process	biological_process	0.00019056	0.017755	365	3712	1754	22042	ENSMUSG00000041936,ENSMUSG00000022283,ENSMUSG00000029053,ENSMUSG00000052688,ENSMUSG00000027466,ENSMUSG00000029535,ENSMUSG00000023031,ENSMUSG00000042903,ENSMUSG00000024220,ENSMUSG00000020715,ENSMUSG00000037225,ENSMUSG00000048763,ENSMUSG00000038542,ENSMUSG00000070493,ENSMUSG00000048154,ENSMUSG00000022338,ENSMUSG00000047123,ENSMUSG00000038375,ENSMUSG00000026820,ENSMUSG00000047146,ENSMUSG00000020167,…
GO:0090630	activation of GTPase activity	biological_process	0.00019338	0.017938	27	3712	74	22042	ENSMUSG00000059146,ENSMUSG00000022391,ENSMUSG00000026721,ENSMUSG00000039813,ENSMUSG00000011832,ENSMUSG00000042700,ENSMUSG00000042203,ENSMUSG00000023923,ENSMUSG00000052302,ENSMUSG00000033763,ENSMUSG00000059439,ENSMUSG00000059456,ENSMUSG00000029174,ENSMUSG00000032356,ENSMUSG00000022568,ENSMUSG00000036244,ENSMUSG00000042492,ENSMUSG00000042303,ENSMUSG00000035007,ENSMUSG00000038520,ENSMUSG00000021549,…
GO:0005739	mitochondrion	cellular_component	0.00019433	0.017948	363	3712	1768	22042	ENSMUSG00000023826,ENSMUSG00000025277,ENSMUSG00000029361,ENSMUSG00000026496,ENSMUSG00000043505,ENSMUSG00000030409,ENSMUSG00000053593,ENSMUSG00000036833,ENSMUSG00000059534,ENSMUSG00000036892,ENSMUSG00000032109,ENSMUSG00000021078,ENSMUSG00000032517,ENSMUSG00000020477,ENSMUSG00000021669,ENSMUSG00000004789,ENSMUSG00000022244,ENSMUSG00000022610,ENSMUSG00000022477,ENSMUSG00000053329,ENSMUSG00000001156,…
GO:0010557	positive regulation of macromolecule biosynthetic process	biological_process	0.00019548	0.017976	396	3712	1921	22042	ENSMUSG00000041936,ENSMUSG00000027466,ENSMUSG00000052688,ENSMUSG00000029053,ENSMUSG00000023031,ENSMUSG00000029535,ENSMUSG00000024220,ENSMUSG00000042903,ENSMUSG00000048763,ENSMUSG00000037225,ENSMUSG00000070493,ENSMUSG00000038542,ENSMUSG00000022338,ENSMUSG00000048154,ENSMUSG00000047123,ENSMUSG00000038375,ENSMUSG00000026820,ENSMUSG00000002963,ENSMUSG00000020167,ENSMUSG00000047146,ENSMUSG00000030007,…
GO:0032271	regulation of protein polymerization	biological_process	0.00019891	0.018184	59	3712	213	22042	ENSMUSG00000029675,ENSMUSG00000039043,ENSMUSG00000049775,ENSMUSG00000024142,ENSMUSG00000000915,ENSMUSG00000067889,ENSMUSG00000040811,ENSMUSG00000014846,ENSMUSG00000024835,ENSMUSG00000059456,ENSMUSG00000032366,ENSMUSG00000025372,ENSMUSG00000020639,ENSMUSG00000032186,ENSMUSG00000020152,ENSMUSG00000031558,ENSMUSG00000021338,ENSMUSG00000045664,ENSMUSG00000018126,ENSMUSG00000024944,ENSMUSG00000021573,…
GO:0051258	protein polymerization	biological_process	0.00019988	0.018184	73	3712	275	22042	ENSMUSG00000052727,ENSMUSG00000027002,ENSMUSG00000028328,ENSMUSG00000056972,ENSMUSG00000037552,ENSMUSG00000038524,ENSMUSG00000059923,ENSMUSG00000030000,ENSMUSG00000024456,ENSMUSG00000030744,ENSMUSG00000039637,ENSMUSG00000015599,ENSMUSG00000018012,ENSMUSG00000058587,ENSMUSG00000025235,ENSMUSG00000048096,ENSMUSG00000039298,ENSMUSG00000014846,ENSMUSG00000032366,ENSMUSG00000059456,ENSMUSG00000032186,…
GO:0032535	regulation of cellular component size	biological_process	0.00020032	0.018184	97	3712	383	22042	ENSMUSG00000061353,ENSMUSG00000026121,ENSMUSG00000043051,ENSMUSG00000050552,ENSMUSG00000030539,ENSMUSG00000022436,ENSMUSG00000030110,ENSMUSG00000000915,ENSMUSG00000067889,ENSMUSG00000001729,ENSMUSG00000024835,ENSMUSG00000025372,ENSMUSG00000031558,ENSMUSG00000028064,ENSMUSG00000021338,ENSMUSG00000033174,ENSMUSG00000029675,ENSMUSG00000031389,ENSMUSG00000049775,ENSMUSG00000024142,ENSMUSG00000029674,…
GO:0051694	pointed-end actin filament capping	biological_process	0.00020412	0.018449	6	3712	7	22042	ENSMUSG00000048096,ENSMUSG00000032186,ENSMUSG00000058587,ENSMUSG00000028328,ENSMUSG00000029683,ENSMUSG00000005628
GO:0043170	macromolecule metabolic process	biological_process	0.00020773	0.018659	1665	3712	9095	22042	ENSMUSG00000018566,ENSMUSG00000010755,ENSMUSG00000021982,ENSMUSG00000002948,ENSMUSG00000031387,ENSMUSG00000050945,ENSMUSG00000070319,ENSMUSG00000032604,ENSMUSG00000048232,ENSMUSG00000038880,ENSMUSG00000032316,ENSMUSG00000017446,ENSMUSG00000026383,ENSMUSG00000078908,ENSMUSG00000040026,ENSMUSG00000036613,ENSMUSG00000037032,ENSMUSG00000029167,ENSMUSG00000015599,ENSMUSG00000020101,ENSMUSG00000028059,…
GO:0017137	Rab GTPase binding	molecular_function	0.0002082	0.018659	43	3712	136	22042	ENSMUSG00000041609,ENSMUSG00000035007,ENSMUSG00000038520,ENSMUSG00000031488,ENSMUSG00000042303,ENSMUSG00000042492,ENSMUSG00000039678,ENSMUSG00000032517,ENSMUSG00000017639,ENSMUSG00000039201,ENSMUSG00000044456,ENSMUSG00000034867,ENSMUSG00000042473,ENSMUSG00000023923,ENSMUSG00000036718,ENSMUSG00000011832,ENSMUSG00000039813,ENSMUSG00000027465,ENSMUSG00000036244,ENSMUSG00000068663,ENSMUSG00000052302,…
GO:0031981	nuclear lumen	cellular_component	0.00021211	0.018929	739	3712	3765	22042	ENSMUSG00000014030,ENSMUSG00000001419,ENSMUSG00000013787,ENSMUSG00000013822,ENSMUSG00000030493,ENSMUSG00000059970,ENSMUSG00000030435,ENSMUSG00000042507,ENSMUSG00000029034,ENSMUSG00000029147,ENSMUSG00000048930,ENSMUSG00000026020,ENSMUSG00000006931,ENSMUSG00000030695,ENSMUSG00000029594,ENSMUSG00000026999,ENSMUSG00000045751,ENSMUSG00000050945,ENSMUSG00000032316,ENSMUSG00000002250,ENSMUSG00000042306,…
GO:0005088	Ras guanyl-nucleotide exchange factor activity	molecular_function	0.00021584	0.019181	40	3712	124	22042	ENSMUSG00000019467,ENSMUSG00000037552,ENSMUSG00000066129,ENSMUSG00000030839,ENSMUSG00000036661,ENSMUSG00000004562,ENSMUSG00000028468,ENSMUSG00000025555,ENSMUSG00000022469,ENSMUSG00000042015,ENSMUSG00000030134,ENSMUSG00000028059,ENSMUSG00000031442,ENSMUSG00000015377,ENSMUSG00000009621,ENSMUSG00000036104,ENSMUSG00000089809,ENSMUSG00000006154,ENSMUSG00000021895,ENSMUSG00000039621,ENSMUSG00000061979,…
GO:0017076	purine nucleotide binding	molecular_function	0.00023799	0.021002	414	3712	1938	22042	ENSMUSG00000018209,ENSMUSG00000002550,ENSMUSG00000039069,ENSMUSG00000024944,ENSMUSG00000032802,ENSMUSG00000072720,ENSMUSG00000031505,ENSMUSG00000031805,ENSMUSG00000000631,ENSMUSG00000032899,ENSMUSG00000026618,ENSMUSG00000021820,ENSMUSG00000009555,ENSMUSG00000021178,ENSMUSG00000005533,ENSMUSG00000001416,ENSMUSG00000030276,ENSMUSG00000032788,ENSMUSG00000053046,ENSMUSG00000003234,ENSMUSG00000039936,…
GO:1902680	positive regulation of RNA biosynthetic process	biological_process	0.00023912	0.021002	349	3712	1675	22042	ENSMUSG00000027412,ENSMUSG00000027580,ENSMUSG00000058440,ENSMUSG00000056770,ENSMUSG00000028207,ENSMUSG00000019768,ENSMUSG00000001627,ENSMUSG00000042506,ENSMUSG00000029071,ENSMUSG00000002102,ENSMUSG00000015846,ENSMUSG00000019777,ENSMUSG00000038615,ENSMUSG00000038805,ENSMUSG00000004328,ENSMUSG00000026628,ENSMUSG00000090125,ENSMUSG00000003644,ENSMUSG00000026873,ENSMUSG00000015461,ENSMUSG00000026565,…
GO:0051291	protein heterooligomerization	biological_process	0.00023932	0.021002	44	3712	163	22042	ENSMUSG00000017390,ENSMUSG00000017446,ENSMUSG00000063882,ENSMUSG00000061482,ENSMUSG00000037316,ENSMUSG00000022041,ENSMUSG00000028931,ENSMUSG00000053119,ENSMUSG00000031789,ENSMUSG00000026959,ENSMUSG00000001901,ENSMUSG00000003099,ENSMUSG00000006932,ENSMUSG00000002578,ENSMUSG00000020295,ENSMUSG00000030341,ENSMUSG00000026245,ENSMUSG00000059923,ENSMUSG00000026942,ENSMUSG00000027950,ENSMUSG00000030770,…
GO:0048667	cell morphogenesis involved in neuron differentiation	biological_process	0.00024085	0.02105	133	3712	548	22042	ENSMUSG00000020886,ENSMUSG00000030084,ENSMUSG00000017724,ENSMUSG00000057531,ENSMUSG00000031385,ENSMUSG00000044033,ENSMUSG00000062252,ENSMUSG00000045039,ENSMUSG00000066129,ENSMUSG00000027950,ENSMUSG00000072772,ENSMUSG00000052727,ENSMUSG00000033618,ENSMUSG00000026934,ENSMUSG00000062380,ENSMUSG00000033565,ENSMUSG00000037926,ENSMUSG00000059714,ENSMUSG00000041936,ENSMUSG00000004151,ENSMUSG00000006782,…
GO:0098815	modulation of excitatory postsynaptic potential	biological_process	0.00024372	0.021213	19	3712	45	22042	ENSMUSG00000039671,ENSMUSG00000029071,ENSMUSG00000003200,ENSMUSG00000042589,ENSMUSG00000036473,ENSMUSG00000023826,ENSMUSG00000030409,ENSMUSG00000071657,ENSMUSG00000031302,ENSMUSG00000024268,ENSMUSG00000059456,ENSMUSG00000025372,ENSMUSG00000038738,ENSMUSG00000029053,ENSMUSG00000030525,ENSMUSG00000022623,ENSMUSG00000026959,ENSMUSG00000037386,ENSMUSG00000020886
GO:0031334	positive regulation of protein complex assembly	biological_process	0.00025507	0.02203	60	3712	220	22042	ENSMUSG00000021266,ENSMUSG00000039298,ENSMUSG00000048096,ENSMUSG00000028717,ENSMUSG00000026341,ENSMUSG00000024777,ENSMUSG00000021326,ENSMUSG00000039615,ENSMUSG00000037316,ENSMUSG00000041359,ENSMUSG00000027364,ENSMUSG00000046714,ENSMUSG00000018012,ENSMUSG00000022377,ENSMUSG00000015599,ENSMUSG00000034525,ENSMUSG00000000127,ENSMUSG00000006932,ENSMUSG00000030744,ENSMUSG00000002221,ENSMUSG00000018411,…
GO:0009967	positive regulation of signal transduction	biological_process	0.00025519	0.02203	306	3712	1459	22042	ENSMUSG00000037989,ENSMUSG00000004040,ENSMUSG00000015452,ENSMUSG00000036208,ENSMUSG00000022255,ENSMUSG00000030339,ENSMUSG00000001729,ENSMUSG00000030733,ENSMUSG00000050377,ENSMUSG00000032064,ENSMUSG00000041046,ENSMUSG00000003184,ENSMUSG00000000766,ENSMUSG00000035042,ENSMUSG00000029528,ENSMUSG00000045005,ENSMUSG00000058756,ENSMUSG00000030110,ENSMUSG00000064224,ENSMUSG00000022996,ENSMUSG00000025473,…
GO:0048589	developmental growth	biological_process	0.00026512	0.022794	161	3712	703	22042	ENSMUSG00000028475,ENSMUSG00000032076,ENSMUSG00000024406,ENSMUSG00000043051,ENSMUSG00000061353,ENSMUSG00000005534,ENSMUSG00000049551,ENSMUSG00000004263,ENSMUSG00000023972,ENSMUSG00000030539,ENSMUSG00000028064,ENSMUSG00000010760,ENSMUSG00000052911,ENSMUSG00000067889,ENSMUSG00000039952,ENSMUSG00000023826,ENSMUSG00000015957,ENSMUSG00000037600,ENSMUSG00000031389,ENSMUSG00000037992,ENSMUSG00000003534,…
GO:0022037	metencephalon development	biological_process	0.00026995	0.023115	36	3712	118	22042	ENSMUSG00000057880,ENSMUSG00000001911,ENSMUSG00000039137,ENSMUSG00000044933,ENSMUSG00000026121,ENSMUSG00000000632,ENSMUSG00000058975,ENSMUSG00000039852,ENSMUSG00000035431,ENSMUSG00000021557,ENSMUSG00000030683,ENSMUSG00000028541,ENSMUSG00000038255,ENSMUSG00000032064,ENSMUSG00000006930,ENSMUSG00000033792,ENSMUSG00000020918,ENSMUSG00000000568,ENSMUSG00000067889,ENSMUSG00000029687,ENSMUSG00000022568,…
GO:1901699	cellular response to nitrogen compound	biological_process	0.00027409	0.023375	142	3712	610	22042	ENSMUSG00000032312,ENSMUSG00000027398,ENSMUSG00000026942,ENSMUSG00000029826,ENSMUSG00000021594,ENSMUSG00000027712,ENSMUSG00000028893,ENSMUSG00000005514,ENSMUSG00000050824,ENSMUSG00000006728,ENSMUSG00000059201,ENSMUSG00000032702,ENSMUSG00000024122,ENSMUSG00000020176,ENSMUSG00000029478,ENSMUSG00000039652,ENSMUSG00000032338,ENSMUSG00000027765,ENSMUSG00000041798,ENSMUSG00000018501,ENSMUSG00000008976,…
GO:0032555	purine ribonucleotide binding	molecular_function	0.00027548	0.023399	411	3712	1925	22042	ENSMUSG00000035824,ENSMUSG00000038838,ENSMUSG00000018900,ENSMUSG00000039515,ENSMUSG00000022469,ENSMUSG00000055013,ENSMUSG00000007646,ENSMUSG00000033705,ENSMUSG00000033618,ENSMUSG00000047867,ENSMUSG00000026433,ENSMUSG00000020527,ENSMUSG00000009293,ENSMUSG00000039936,ENSMUSG00000037820,ENSMUSG00000022110,ENSMUSG00000032594,ENSMUSG00000038751,ENSMUSG00000022962,ENSMUSG00000032470,ENSMUSG00000026567,…
GO:0043228	non-membrane-bounded organelle	cellular_component	0.00027776	0.023405	807	3712	4202	22042	ENSMUSG00000029177,ENSMUSG00000044405,ENSMUSG00000017861,ENSMUSG00000018924,ENSMUSG00000051146,ENSMUSG00000001155,ENSMUSG00000021147,ENSMUSG00000020067,ENSMUSG00000033697,ENSMUSG00000001521,ENSMUSG00000013698,ENSMUSG00000044072,ENSMUSG00000030583,ENSMUSG00000059070,ENSMUSG00000016833,ENSMUSG00000020287,ENSMUSG00000112858,ENSMUSG00000046733,ENSMUSG00000056260,ENSMUSG00000001729,ENSMUSG00000040811,…
GO:0043232	intracellular non-membrane-bounded organelle	cellular_component	0.00027776	0.023405	807	3712	4202	22042	ENSMUSG00000072825,ENSMUSG00000056673,ENSMUSG00000001445,ENSMUSG00000025873,ENSMUSG00000049553,ENSMUSG00000022503,ENSMUSG00000045733,ENSMUSG00000002486,ENSMUSG00000039615,ENSMUSG00000011658,ENSMUSG00000030423,ENSMUSG00000032818,ENSMUSG00000075415,ENSMUSG00000014504,ENSMUSG00000024833,ENSMUSG00000024563,ENSMUSG00000024769,ENSMUSG00000031543,ENSMUSG00000029670,ENSMUSG00000003200,ENSMUSG00000021115,…
GO:0006140	regulation of nucleotide metabolic process	biological_process	0.0002903	0.024285	39	3712	130	22042	ENSMUSG00000022789,ENSMUSG00000020108,ENSMUSG00000009995,ENSMUSG00000035011,ENSMUSG00000021373,ENSMUSG00000020716,ENSMUSG00000020654,ENSMUSG00000024248,ENSMUSG00000028982,ENSMUSG00000039059,ENSMUSG00000029167,ENSMUSG00000024462,ENSMUSG00000018634,ENSMUSG00000028756,ENSMUSG00000041798,ENSMUSG00000018501,ENSMUSG00000022622,ENSMUSG00000027010,ENSMUSG00000053368,ENSMUSG00000026496,ENSMUSG00000020793,…
GO:0016569	covalent chromatin modification	biological_process	0.00029051	0.024285	111	3712	449	22042	ENSMUSG00000061589,ENSMUSG00000038909,ENSMUSG00000001632,ENSMUSG00000042557,ENSMUSG00000025329,ENSMUSG00000024384,ENSMUSG00000021611,ENSMUSG00000002748,ENSMUSG00000024406,ENSMUSG00000038845,ENSMUSG00000109324,ENSMUSG00000032633,ENSMUSG00000025578,ENSMUSG00000029009,ENSMUSG00000108815,ENSMUSG00000021478,ENSMUSG00000079495,ENSMUSG00000028397,ENSMUSG00000069678,ENSMUSG00000063065,ENSMUSG00000020918,…
GO:0018209	peptidyl-serine modification	biological_process	0.00029368	0.024352	80	3712	319	22042	ENSMUSG00000006127,ENSMUSG00000004815,ENSMUSG00000015599,ENSMUSG00000028756,ENSMUSG00000026857,ENSMUSG00000041359,ENSMUSG00000020108,ENSMUSG00000040390,ENSMUSG00000029521,ENSMUSG00000003345,ENSMUSG00000021699,ENSMUSG00000092329,ENSMUSG00000033618,ENSMUSG00000022469,ENSMUSG00000021115,ENSMUSG00000059146,ENSMUSG00000021959,ENSMUSG00000026181,ENSMUSG00000020694,ENSMUSG00000036923,ENSMUSG00000038067,…
GO:0060070	canonical Wnt signaling pathway	biological_process	0.00029417	0.024352	71	3712	268	22042	ENSMUSG00000025764,ENSMUSG00000039577,ENSMUSG00000028909,ENSMUSG00000051703,ENSMUSG00000039844,ENSMUSG00000030956,ENSMUSG00000009900,ENSMUSG00000029071,ENSMUSG00000018486,ENSMUSG00000036712,ENSMUSG00000033767,ENSMUSG00000037225,ENSMUSG00000032171,ENSMUSG00000018209,ENSMUSG00000018822,ENSMUSG00000001494,ENSMUSG00000025408,ENSMUSG00000003233,ENSMUSG00000000567,ENSMUSG00000020592,ENSMUSG00000015133,…
GO:0032879	regulation of localization	biological_process	0.00029475	0.024352	534	3712	2646	22042	ENSMUSG00000059412,ENSMUSG00000028657,ENSMUSG00000049775,ENSMUSG00000040524,ENSMUSG00000031028,ENSMUSG00000042632,ENSMUSG00000031390,ENSMUSG00000031955,ENSMUSG00000057672,ENSMUSG00000001496,ENSMUSG00000004654,ENSMUSG00000027257,ENSMUSG00000110195,ENSMUSG00000038976,ENSMUSG00000026923,ENSMUSG00000021340,ENSMUSG00000039166,ENSMUSG00000020894,ENSMUSG00000040652,ENSMUSG00000025068,ENSMUSG00000036006,…
GO:0005773	vacuole	cellular_component	0.00030581	0.025167	125	3712	519	22042	ENSMUSG00000021003,ENSMUSG00000001418,ENSMUSG00000061815,ENSMUSG00000000594,ENSMUSG00000030761,ENSMUSG00000035273,ENSMUSG00000035354,ENSMUSG00000037426,ENSMUSG00000024620,ENSMUSG00000055553,ENSMUSG00000021477,ENSMUSG00000047843,ENSMUSG00000024743,ENSMUSG00000002204,ENSMUSG00000034247,ENSMUSG00000019302,ENSMUSG00000033540,ENSMUSG00000015027,ENSMUSG00000032571,ENSMUSG00000021712,ENSMUSG00000068747,…
GO:1903508	positive regulation of nucleic acid-templated transcription	biological_process	0.00031637	0.025935	347	3712	1671	22042	ENSMUSG00000029267,ENSMUSG00000031565,ENSMUSG00000026637,ENSMUSG00000029521,ENSMUSG00000024921,ENSMUSG00000028059,ENSMUSG00000020919,ENSMUSG00000026805,ENSMUSG00000002250,ENSMUSG00000028756,ENSMUSG00000070002,ENSMUSG00000025085,ENSMUSG00000006127,ENSMUSG00000037032,ENSMUSG00000029167,ENSMUSG00000030722,ENSMUSG00000068551,ENSMUSG00000042279,ENSMUSG00000025499,ENSMUSG00000078249,ENSMUSG00000001988,…
GO:0016568	chromatin modification	biological_process	0.00032424	0.026478	129	3712	543	22042	ENSMUSG00000046791,ENSMUSG00000078249,ENSMUSG00000037447,ENSMUSG00000029687,ENSMUSG00000056770,ENSMUSG00000034748,ENSMUSG00000062906,ENSMUSG00000042506,ENSMUSG00000048930,ENSMUSG00000026436,ENSMUSG00000019777,ENSMUSG00000006456,ENSMUSG00000032185,ENSMUSG00000013787,ENSMUSG00000026873,ENSMUSG00000013822,ENSMUSG00000040007,ENSMUSG00000063952,ENSMUSG00000020661,ENSMUSG00000014030,ENSMUSG00000041187,…
GO:0030833	regulation of actin filament polymerization	biological_process	0.00032581	0.026503	46	3712	159	22042	ENSMUSG00000032186,ENSMUSG00000020639,ENSMUSG00000020152,ENSMUSG00000031558,ENSMUSG00000021338,ENSMUSG00000045664,ENSMUSG00000000915,ENSMUSG00000067889,ENSMUSG00000024835,ENSMUSG00000059456,ENSMUSG00000032366,ENSMUSG00000025372,ENSMUSG00000049775,ENSMUSG00000024142,ENSMUSG00000029675,ENSMUSG00000039043,ENSMUSG00000038067,ENSMUSG00000005628,ENSMUSG00000029622,ENSMUSG00000027944,ENSMUSG00000018126,…
GO:0006399	tRNA metabolic process	biological_process	0.00033135	0.026842	48	3712	166	22042	ENSMUSG00000057541,ENSMUSG00000021905,ENSMUSG00000053286,ENSMUSG00000020549,ENSMUSG00000021807,ENSMUSG00000028331,ENSMUSG00000006191,ENSMUSG00000035585,ENSMUSG00000026618,ENSMUSG00000004233,ENSMUSG00000042389,ENSMUSG00000029097,ENSMUSG00000002825,ENSMUSG00000032044,ENSMUSG00000060950,ENSMUSG00000060152,ENSMUSG00000067369,ENSMUSG00000056310,ENSMUSG00000022386,ENSMUSG00000020781,ENSMUSG00000029173,…
GO:0051338	regulation of transferase activity	biological_process	0.00033251	0.026842	200	3712	898	22042	ENSMUSG00000037224,ENSMUSG00000020715,ENSMUSG00000018209,ENSMUSG00000029053,ENSMUSG00000032171,ENSMUSG00000044716,ENSMUSG00000032911,ENSMUSG00000013646,ENSMUSG00000036923,ENSMUSG00000047281,ENSMUSG00000010047,ENSMUSG00000020272,ENSMUSG00000041936,ENSMUSG00000039737,ENSMUSG00000002963,ENSMUSG00000032392,ENSMUSG00000052752,ENSMUSG00000001786,ENSMUSG00000029468,ENSMUSG00000020901,ENSMUSG00000037225,…
GO:0045859	regulation of protein kinase activity	biological_process	0.00034469	0.02772	159	3712	697	22042	ENSMUSG00000017652,ENSMUSG00000027223,ENSMUSG00000015599,ENSMUSG00000029999,ENSMUSG00000025010,ENSMUSG00000006127,ENSMUSG00000048379,ENSMUSG00000030744,ENSMUSG00000015950,ENSMUSG00000032604,ENSMUSG00000039661,ENSMUSG00000041359,ENSMUSG00000002948,ENSMUSG00000022037,ENSMUSG00000027947,ENSMUSG00000042901,ENSMUSG00000031565,ENSMUSG00000027368,ENSMUSG00000041638,ENSMUSG00000021959,ENSMUSG00000024947,…
GO:0005802	trans-Golgi network	cellular_component	0.00034806	0.027884	58	3712	204	22042	ENSMUSG00000052160,ENSMUSG00000020903,ENSMUSG00000032182,ENSMUSG00000022749,ENSMUSG00000026433,ENSMUSG00000025224,ENSMUSG00000038843,ENSMUSG00000002459,ENSMUSG00000031441,ENSMUSG00000026754,ENSMUSG00000027546,ENSMUSG00000026470,ENSMUSG00000040701,ENSMUSG00000028173,ENSMUSG00000040412,ENSMUSG00000024073,ENSMUSG00000006127,ENSMUSG00000040722,ENSMUSG00000018634,ENSMUSG00000032812,ENSMUSG00000020536,…
GO:0008033	tRNA processing	biological_process	0.00036103	0.028814	35	3712	113	22042	ENSMUSG00000035585,ENSMUSG00000006191,ENSMUSG00000028331,ENSMUSG00000021807,ENSMUSG00000020549,ENSMUSG00000053286,ENSMUSG00000021905,ENSMUSG00000057541,ENSMUSG00000067369,ENSMUSG00000056310,ENSMUSG00000060152,ENSMUSG00000060950,ENSMUSG00000032044,ENSMUSG00000002825,ENSMUSG00000042389,ENSMUSG00000029097,ENSMUSG00000068882,ENSMUSG00000025899,ENSMUSG00000035601,ENSMUSG00000027079,ENSMUSG00000013736,…
GO:0006325	chromatin organization	biological_process	0.00036424	0.028961	158	3712	737	22042	ENSMUSG00000025764,ENSMUSG00000009555,ENSMUSG00000020167,ENSMUSG00000047146,ENSMUSG00000039852,ENSMUSG00000030714,ENSMUSG00000069378,ENSMUSG00000022338,ENSMUSG00000048154,ENSMUSG00000041126,ENSMUSG00000060093,ENSMUSG00000026917,ENSMUSG00000020694,ENSMUSG00000021156,ENSMUSG00000059851,ENSMUSG00000020196,ENSMUSG00000000567,ENSMUSG00000037894,ENSMUSG00000026181,ENSMUSG00000035011,ENSMUSG00000033326,…
GO:0032550	purine ribonucleoside binding	molecular_function	0.00037208	0.029474	403	3712	1892	22042	ENSMUSG00000005907,ENSMUSG00000036737,ENSMUSG00000028664,ENSMUSG00000020827,ENSMUSG00000002102,ENSMUSG00000023286,ENSMUSG00000022758,ENSMUSG00000027580,ENSMUSG00000032842,ENSMUSG00000032936,ENSMUSG00000027394,ENSMUSG00000037580,ENSMUSG00000006740,ENSMUSG00000032570,ENSMUSG00000039954,ENSMUSG00000024981,ENSMUSG00000041187,ENSMUSG00000003644,ENSMUSG00000041064,ENSMUSG00000087236,ENSMUSG00000026198,…
GO:0035639	purine ribonucleoside triphosphate binding	molecular_function	0.00037462	0.029564	400	3712	1877	22042	ENSMUSG00000028469,ENSMUSG00000026489,ENSMUSG00000023809,ENSMUSG00000054252,ENSMUSG00000040086,ENSMUSG00000027935,ENSMUSG00000058444,ENSMUSG00000033658,ENSMUSG00000042167,ENSMUSG00000050553,ENSMUSG00000023852,ENSMUSG00000042978,ENSMUSG00000030643,ENSMUSG00000074793,ENSMUSG00000057672,ENSMUSG00000023755,ENSMUSG00000020307,ENSMUSG00000042249,ENSMUSG00000026207,ENSMUSG00000014602,ENSMUSG00000037514,…
GO:1900006	positive regulation of dendrite development	biological_process	0.00037603	0.029565	32	3712	95	22042	ENSMUSG00000025920,ENSMUSG00000022789,ENSMUSG00000031302,ENSMUSG00000020389,ENSMUSG00000057897,ENSMUSG00000031012,ENSMUSG00000026883,ENSMUSG00000039652,ENSMUSG00000022623,ENSMUSG00000063160,ENSMUSG00000026341,ENSMUSG00000038738,ENSMUSG00000020152,ENSMUSG00000033295,ENSMUSG00000029687,ENSMUSG00000025372,ENSMUSG00000035064,ENSMUSG00000052135,ENSMUSG00000036473,ENSMUSG00000042589,ENSMUSG00000039671,…
GO:0098793	presynapse	cellular_component	0.00039895	0.031251	83	3712	319	22042	ENSMUSG00000009394,ENSMUSG00000040385,ENSMUSG00000031302,ENSMUSG00000027712,ENSMUSG00000022789,ENSMUSG00000019433,ENSMUSG00000026825,ENSMUSG00000035640,ENSMUSG00000031098,ENSMUSG00000038665,ENSMUSG00000030638,ENSMUSG00000021596,ENSMUSG00000028488,ENSMUSG00000022456,ENSMUSG00000053025,ENSMUSG00000037386,ENSMUSG00000026959,ENSMUSG00000024462,ENSMUSG00000040722,ENSMUSG00000024743,ENSMUSG00000030525,…
GO:0071702	organic substance transport	biological_process	0.00040236	0.031384	502	3712	2463	22042	ENSMUSG00000002699,ENSMUSG00000030525,ENSMUSG00000040447,ENSMUSG00000026339,ENSMUSG00000025389,ENSMUSG00000048856,ENSMUSG00000034247,ENSMUSG00000002820,ENSMUSG00000026341,ENSMUSG00000021079,ENSMUSG00000027048,ENSMUSG00000034525,ENSMUSG00000046811,ENSMUSG00000038515,ENSMUSG00000042254,ENSMUSG00000049866,ENSMUSG00000030761,ENSMUSG00000040667,ENSMUSG00000019900,ENSMUSG00000047821,ENSMUSG00000024533,…
GO:0031410	cytoplasmic vesicle	cellular_component	0.00040361	0.031384	277	3712	1284	22042	ENSMUSG00000002778,ENSMUSG00000032571,ENSMUSG00000031812,ENSMUSG00000022032,ENSMUSG00000024533,ENSMUSG00000060090,ENSMUSG00000031098,ENSMUSG00000038665,ENSMUSG00000022865,ENSMUSG00000053025,ENSMUSG00000030761,ENSMUSG00000034112,ENSMUSG00000050379,ENSMUSG00000033540,ENSMUSG00000030873,ENSMUSG00000055805,ENSMUSG00000028836,ENSMUSG00000003033,ENSMUSG00000029361,ENSMUSG00000014748,ENSMUSG00000045573,…
GO:0019637	organophosphate metabolic process	biological_process	0.00041553	0.032192	210	3712	965	22042	ENSMUSG00000058979,ENSMUSG00000027613,ENSMUSG00000030541,ENSMUSG00000015085,ENSMUSG00000025648,ENSMUSG00000026817,ENSMUSG00000034748,ENSMUSG00000022013,ENSMUSG00000059456,ENSMUSG00000030695,ENSMUSG00000070366,ENSMUSG00000037686,ENSMUSG00000037580,ENSMUSG00000035596,ENSMUSG00000023827,ENSMUSG00000060600,ENSMUSG00000025728,ENSMUSG00000058486,ENSMUSG00000024981,ENSMUSG00000029432,ENSMUSG00000074064,…
GO:0031267	small GTPase binding	molecular_function	0.00041915	0.032354	83	3712	315	22042	ENSMUSG00000037533,ENSMUSG00000037933,ENSMUSG00000024456,ENSMUSG00000036206,ENSMUSG00000020536,ENSMUSG00000014601,ENSMUSG00000033039,ENSMUSG00000036104,ENSMUSG00000024174,ENSMUSG00000026721,ENSMUSG00000028059,ENSMUSG00000042328,ENSMUSG00000032182,ENSMUSG00000030766,ENSMUSG00000026790,ENSMUSG00000028468,ENSMUSG00000027002,ENSMUSG00000026433,ENSMUSG00000041879,ENSMUSG00000029174,ENSMUSG00000042492,…
GO:0015630	microtubule cytoskeleton	cellular_component	0.00042488	0.032461	259	3712	1174	22042	ENSMUSG00000023009,ENSMUSG00000024073,ENSMUSG00000034121,ENSMUSG00000013155,ENSMUSG00000020973,ENSMUSG00000024456,ENSMUSG00000002104,ENSMUSG00000028438,ENSMUSG00000066440,ENSMUSG00000036686,ENSMUSG00000023072,ENSMUSG00000015599,ENSMUSG00000028931,ENSMUSG00000028059,ENSMUSG00000039849,ENSMUSG00000074115,ENSMUSG00000026637,ENSMUSG00000038545,ENSMUSG00000015994,ENSMUSG00000056215,ENSMUSG00000018841,…
GO:0072657	protein localization to membrane	biological_process	0.00042491	0.032461	115	3712	474	22042	ENSMUSG00000057914,ENSMUSG00000039470,ENSMUSG00000028664,ENSMUSG00000038235,ENSMUSG00000021820,ENSMUSG00000029392,ENSMUSG00000029071,ENSMUSG00000009900,ENSMUSG00000022771,ENSMUSG00000020216,ENSMUSG00000040249,ENSMUSG00000048483,ENSMUSG00000025816,ENSMUSG00000000881,ENSMUSG00000054065,ENSMUSG00000025499,ENSMUSG00000006740,ENSMUSG00000067629,ENSMUSG00000037553,ENSMUSG00000021124,ENSMUSG00000019802,…
GO:0032549	ribonucleoside binding	molecular_function	0.00042514	0.032461	403	3712	1895	22042	ENSMUSG00000052273,ENSMUSG00000027655,ENSMUSG00000024830,ENSMUSG00000074305,ENSMUSG00000042535,ENSMUSG00000041859,ENSMUSG00000007591,ENSMUSG00000032109,ENSMUSG00000057342,ENSMUSG00000018581,ENSMUSG00000004768,ENSMUSG00000004451,ENSMUSG00000024524,ENSMUSG00000002748,ENSMUSG00000022610,ENSMUSG00000047986,ENSMUSG00000020821,ENSMUSG00000043505,ENSMUSG00000026426,ENSMUSG00000030409,ENSMUSG00000035064,…
GO:0043549	regulation of kinase activity	biological_process	0.0004273	0.032498	174	3712	772	22042	ENSMUSG00000044827,ENSMUSG00000035027,ENSMUSG00000035804,ENSMUSG00000050315,ENSMUSG00000033352,ENSMUSG00000002699,ENSMUSG00000035020,ENSMUSG00000021326,ENSMUSG00000037706,ENSMUSG00000030525,ENSMUSG00000060216,ENSMUSG00000032571,ENSMUSG00000040479,ENSMUSG00000002068,ENSMUSG00000018411,ENSMUSG00000034614,ENSMUSG00000026626,ENSMUSG00000009621,ENSMUSG00000048458,ENSMUSG00000024212,ENSMUSG00000008734,…
GO:0008289	lipid binding	molecular_function	0.00042869	0.032498	162	3712	714	22042	ENSMUSG00000005534,ENSMUSG00000016200,ENSMUSG00000033389,ENSMUSG00000058908,ENSMUSG00000030881,ENSMUSG00000021669,ENSMUSG00000040276,ENSMUSG00000030279,ENSMUSG00000068580,ENSMUSG00000037992,ENSMUSG00000033161,ENSMUSG00000027483,ENSMUSG00000046562,ENSMUSG00000067889,ENSMUSG00000037936,ENSMUSG00000000915,ENSMUSG00000024743,ENSMUSG00000022575,ENSMUSG00000053119,ENSMUSG00000007279,ENSMUSG00000044827,…
GO:0008092	cytoskeletal protein binding	molecular_function	0.00043652	0.032973	212	3712	936	22042	ENSMUSG00000033161,ENSMUSG00000037992,ENSMUSG00000039952,ENSMUSG00000020821,ENSMUSG00000023826,ENSMUSG00000036718,ENSMUSG00000024835,ENSMUSG00000031962,ENSMUSG00000028656,ENSMUSG00000055805,ENSMUSG00000000915,ENSMUSG00000067889,ENSMUSG00000021782,ENSMUSG00000031461,ENSMUSG00000049134,ENSMUSG00000028525,ENSMUSG00000028613,ENSMUSG00000041609,ENSMUSG00000063439,ENSMUSG00000028464,ENSMUSG00000022044,…
GO:0001883	purine nucleoside binding	molecular_function	0.0004419	0.033261	403	3712	1896	22042	ENSMUSG00000029203,ENSMUSG00000022108,ENSMUSG00000059456,ENSMUSG00000025665,ENSMUSG00000022443,ENSMUSG00000025499,ENSMUSG00000020601,ENSMUSG00000025648,ENSMUSG00000026817,ENSMUSG00000015085,ENSMUSG00000031376,ENSMUSG00000032380,ENSMUSG00000075289,ENSMUSG00000034674,ENSMUSG00000028289,ENSMUSG00000059970,ENSMUSG00000045983,ENSMUSG00000037337,ENSMUSG00000003660,ENSMUSG00000018841,ENSMUSG00000026437,…
GO:0006366	transcription from RNA polymerase II promoter	biological_process	0.00044594	0.033445	401	3712	1989	22042	ENSMUSG00000003662,ENSMUSG00000039661,ENSMUSG00000071359,ENSMUSG00000021810,ENSMUSG00000023010,ENSMUSG00000017652,ENSMUSG00000056673,ENSMUSG00000029994,ENSMUSG00000041638,ENSMUSG00000043342,ENSMUSG00000024563,ENSMUSG00000020086,ENSMUSG00000061809,ENSMUSG00000050295,ENSMUSG00000024947,ENSMUSG00000026201,ENSMUSG00000050232,ENSMUSG00000037622,ENSMUSG00000017210,ENSMUSG00000100642,ENSMUSG00000030400,…
GO:0017016	Ras GTPase binding	molecular_function	0.00044853	0.033498	79	3712	298	22042	ENSMUSG00000027002,ENSMUSG00000028468,ENSMUSG00000026790,ENSMUSG00000041879,ENSMUSG00000029174,ENSMUSG00000026433,ENSMUSG00000028059,ENSMUSG00000042328,ENSMUSG00000032182,ENSMUSG00000024174,ENSMUSG00000026721,ENSMUSG00000030766,ENSMUSG00000014601,ENSMUSG00000033039,ENSMUSG00000024456,ENSMUSG00000020536,ENSMUSG00000036206,ENSMUSG00000036104,ENSMUSG00000037533,ENSMUSG00000037933,ENSMUSG00000028068,…
GO:0050773	regulation of dendrite development	biological_process	0.00045043	0.033498	49	3712	168	22042	ENSMUSG00000003575,ENSMUSG00000038545,ENSMUSG00000037062,ENSMUSG00000020224,ENSMUSG00000021782,ENSMUSG00000032185,ENSMUSG00000022864,ENSMUSG00000028613,ENSMUSG00000040276,ENSMUSG00000000632,ENSMUSG00000034867,ENSMUSG00000033389,ENSMUSG00000019777,ENSMUSG00000043051,ENSMUSG00000032526,ENSMUSG00000039671,ENSMUSG00000031292,ENSMUSG00000021701,ENSMUSG00000042700,ENSMUSG00000052135,ENSMUSG00000032513,…
GO:0005215	transporter activity	molecular_function	0.00045139	0.033498	257	3712	1177	22042	ENSMUSG00000023032,ENSMUSG00000059456,ENSMUSG00000035200,ENSMUSG00000035506,ENSMUSG00000081534,ENSMUSG00000022742,ENSMUSG00000040966,ENSMUSG00000027895,ENSMUSG00000038486,ENSMUSG00000079055,ENSMUSG00000042644,ENSMUSG00000031376,ENSMUSG00000014444,ENSMUSG00000005674,ENSMUSG00000023942,ENSMUSG00000041301,ENSMUSG00000015968,ENSMUSG00000037336,ENSMUSG00000029406,ENSMUSG00000001249,ENSMUSG00000055489,…
GO:0048870	cell motility	biological_process	0.00045701	0.033589	302	3712	1457	22042	ENSMUSG00000031465,ENSMUSG00000032380,ENSMUSG00000035596,ENSMUSG00000042289,ENSMUSG00000048534,ENSMUSG00000025499,ENSMUSG00000022443,ENSMUSG00000059456,ENSMUSG00000030695,ENSMUSG00000021451,ENSMUSG00000031391,ENSMUSG00000026814,ENSMUSG00000024163,ENSMUSG00000025485,ENSMUSG00000024456,ENSMUSG00000026383,ENSMUSG00000002250,ENSMUSG00000039637,ENSMUSG00000040026,ENSMUSG00000074785,ENSMUSG00000042306,…
GO:0051674	localization of cell	biological_process	0.00045701	0.033589	302	3712	1457	22042	ENSMUSG00000029449,ENSMUSG00000044033,ENSMUSG00000031779,ENSMUSG00000022596,ENSMUSG00000031553,ENSMUSG00000022416,ENSMUSG00000024219,ENSMUSG00000054836,ENSMUSG00000026181,ENSMUSG00000034855,ENSMUSG00000020654,ENSMUSG00000068290,ENSMUSG00000036995,ENSMUSG00000006958,ENSMUSG00000030149,ENSMUSG00000025224,ENSMUSG00000000392,ENSMUSG00000021699,ENSMUSG00000045039,ENSMUSG00000000562,ENSMUSG00000038843,…
GO:0051239	regulation of multicellular organismal process	biological_process	0.00045784	0.033589	582	3712	2966	22042	ENSMUSG00000021820,ENSMUSG00000009555,ENSMUSG00000057914,ENSMUSG00000041540,ENSMUSG00000042419,ENSMUSG00000036712,ENSMUSG00000026072,ENSMUSG00000028068,ENSMUSG00000074121,ENSMUSG00000039069,ENSMUSG00000032171,ENSMUSG00000018822,ENSMUSG00000018209,ENSMUSG00000038708,ENSMUSG00000020224,ENSMUSG00000025512,ENSMUSG00000005124,ENSMUSG00000047281,ENSMUSG00000006538,ENSMUSG00000028101,ENSMUSG00000022875,…
GO:0043506	regulation of JUN kinase activity	biological_process	0.00045957	0.033589	29	3712	89	22042	ENSMUSG00000002948,ENSMUSG00000033327,ENSMUSG00000042724,ENSMUSG00000037337,ENSMUSG00000057531,ENSMUSG00000033352,ENSMUSG00000020715,ENSMUSG00000022382,ENSMUSG00000030744,ENSMUSG00000026883,ENSMUSG00000031392,ENSMUSG00000003233,ENSMUSG00000045005,ENSMUSG00000027223,ENSMUSG00000024039,ENSMUSG00000026942,ENSMUSG00000024163,ENSMUSG00000024013,ENSMUSG00000027398,ENSMUSG00000033618,ENSMUSG00000059456,…
GO:0016772	transferase activity, transferring phosphorus-containing groups	molecular_function	0.00046056	0.033589	220	3712	984	22042	ENSMUSG00000004054,ENSMUSG00000035064,ENSMUSG00000063065,ENSMUSG00000028959,ENSMUSG00000030409,ENSMUSG00000035891,ENSMUSG00000021701,ENSMUSG00000029162,ENSMUSG00000028078,ENSMUSG00000002748,ENSMUSG00000039771,ENSMUSG00000021611,ENSMUSG00000021669,ENSMUSG00000022610,ENSMUSG00000005534,ENSMUSG00000024830,ENSMUSG00000074305,ENSMUSG00000020718,ENSMUSG00000057342,ENSMUSG00000007591,ENSMUSG00000037112,…
GO:1901135	carbohydrate derivative metabolic process	biological_process	0.00047921	0.034829	223	3712	1032	22042	ENSMUSG00000027963,ENSMUSG00000089704,ENSMUSG00000029468,ENSMUSG00000020793,ENSMUSG00000037225,ENSMUSG00000035930,ENSMUSG00000033792,ENSMUSG00000024014,ENSMUSG00000058297,ENSMUSG00000036620,ENSMUSG00000015869,ENSMUSG00000002963,ENSMUSG00000036561,ENSMUSG00000017664,ENSMUSG00000032392,ENSMUSG00000047146,ENSMUSG00000005043,ENSMUSG00000031659,ENSMUSG00000010047,ENSMUSG00000006538,ENSMUSG00000025041,…
GO:0001882	nucleoside binding	molecular_function	0.00048321	0.035	404	3712	1903	22042	ENSMUSG00000040383,ENSMUSG00000022456,ENSMUSG00000020870,ENSMUSG00000012609,ENSMUSG00000024620,ENSMUSG00000032384,ENSMUSG00000023353,ENSMUSG00000023277,ENSMUSG00000023908,ENSMUSG00000024006,ENSMUSG00000024969,ENSMUSG00000034472,ENSMUSG00000021666,ENSMUSG00000074673,ENSMUSG00000027546,ENSMUSG00000057963,ENSMUSG00000031441,ENSMUSG00000022789,ENSMUSG00000001583,ENSMUSG00000020277,ENSMUSG00000019432,…
GO:0000139	Golgi membrane	cellular_component	0.00049265	0.035562	137	3712	570	22042	ENSMUSG00000028173,ENSMUSG00000021484,ENSMUSG00000025484,ENSMUSG00000028538,ENSMUSG00000015747,ENSMUSG00000039463,ENSMUSG00000032812,ENSMUSG00000060402,ENSMUSG00000040722,ENSMUSG00000023908,ENSMUSG00000028700,ENSMUSG00000001155,ENSMUSG00000068747,ENSMUSG00000022789,ENSMUSG00000038208,ENSMUSG00000037062,ENSMUSG00000042532,ENSMUSG00000025607,ENSMUSG00000026923,ENSMUSG00000028049,ENSMUSG00000055681,…
GO:0085029	extracellular matrix assembly	biological_process	0.000502	0.036114	14	3712	32	22042	ENSMUSG00000000567,ENSMUSG00000026479,ENSMUSG00000024909,ENSMUSG00000006538,ENSMUSG00000042436,ENSMUSG00000021186,ENSMUSG00000003665,ENSMUSG00000033327,ENSMUSG00000026923,ENSMUSG00000048537,ENSMUSG00000033792,ENSMUSG00000004894,ENSMUSG00000024529,ENSMUSG00000039952
GO:0005765	lysosomal membrane	cellular_component	0.00051287	0.03669	49	3712	171	22042	ENSMUSG00000036503,ENSMUSG00000057342,ENSMUSG00000031959,ENSMUSG00000021124,ENSMUSG00000031021,ENSMUSG00000002103,ENSMUSG00000045176,ENSMUSG00000068264,ENSMUSG00000028475,ENSMUSG00000002320,ENSMUSG00000032127,ENSMUSG00000026519,ENSMUSG00000033253,ENSMUSG00000035206,ENSMUSG00000028699,ENSMUSG00000029151,ENSMUSG00000036833,ENSMUSG00000026426,ENSMUSG00000068663,ENSMUSG00000049506,ENSMUSG00000023030,…
GO:0032956	regulation of actin cytoskeleton organization	biological_process	0.00051426	0.03669	82	3712	327	22042	ENSMUSG00000036995,ENSMUSG00000030766,ENSMUSG00000022469,ENSMUSG00000030000,ENSMUSG00000059146,ENSMUSG00000037926,ENSMUSG00000116165,ENSMUSG00000026181,ENSMUSG00000059923,ENSMUSG00000081683,ENSMUSG00000056972,ENSMUSG00000028328,ENSMUSG00000037552,ENSMUSG00000031355,ENSMUSG00000038524,ENSMUSG00000037519,ENSMUSG00000027002,ENSMUSG00000058587,ENSMUSG00000048096,ENSMUSG00000025235,ENSMUSG00000018012,…
GO:1901700	response to oxygen-containing compound	biological_process	0.00051523	0.03669	333	3712	1634	22042	ENSMUSG00000024913,ENSMUSG00000035042,ENSMUSG00000029528,ENSMUSG00000022620,ENSMUSG00000022996,ENSMUSG00000044453,ENSMUSG00000026187,ENSMUSG00000030110,ENSMUSG00000022255,ENSMUSG00000001729,ENSMUSG00000020882,ENSMUSG00000015452,ENSMUSG00000096472,ENSMUSG00000055401,ENSMUSG00000005950,ENSMUSG00000004040,ENSMUSG00000031558,ENSMUSG00000003184,ENSMUSG00000000766,ENSMUSG00000033174,ENSMUSG00000031748,…
GO:0060078	regulation of postsynaptic membrane potential	biological_process	0.00055236	0.039203	40	3712	132	22042	ENSMUSG00000029071,ENSMUSG00000022758,ENSMUSG00000039671,ENSMUSG00000000766,ENSMUSG00000042589,ENSMUSG00000036473,ENSMUSG00000023826,ENSMUSG00000005950,ENSMUSG00000029470,ENSMUSG00000059456,ENSMUSG00000025372,ENSMUSG00000051331,ENSMUSG00000030409,ENSMUSG00000071657,ENSMUSG00000029468,ENSMUSG00000035200,ENSMUSG00000057880,ENSMUSG00000023942,ENSMUSG00000029053,ENSMUSG00000070570,ENSMUSG00000027895,…
GO:0043254	regulation of protein complex assembly	biological_process	0.00055806	0.039475	104	3712	431	22042	ENSMUSG00000034867,ENSMUSG00000044433,ENSMUSG00000020238,ENSMUSG00000058756,ENSMUSG00000050106,ENSMUSG00000004451,ENSMUSG00000022996,ENSMUSG00000037062,ENSMUSG00000003873,ENSMUSG00000002968,ENSMUSG00000000915,ENSMUSG00000067889,ENSMUSG00000040811,ENSMUSG00000024835,ENSMUSG00000025372,ENSMUSG00000058056,ENSMUSG00000026496,ENSMUSG00000031558,ENSMUSG00000021338,ENSMUSG00000029675,ENSMUSG00000045302,…
GO:1901214	regulation of neuron death	biological_process	0.00056237	0.039647	83	3712	333	22042	ENSMUSG00000029167,ENSMUSG00000018634,ENSMUSG00000034105,ENSMUSG00000028756,ENSMUSG00000002104,ENSMUSG00000057531,ENSMUSG00000032115,ENSMUSG00000002948,ENSMUSG00000038473,ENSMUSG00000020108,ENSMUSG00000022037,ENSMUSG00000023011,ENSMUSG00000025229,ENSMUSG00000020716,ENSMUSG00000030341,ENSMUSG00000026805,ENSMUSG00000040663,ENSMUSG00000031628,ENSMUSG00000063856,ENSMUSG00000025408,ENSMUSG00000038067,…
GO:0048585	negative regulation of response to stimulus	biological_process	0.00056474	0.039682	322	3712	1550	22042	ENSMUSG00000039810,ENSMUSG00000041120,ENSMUSG00000032737,ENSMUSG00000032118,ENSMUSG00000028850,ENSMUSG00000000282,ENSMUSG00000074491,ENSMUSG00000028496,ENSMUSG00000053647,ENSMUSG00000028599,ENSMUSG00000020716,ENSMUSG00000023011,ENSMUSG00000022875,ENSMUSG00000030341,ENSMUSG00000009293,ENSMUSG00000024182,ENSMUSG00000037224,ENSMUSG00000067629,ENSMUSG00000032171,ENSMUSG00000018822,ENSMUSG00000018209,…
GO:0009790	embryo development	biological_process	0.00060465	0.042345	224	3712	1049	22042	ENSMUSG00000034121,ENSMUSG00000025235,ENSMUSG00000051920,ENSMUSG00000011658,ENSMUSG00000000555,ENSMUSG00000024073,ENSMUSG00000052957,ENSMUSG00000006127,ENSMUSG00000036617,ENSMUSG00000026383,ENSMUSG00000070002,ENSMUSG00000024563,ENSMUSG00000043342,ENSMUSG00000024947,ENSMUSG00000021959,ENSMUSG00000050295,ENSMUSG00000037622,ENSMUSG00000028940,ENSMUSG00000020260,ENSMUSG00000001249,ENSMUSG00000030400,…
GO:0004672	protein kinase activity	molecular_function	0.00060925	0.04243	149	3712	634	22042	ENSMUSG00000030849,ENSMUSG00000008090,ENSMUSG00000042282,ENSMUSG00000060477,ENSMUSG00000019893,ENSMUSG00000057897,ENSMUSG00000031012,ENSMUSG00000020389,ENSMUSG00000032113,ENSMUSG00000032571,ENSMUSG00000075590,ENSMUSG00000035580,ENSMUSG00000037112,ENSMUSG00000016528,ENSMUSG00000073563,ENSMUSG00000033352,ENSMUSG00000053436,ENSMUSG00000000127,ENSMUSG00000035027,ENSMUSG00000029674,ENSMUSG00000003534,…
GO:0021549	cerebellum development	biological_process	0.00060986	0.04243	33	3712	109	22042	ENSMUSG00000048402,ENSMUSG00000005893,ENSMUSG00000052957,ENSMUSG00000029167,ENSMUSG00000022962,ENSMUSG00000027079,ENSMUSG00000023011,ENSMUSG00000050295,ENSMUSG00000024039,ENSMUSG00000066129,ENSMUSG00000058153,ENSMUSG00000014773,ENSMUSG00000020456,ENSMUSG00000039137,ENSMUSG00000057880,ENSMUSG00000001911,ENSMUSG00000058975,ENSMUSG00000000632,ENSMUSG00000044933,ENSMUSG00000026121,ENSMUSG00000006930,…
GO:0070160	occluding junction	cellular_component	0.00061332	0.042531	40	3712	141	22042	ENSMUSG00000012296,ENSMUSG00000026657,ENSMUSG00000045005,ENSMUSG00000025812,ENSMUSG00000027935,ENSMUSG00000071317,ENSMUSG00000029053,ENSMUSG00000068876,ENSMUSG00000022436,ENSMUSG00000048534,ENSMUSG00000094592,ENSMUSG00000022255,ENSMUSG00000000881,ENSMUSG00000003269,ENSMUSG00000079592,ENSMUSG00000017167,ENSMUSG00000026955,ENSMUSG00000047109,ENSMUSG00000036718,ENSMUSG00000038235,ENSMUSG00000026442,…
GO:0080134	regulation of response to stress	biological_process	0.00061858	0.042755	270	3712	1285	22042	ENSMUSG00000037820,ENSMUSG00000028599,ENSMUSG00000053647,ENSMUSG00000041287,ENSMUSG00000028850,ENSMUSG00000031392,ENSMUSG00000032118,ENSMUSG00000057531,ENSMUSG00000074155,ENSMUSG00000033618,ENSMUSG00000060548,ENSMUSG00000051279,ENSMUSG00000009293,ENSMUSG00000053219,ENSMUSG00000030341,ENSMUSG00000022875,ENSMUSG00000000791,ENSMUSG00000002496,ENSMUSG00000059714,ENSMUSG00000078452,ENSMUSG00000021156,…
GO:0010256	endomembrane system organization	biological_process	0.00063054	0.043439	137	3712	574	22042	ENSMUSG00000039637,ENSMUSG00000002104,ENSMUSG00000060671,ENSMUSG00000030055,ENSMUSG00000006127,ENSMUSG00000036104,ENSMUSG00000071359,ENSMUSG00000027364,ENSMUSG00000041842,ENSMUSG00000028917,ENSMUSG00000045629,ENSMUSG00000037519,ENSMUSG00000022037,ENSMUSG00000060131,ENSMUSG00000033589,ENSMUSG00000028152,ENSMUSG00000001143,ENSMUSG00000021115,ENSMUSG00000035189,ENSMUSG00000028603,ENSMUSG00000031543,…
GO:0018230	peptidyl-L-cysteine S-palmitoylation	biological_process	0.00064539	0.044175	11	3712	22	22042	ENSMUSG00000013921,ENSMUSG00000048483,ENSMUSG00000006463,ENSMUSG00000031823,ENSMUSG00000025786,ENSMUSG00000015335,ENSMUSG00000069189,ENSMUSG00000042532,ENSMUSG00000037553,ENSMUSG00000024982,ENSMUSG00000039470
GO:0018231	peptidyl-S-diacylglycerol-L-cysteine biosynthetic process from peptidyl-cysteine	biological_process	0.00064539	0.044175	11	3712	22	22042	ENSMUSG00000042532,ENSMUSG00000037553,ENSMUSG00000024982,ENSMUSG00000039470,ENSMUSG00000013921,ENSMUSG00000048483,ENSMUSG00000006463,ENSMUSG00000031823,ENSMUSG00000025786,ENSMUSG00000069189,ENSMUSG00000015335
GO:0071900	regulation of protein serine/threonine kinase activity	biological_process	0.00066002	0.04503	103	3712	433	22042	ENSMUSG00000004451,ENSMUSG00000069631,ENSMUSG00000045005,ENSMUSG00000029528,ENSMUSG00000024913,ENSMUSG00000051998,ENSMUSG00000030110,ENSMUSG00000032591,ENSMUSG00000058444,ENSMUSG00000005534,ENSMUSG00000022414,ENSMUSG00000025473,ENSMUSG00000032554,ENSMUSG00000040687,ENSMUSG00000015452,ENSMUSG00000096472,ENSMUSG00000037664,ENSMUSG00000004054,ENSMUSG00000037944,ENSMUSG00000001729,ENSMUSG00000063065,…
GO:0006357	regulation of transcription from RNA polymerase II promoter	biological_process	0.00066962	0.045484	388	3712	1929	22042	ENSMUSG00000057133,ENSMUSG00000042625,ENSMUSG00000041287,ENSMUSG00000021221,ENSMUSG00000041120,ENSMUSG00000000282,ENSMUSG00000053647,ENSMUSG00000023055,ENSMUSG00000061911,ENSMUSG00000022529,ENSMUSG00000042377,ENSMUSG00000041530,ENSMUSG00000005893,ENSMUSG00000024826,ENSMUSG00000003992,ENSMUSG00000022389,ENSMUSG00000051279,ENSMUSG00000026934,ENSMUSG00000000902,ENSMUSG00000014773,ENSMUSG00000059436,…
GO:0050890	cognition	biological_process	0.00067112	0.045484	78	3712	306	22042	ENSMUSG00000026768,ENSMUSG00000000594,ENSMUSG00000025318,ENSMUSG00000026959,ENSMUSG00000022623,ENSMUSG00000039652,ENSMUSG00000030525,ENSMUSG00000033768,ENSMUSG00000021750,ENSMUSG00000031302,ENSMUSG00000002900,ENSMUSG00000032239,ENSMUSG00000053004,ENSMUSG00000039059,ENSMUSG00000027254,ENSMUSG00000038665,ENSMUSG00000027398,ENSMUSG00000018411,ENSMUSG00000020423,ENSMUSG00000058756,ENSMUSG00000022489,…
GO:0061024	membrane organization	biological_process	0.00067312	0.045484	216	3712	1047	22042	ENSMUSG00000068663,ENSMUSG00000070000,ENSMUSG00000054065,ENSMUSG00000035086,ENSMUSG00000020216,ENSMUSG00000029468,ENSMUSG00000029392,ENSMUSG00000000631,ENSMUSG00000032127,ENSMUSG00000022771,ENSMUSG00000057914,ENSMUSG00000032377,ENSMUSG00000039470,ENSMUSG00000021820,ENSMUSG00000059714,ENSMUSG00000041936,ENSMUSG00000010047,ENSMUSG00000053768,ENSMUSG00000031982,ENSMUSG00000039201,ENSMUSG00000044716,…
GO:0030808	regulation of nucleotide biosynthetic process	biological_process	0.00068273	0.04584	24	3712	72	22042	ENSMUSG00000004654,ENSMUSG00000021373,ENSMUSG00000028656,ENSMUSG00000009995,ENSMUSG00000026496,ENSMUSG00000004040,ENSMUSG00000020793,ENSMUSG00000029361,ENSMUSG00000000766,ENSMUSG00000039059,ENSMUSG00000020654,ENSMUSG00000020716,ENSMUSG00000020140,ENSMUSG00000023826,ENSMUSG00000018634,ENSMUSG00000024462,ENSMUSG00000031659,ENSMUSG00000029167,ENSMUSG00000024524,ENSMUSG00000027010,ENSMUSG00000032633,…
GO:1900371	regulation of purine nucleotide biosynthetic process	biological_process	0.00068273	0.04584	24	3712	72	22042	ENSMUSG00000021373,ENSMUSG00000004654,ENSMUSG00000028656,ENSMUSG00000026496,ENSMUSG00000009995,ENSMUSG00000020793,ENSMUSG00000004040,ENSMUSG00000000766,ENSMUSG00000029361,ENSMUSG00000039059,ENSMUSG00000020140,ENSMUSG00000020716,ENSMUSG00000020654,ENSMUSG00000023826,ENSMUSG00000018634,ENSMUSG00000024462,ENSMUSG00000024524,ENSMUSG00000031659,ENSMUSG00000029167,ENSMUSG00000027010,ENSMUSG00000053368,…
GO:0040011	locomotion	biological_process	0.00068894	0.046111	343	3712	1680	22042	ENSMUSG00000040952,ENSMUSG00000046761,ENSMUSG00000032171,ENSMUSG00000059714,ENSMUSG00000000567,ENSMUSG00000004151,ENSMUSG00000002057,ENSMUSG00000010047,ENSMUSG00000032911,ENSMUSG00000039852,ENSMUSG00000040511,ENSMUSG00000000631,ENSMUSG00000042766,ENSMUSG00000026072,ENSMUSG00000059439,ENSMUSG00000032366,ENSMUSG00000033295,ENSMUSG00000001786,ENSMUSG00000031740,ENSMUSG00000059230,ENSMUSG00000039936,…
GO:0090066	regulation of anatomical structure size	biological_process	0.00070392	0.046965	119	3712	506	22042	ENSMUSG00000022623,ENSMUSG00000021549,ENSMUSG00000029674,ENSMUSG00000000127,ENSMUSG00000022382,ENSMUSG00000006818,ENSMUSG00000023277,ENSMUSG00000011096,ENSMUSG00000053119,ENSMUSG00000046714,ENSMUSG00000030545,ENSMUSG00000037316,ENSMUSG00000021326,ENSMUSG00000059201,ENSMUSG00000032702,ENSMUSG00000039621,ENSMUSG00000036832,ENSMUSG00000026341,ENSMUSG00000029683,ENSMUSG00000006728,ENSMUSG00000022488,…
GO:0008064	regulation of actin polymerization or depolymerization	biological_process	0.00070887	0.047101	49	3712	177	22042	ENSMUSG00000027002,ENSMUSG00000029683,ENSMUSG00000038524,ENSMUSG00000037405,ENSMUSG00000019944,ENSMUSG00000028328,ENSMUSG00000056972,ENSMUSG00000037552,ENSMUSG00000022488,ENSMUSG00000116165,ENSMUSG00000059923,ENSMUSG00000018924,ENSMUSG00000024533,ENSMUSG00000037926,ENSMUSG00000030000,ENSMUSG00000000127,ENSMUSG00000021549,ENSMUSG00000023277,ENSMUSG00000021326,ENSMUSG00000037316,ENSMUSG00000018012,…
GO:0009719	response to endogenous stimulus	biological_process	0.00071265	0.047101	343	3712	1671	22042	ENSMUSG00000037712,ENSMUSG00000032171,ENSMUSG00000018822,ENSMUSG00000074121,ENSMUSG00000029622,ENSMUSG00000020592,ENSMUSG00000028101,ENSMUSG00000006538,ENSMUSG00000026641,ENSMUSG00000000567,ENSMUSG00000058975,ENSMUSG00000010047,ENSMUSG00000022463,ENSMUSG00000001494,ENSMUSG00000050069,ENSMUSG00000036040,ENSMUSG00000039844,ENSMUSG00000035431,ENSMUSG00000025226,ENSMUSG00000059439,ENSMUSG00000022061,…
GO:0097011	cellular response to granulocyte macrophage colony-stimulating factor stimulus	biological_process	0.00071487	0.047101	7	3712	11	22042	ENSMUSG00000028469,ENSMUSG00000044786,ENSMUSG00000023274,ENSMUSG00000001729,ENSMUSG00000003382,ENSMUSG00000022489,ENSMUSG00000110195
GO:0097012	response to granulocyte macrophage colony-stimulating factor	biological_process	0.00071487	0.047101	7	3712	11	22042	ENSMUSG00000044786,ENSMUSG00000001729,ENSMUSG00000023274,ENSMUSG00000028469,ENSMUSG00000003382,ENSMUSG00000110195,ENSMUSG00000022489
GO:0051020	GTPase binding	molecular_function	0.00072853	0.047852	90	3712	353	22042	ENSMUSG00000039678,ENSMUSG00000032517,ENSMUSG00000031691,ENSMUSG00000033389,ENSMUSG00000017639,ENSMUSG00000034867,ENSMUSG00000044456,ENSMUSG00000042473,ENSMUSG00000022436,ENSMUSG00000041609,ENSMUSG00000052296,ENSMUSG00000038520,ENSMUSG00000032356,ENSMUSG00000022100,ENSMUSG00000025265,ENSMUSG00000057672,ENSMUSG00000030685,ENSMUSG00000004054,ENSMUSG00000055805,ENSMUSG00000035969,ENSMUSG00000023923,…
GO:0031344	regulation of cell projection organization	biological_process	0.0007361	0.048131	166	3712	723	22042	ENSMUSG00000042589,ENSMUSG00000023826,ENSMUSG00000021701,ENSMUSG00000031389,ENSMUSG00000039671,ENSMUSG00000037754,ENSMUSG00000028064,ENSMUSG00000024835,ENSMUSG00000035064,ENSMUSG00000037944,ENSMUSG00000028613,ENSMUSG00000021782,ENSMUSG00000023972,ENSMUSG00000030539,ENSMUSG00000032526,ENSMUSG00000008734,ENSMUSG00000043051,ENSMUSG00000033389,ENSMUSG00000061353,ENSMUSG00000034867,ENSMUSG00000000632,…
GO:1902531	regulation of intracellular signal transduction	biological_process	0.00073732	0.048131	342	3712	1683	22042	ENSMUSG00000032537,ENSMUSG00000024142,ENSMUSG00000024013,ENSMUSG00000020307,ENSMUSG00000035212,ENSMUSG00000038224,ENSMUSG00000042632,ENSMUSG00000032356,ENSMUSG00000038383,ENSMUSG00000037346,ENSMUSG00000003269,ENSMUSG00000022414,ENSMUSG00000058444,ENSMUSG00000003873,ENSMUSG00000110195,ENSMUSG00000026923,ENSMUSG00000038845,ENSMUSG00000039166,ENSMUSG00000054252,ENSMUSG00000050552,ENSMUSG00000028469,…
GO:0015629	actin cytoskeleton	cellular_component	0.00073983	0.048146	111	3712	454	22042	ENSMUSG00000022443,ENSMUSG00000038456,ENSMUSG00000062190,ENSMUSG00000033763,ENSMUSG00000032366,ENSMUSG00000030695,ENSMUSG00000020152,ENSMUSG00000032186,ENSMUSG00000000631,ENSMUSG00000032127,ENSMUSG00000001630,ENSMUSG00000009739,ENSMUSG00000027194,ENSMUSG00000005628,ENSMUSG00000027944,ENSMUSG00000072720,ENSMUSG00000059714,ENSMUSG00000029622,ENSMUSG00000026418,ENSMUSG00000067818,ENSMUSG00000020439,…
GO:0044281	small molecule metabolic process	biological_process	0.00076174	0.04942	362	3712	1753	22042	ENSMUSG00000021982,ENSMUSG00000010755,ENSMUSG00000024213,ENSMUSG00000031387,ENSMUSG00000019916,ENSMUSG00000025153,ENSMUSG00000032604,ENSMUSG00000041440,ENSMUSG00000002250,ENSMUSG00000028756,ENSMUSG00000028931,ENSMUSG00000029167,ENSMUSG00000006127,ENSMUSG00000074797,ENSMUSG00000074115,ENSMUSG00000020919,ENSMUSG00000044788,ENSMUSG00000024843,ENSMUSG00000005951,ENSMUSG00000116378,ENSMUSG00000026245,…
GO:0032872	regulation of stress-activated MAPK cascade	biological_process	0.00076715	0.049473	59	3712	223	22042	ENSMUSG00000026883,ENSMUSG00000031392,ENSMUSG00000027223,ENSMUSG00000035027,ENSMUSG00000018501,ENSMUSG00000015950,ENSMUSG00000022382,ENSMUSG00000030744,ENSMUSG00000061436,ENSMUSG00000033352,ENSMUSG00000057531,ENSMUSG00000032604,ENSMUSG00000059201,ENSMUSG00000002948,ENSMUSG00000042724,ENSMUSG00000033327,ENSMUSG00000057719,ENSMUSG00000040390,ENSMUSG00000081683,ENSMUSG00000051279,ENSMUSG00000060548,…
GO:0043234	protein complex	cellular_component	0.00076725	0.049473	866	3712	4626	22042	ENSMUSG00000027394,ENSMUSG00000060152,ENSMUSG00000025816,ENSMUSG00000044465,ENSMUSG00000027006,ENSMUSG00000031813,ENSMUSG00000040249,ENSMUSG00000029687,ENSMUSG00000022013,ENSMUSG00000041556,ENSMUSG00000029072,ENSMUSG00000087236,ENSMUSG00000053646,ENSMUSG00000015846,ENSMUSG00000029513,ENSMUSG00000028156,ENSMUSG00000015461,ENSMUSG00000001039,ENSMUSG00000019471,ENSMUSG00000031344,ENSMUSG00000026873,…
GO:0005768	endosome	cellular_component	0.00077135	0.049587	176	3712	772	22042	ENSMUSG00000059714,ENSMUSG00000026347,ENSMUSG00000005986,ENSMUSG00000025512,ENSMUSG00000044134,ENSMUSG00000041263,ENSMUSG00000021070,ENSMUSG00000029053,ENSMUSG00000052688,ENSMUSG00000032583,ENSMUSG00000037224,ENSMUSG00000021124,ENSMUSG00000003062,ENSMUSG00000068663,ENSMUSG00000035086,ENSMUSG00000021038,ENSMUSG00000023030,ENSMUSG00000033295,ENSMUSG00000113949,ENSMUSG00000039844,ENSMUSG00000032127,…
USG00000043621,ENSMUSG00000026934,ENSMUSG00000021118,ENSMUSG00000052551,ENSMUSG00000025127,ENSMUSG00000026567,ENSMUSG00000021221,ENSMUSG00000037361,ENSMUSG00000032594,ENSMUSG00000085793,ENSMUSG00000038751,ENSMUSG00000015869,ENSMUSG00000050069,ENSMUSG00000027963,ENSMUSG00000020216,ENSMUSG00000052302,ENSMUSG00000002043,ENSMUSG00000046761,ENSMUSG00000036972,ENSMUSG00000002550,ENSMUSG00000036565,ENSM…
USG00000028581,ENSMUSG00000018566,ENSMUSG00000018012,ENSMUSG00000037032,ENSMUSG00000028931,ENSMUSG00000042306,ENSMUSG00000024667,ENSMUSG00000022564,ENSMUSG00000026383,ENSMUSG00000039952,ENSMUSG00000033253,ENSMUSG00000045302,ENSMUSG00000019913,ENSMUSG00000044017,ENSMUSG00000033161,ENSMUSG00000022753,ENSMUSG00000037754,ENSMUSG00000059316,ENSMUSG00000006676,ENSMUSG00000031962,ENSMUSG00000047085,ENSM…
USG00000026814,ENSMUSG00000022391,ENSMUSG00000022546,ENSMUSG00000032040,ENSMUSG00000021286,ENSMUSG00000087230,ENSMUSG00000081058,ENSMUSG00000018669,ENSMUSG00000028382,ENSMUSG00000006456,ENSMUSG00000034993,ENSMUSG00000034055,ENSMUSG00000031781,ENSMUSG00000027933,ENSMUSG00000031465,ENSMUSG00000035686,ENSMUSG00000014418,ENSMUSG00000032572,ENSMUSG00000022761,ENSMUSG00000022488,ENSMUSG00000037907,ENSM…
0000046562,ENSMUSG00000037600,ENSMUSG00000022820,ENSMUSG00000020657,ENSMUSG00000034152,ENSMUSG00000035891,ENSMUSG00000039244,ENSMUSG00000073889,ENSMUSG00000061353,ENSMUSG00000042473,ENSMUSG00000030279,ENSMUSG00000028078,ENSMUSG00000006134,ENSMUSG00000021611,ENSMUSG00000031461,ENSMUSG00000109324,ENSMUSG00000030539,ENSMUSG00000009894,ENSMUSG00000029477,ENSMUSG00000043460,ENSMUSG00000063439,ENSMUSG0…
USG00000036111,ENSMUSG00000019900,ENSMUSG00000075602,ENSMUSG00000036748,ENSMUSG00000049866,ENSMUSG00000063889,ENSMUSG00000000127,ENSMUSG00000029472,ENSMUSG00000037262,ENSMUSG00000026341,ENSMUSG00000075028,ENSMUSG00000036172,ENSMUSG00000034247,ENSMUSG00000050379,ENSMUSG00000022504,ENSMUSG00000032017,ENSMUSG00000021176,ENSMUSG00000069844,ENSMUSG00000002699,ENSMUSG00000022568,ENSMUSG00000054850,ENSM…
0000046556,ENSMUSG00000047123,ENSMUSG00000052752,ENSMUSG00000030209,ENSMUSG00000041126,ENSMUSG00000025348,ENSMUSG00000034858,ENSMUSG00000028668,ENSMUSG00000021038,ENSMUSG00000000378,ENSMUSG00000027833,ENSMUSG00000048921,ENSMUSG00000031292,ENSMUSG00000026694,ENSMUSG00000021557,ENSMUSG00000003585,ENSMUSG00000033021,ENSMUSG00000023262,ENSMUSG00000021843,ENSMUSG00000035585,ENSMUSG00000036923,ENSMUSG0…
USG00000090129,ENSMUSG00000096883,ENSMUSG00000041361,ENSMUSG00000037112,ENSMUSG00000022032,ENSMUSG00000003575,ENSMUSG00000040952,ENSMUSG00000028184,ENSMUSG00000057092,ENSMUSG00000026727,ENSMUSG00000015804,ENSMUSG00000006782,ENSMUSG00000002496,ENSMUSG00000032911,ENSMUSG00000010047,ENSMUSG00000038593,ENSMUSG00000039852,ENSMUSG00000042766,ENSMUSG00000035735,ENSMUSG00000005533,ENSMUSG00000025764,ENSM…
USG00000046093,ENSMUSG00000037661,ENSMUSG00000050132,ENSMUSG00000068335,ENSMUSG00000030545,ENSMUSG00000061048,ENSMUSG00000038954,ENSMUSG00000032411,ENSMUSG00000027905,ENSMUSG00000058297,ENSMUSG00000020152,ENSMUSG00000029535,ENSMUSG00000029767,ENSMUSG00000004655,ENSMUSG00000040797,ENSMUSG00000039994,ENSMUSG00000043648,ENSMUSG00000051051,ENSMUSG00000026181,ENSMUSG00000026718,ENSMUSG00000068742,ENSM…
USG00000078865,ENSMUSG00000025584,ENSMUSG00000074366,ENSMUSG00000006221,ENSMUSG00000009394,ENSMUSG00000020705,ENSMUSG00000024066,ENSMUSG00000032643,ENSMUSG00000049470,ENSMUSG00000022286,ENSMUSG00000020375,ENSMUSG00000041769,ENSMUSG00000034206,ENSMUSG00000064120,ENSMUSG00000017307,ENSMUSG00000054752,ENSMUSG00000032059,ENSMUSG00000069456,ENSMUSG00000050304,ENSMUSG00000022041,ENSMUSG00000045273,ENSM…
0000049641,ENSMUSG00000020706,ENSMUSG00000020718,ENSMUSG00000021135,ENSMUSG00000049134,ENSMUSG00000035266,ENSMUSG00000033389,ENSMUSG00000039787,ENSMUSG00000030216,ENSMUSG00000055937,ENSMUSG00000074870,ENSMUSG00000046807,ENSMUSG00000004032,ENSMUSG00000035382,ENSMUSG00000048458,ENSMUSG00000044186,ENSMUSG00000069171,ENSMUSG00000109884,ENSMUSG00000002280,ENSMUSG00000030862,ENSMUSG00000003546,ENSMUSG0…
USG00000020196,ENSMUSG00000009633,ENSMUSG00000051351,ENSMUSG00000025231,ENSMUSG00000021294,ENSMUSG00000074397,ENSMUSG00000068290,ENSMUSG00000036995,ENSMUSG00000054836,ENSMUSG00000003308,ENSMUSG00000042345,ENSMUSG00000034855,ENSMUSG00000028328,ENSMUSG00000021134,ENSMUSG00000049657,ENSMUSG00000040390,ENSMUSG00000038692,ENSMUSG00000015776,ENSMUSG00000047798,ENSMUSG00000031779,ENSMUSG00000070448,ENSM…
