# Supplementary material for: Prmt7 Downregulation in Mouse Spermatogonia Functions through miR-877-3p/Col6a3
Source: Life (Basel). 2022 Aug 5;12(8):1194. doi: 10.3390/life12081194 (PMC9410080; doi:10.3390/life12081194)
Supplement: Supplementary file 1 [file life-12-01194-s001.zip › Supplementary File S2-KEGG pathways of target genes.xlsx]

## Sheet: Supplemantary file 2-KEGG pathw
##Databases: KEGG PATHWAY
##Statistical test method: hypergeometric test / Fisher's exact test
##FDR correction method: Benjamini and Hochberg
#Term	Database	ID	Input number	Background number	P-Value	Corrected P-Value	Input	Hyperlink
Metabolic pathways	KEGG PATHWAY	mmu01100	247	1298	7.43e-21	2.18e-18	ENSMUSG00000027983|ENSMUSG00000027977|ENSMUSG00000046598|ENSMUSG00000058908|ENSMUSG00000036587|ENSMUSG00000033400|ENSMUSG00000074064|ENSMUSG00000034926|ENSMUSG00000030695|ENSMUSG00000029055|ENSMUSG00000046516|ENSMUSG00000050553|ENSMUSG00000022477|ENSMUSG00000032786|ENSMUSG00000042289|ENSMUSG00000027709|ENSMUSG00000004267|ENSMUSG00000022546|ENSMUSG00000032788|ENSMUSG00000017721|ENSMUSG00000002550|…	http://www.genome.jp/kegg-bin/show_pathway?mmu01100/mmu:16770%09red/mmu:14645%09red/mmu:53357%09red/mmu:67164%09red/mmu:11676%09red/mmu:192156%09red/mmu:17769%09red/mmu:97287%09red/mmu:27029%09red/mmu:96979%09red/mmu:71911%09red/mmu:207182%09red/mmu:18663%09red/mmu:64899%09red/mmu:104112%09red/mmu:13595%09red/mmu:56189%09red/mmu:12651%09red/mmu:20022%09red/mmu:74754%09red/mmu:21351%09red/mmu:1078…
Pathways in cancer	KEGG PATHWAY	mmu05200	95	398	2.09e-13	3.07e-11	ENSMUSG00000003873|ENSMUSG00000025856|ENSMUSG00000030110|ENSMUSG00000045005|ENSMUSG00000034957|ENSMUSG00000002250|ENSMUSG00000030849|ENSMUSG00000061353|ENSMUSG00000006932|ENSMUSG00000026167|ENSMUSG00000040760|ENSMUSG00000019777|ENSMUSG00000042826|ENSMUSG00000032946|ENSMUSG00000002068|ENSMUSG00000039936|ENSMUSG00000059495|ENSMUSG00000052911|ENSMUSG00000066687|ENSMUSG00000032380|ENSMUSG00000009900|…	http://www.genome.jp/kegg-bin/show_pathway?mmu05200/mmu:16777%09red/mmu:16779%09red/mmu:72993%09red/mmu:22409%09red/mmu:12028%09red/mmu:170758%09red/mmu:64143%09red/mmu:14368%09red/mmu:93897%09red/mmu:104111%09red/mmu:22422%09red/mmu:22420%09red/mmu:14367%09red/mmu:14255%09red/mmu:14706%09red/mmu:22412%09red/mmu:22411%09red/mmu:22410%09red/mmu:22416%09red/mmu:26396%09red/mmu:20181%09red/mmu:15461…
mTOR signaling pathway	KEGG PATHWAY	mmu04150	48	156	1.89e-10	1.85e-08	ENSMUSG00000006269|ENSMUSG00000003233|ENSMUSG00000020176|ENSMUSG00000022382|ENSMUSG00000040010|ENSMUSG00000024830|ENSMUSG00000019210|ENSMUSG00000005534|ENSMUSG00000029071|ENSMUSG00000045005|ENSMUSG00000024913|ENSMUSG00000022996|ENSMUSG00000050552|ENSMUSG00000028156|ENSMUSG00000047789|ENSMUSG00000037426|ENSMUSG00000015957|ENSMUSG00000023809|ENSMUSG00000049551|ENSMUSG00000036106|ENSMUSG00000026167|…	http://www.genome.jp/kegg-bin/show_pathway?mmu04150/mmu:11973%09red/mmu:13684%09red/mmu:11651%09red/mmu:66096%09red/mmu:13542%09red/mmu:13544%09red/mmu:22084%09red/mmu:18707%09red/mmu:16333%09red/mmu:16337%09red/mmu:18607%09red/mmu:230784%09red/mmu:20111%09red/mmu:20112%09red/mmu:56716%09red/mmu:93897%09red/mmu:320207%09red/mmu:22422%09red/mmu:22409%09red/mmu:22420%09red/mmu:14367%09red/mmu:14783…
MAPK signaling pathway	KEGG PATHWAY	mmu04010	63	254	6.06e-10	4.44e-08	ENSMUSG00000024163|ENSMUSG00000024112|ENSMUSG00000020716|ENSMUSG00000019146|ENSMUSG00000059970|ENSMUSG00000033852|ENSMUSG00000025856|ENSMUSG00000037225|ENSMUSG00000026942|ENSMUSG00000016528|ENSMUSG00000002948|ENSMUSG00000018209|ENSMUSG00000031565|ENSMUSG00000018012|ENSMUSG00000059436|ENSMUSG00000018411|ENSMUSG00000058444|ENSMUSG00000030849|ENSMUSG00000021549|ENSMUSG00000022610|ENSMUSG00000023809|…	http://www.genome.jp/kegg-bin/show_pathway?mmu04010/mmu:22030%09red/mmu:17164%09red/mmu:19060%09red/mmu:14173%09red/mmu:19395%09red/mmu:26411%09red/mmu:80903%09red/mmu:78390%09red/mmu:170758%09red/mmu:78405%09red/mmu:19417%09red/mmu:17762%09red/mmu:12296%09red/mmu:26416%09red/mmu:12295%09red/mmu:14180%09red/mmu:20111%09red/mmu:14182%09red/mmu:14183%09red/mmu:19099%09red/mmu:67112%09red/mmu:13714%…
Rap1 signaling pathway	KEGG PATHWAY	mmu04015	55	215	2.88e-09	1.69e-07	ENSMUSG00000026821|ENSMUSG00000035804|ENSMUSG00000063065|ENSMUSG00000025856|ENSMUSG00000037225|ENSMUSG00000031748|ENSMUSG00000002699|ENSMUSG00000005534|ENSMUSG00000039844|ENSMUSG00000053436|ENSMUSG00000031565|ENSMUSG00000005533|ENSMUSG00000029053|ENSMUSG00000027765|ENSMUSG00000030849|ENSMUSG00000022610|ENSMUSG00000004451|ENSMUSG00000052087|ENSMUSG00000024620|ENSMUSG00000006932|ENSMUSG00000006134|…	http://www.genome.jp/kegg-bin/show_pathway?mmu04015/mmu:11601%09red/mmu:16408%09red/mmu:14681%09red/mmu:14812%09red/mmu:14810%09red/mmu:19395%09red/mmu:80903%09red/mmu:11513%09red/mmu:170758%09red/mmu:18707%09red/mmu:18762%09red/mmu:64143%09red/mmu:16333%09red/mmu:16337%09red/mmu:26417%09red/mmu:26416%09red/mmu:12927%09red/mmu:14180%09red/mmu:14182%09red/mmu:14183%09red/mmu:104111%09red/mmu:32020…
Regulation of actin cytoskeleton	KEGG PATHWAY	mmu04810	54	218	1.02e-08	4.98e-07	ENSMUSG00000054252|ENSMUSG00000028068|ENSMUSG00000019254|ENSMUSG00000025856|ENSMUSG00000037225|ENSMUSG00000025372|ENSMUSG00000006457|ENSMUSG00000032470|ENSMUSG00000031565|ENSMUSG00000073557|ENSMUSG00000018012|ENSMUSG00000058325|ENSMUSG00000000555|ENSMUSG00000028868|ENSMUSG00000027002|ENSMUSG00000037509|ENSMUSG00000040385|ENSMUSG00000024620|ENSMUSG00000030602|ENSMUSG00000022443|ENSMUSG00000006134|…	http://www.genome.jp/kegg-bin/show_pathway?mmu04810/mmu:16408%09red/mmu:50884%09red/mmu:14173%09red/mmu:16404%09red/mmu:16402%09red/mmu:16399%09red/mmu:80903%09red/mmu:12061%09red/mmu:170758%09red/mmu:237860%09red/mmu:18707%09red/mmu:16333%09red/mmu:11474%09red/mmu:70584%09red/mmu:26417%09red/mmu:12927%09red/mmu:14180%09red/mmu:19241%09red/mmu:14182%09red/mmu:14183%09red/mmu:320207%09red/mmu:1292…
Proteoglycans in cancer	KEGG PATHWAY	mmu05205	52	208	1.46e-08	6.12e-07	ENSMUSG00000021477|ENSMUSG00000035273|ENSMUSG00000022382|ENSMUSG00000024830|ENSMUSG00000019254|ENSMUSG00000059495|ENSMUSG00000034220|ENSMUSG00000006538|ENSMUSG00000037225|ENSMUSG00000042644|ENSMUSG00000057897|ENSMUSG00000053436|ENSMUSG00000031565|ENSMUSG00000073557|ENSMUSG00000022996|ENSMUSG00000000555|ENSMUSG00000022610|ENSMUSG00000040385|ENSMUSG00000045005|ENSMUSG00000049551|ENSMUSG00000026167|…	http://www.genome.jp/kegg-bin/show_pathway?mmu05205/mmu:15442%09red/mmu:232807%09red/mmu:13039%09red/mmu:14173%09red/mmu:14733%09red/mmu:16402%09red/mmu:22339%09red/mmu:13982%09red/mmu:18707%09red/mmu:74055%09red/mmu:18607%09red/mmu:26416%09red/mmu:14182%09red/mmu:93897%09red/mmu:320207%09red/mmu:22422%09red/mmu:22409%09red/mmu:22420%09red/mmu:14367%09red/mmu:19303%09red/mmu:14784%09red/mmu:16147…
HTLV-I infection	KEGG PATHWAY	mmu05166	62	295	1.58e-07	5.8e-06	ENSMUSG00000030339|ENSMUSG00000003233|ENSMUSG00000003873|ENSMUSG00000022382|ENSMUSG00000029472|ENSMUSG00000073802|ENSMUSG00000025856|ENSMUSG00000079491|ENSMUSG00000056116|ENSMUSG00000063889|ENSMUSG00000017652|ENSMUSG00000061809|ENSMUSG00000029071|ENSMUSG00000045005|ENSMUSG00000022996|ENSMUSG00000028645|ENSMUSG00000037405|ENSMUSG00000020918|ENSMUSG00000020919|ENSMUSG00000015957|ENSMUSG00000049551|…	http://www.genome.jp/kegg-bin/show_pathway?mmu05166/mmu:11651%09red/mmu:16408%09red/mmu:12649%09red/mmu:12579%09red/mmu:13542%09red/mmu:13714%09red/mmu:237336%09red/mmu:50883%09red/mmu:12028%09red/mmu:14999%09red/mmu:14998%09red/mmu:22695%09red/mmu:18707%09red/mmu:15015%09red/mmu:14368%09red/mmu:20375%09red/mmu:21752%09red/mmu:20525%09red/mmu:93897%09red/mmu:104111%09red/mmu:15039%09red/mmu:32020…
Peroxisome	KEGG PATHWAY	mmu04146	28	83	2.31e-07	7.53e-06	ENSMUSG00000074064|ENSMUSG00000021240|ENSMUSG00000020003|ENSMUSG00000024953|ENSMUSG00000029098|ENSMUSG00000017453|ENSMUSG00000107283|ENSMUSG00000067825|ENSMUSG00000042410|ENSMUSG00000006818|ENSMUSG00000022853|ENSMUSG00000024981|ENSMUSG00000028975|ENSMUSG00000022244|ENSMUSG00000024066|ENSMUSG00000030303|ENSMUSG00000005907|ENSMUSG00000026853|ENSMUSG00000034875|ENSMUSG00000063428|ENSMUSG00000030545|…	http://www.genome.jp/kegg-bin/show_pathway?mmu04146/mmu:20280%09red/mmu:70503%09red/mmu:19299%09red/mmu:74043%09red/mmu:17527%09red/mmu:269951%09red/mmu:12908%09red/mmu:433256%09red/mmu:19300%09red/mmu:170789%09red/mmu:17117%09red/mmu:54683%09red/mmu:13142%09red/mmu:330450%09red/mmu:56690%09red/mmu:80911%09red/mmu:71382%09red/mmu:110959%09red/mmu:18633%09red/mmu:18631%09red/mmu:18634%09red/mmu:11…
Choline metabolism in cancer	KEGG PATHWAY	mmu05231	31	101	3.03e-07	8.89e-06	ENSMUSG00000026821|ENSMUSG00000021759|ENSMUSG00000033852|ENSMUSG00000025856|ENSMUSG00000024830|ENSMUSG00000023828|ENSMUSG00000018012|ENSMUSG00000022617|ENSMUSG00000028868|ENSMUSG00000024843|ENSMUSG00000024620|ENSMUSG00000018900|ENSMUSG00000038665|ENSMUSG00000063652|ENSMUSG00000104217|ENSMUSG00000004815|ENSMUSG00000001729|ENSMUSG00000057193|ENSMUSG00000059923|ENSMUSG00000063065|ENSMUSG00000040479|…	http://www.genome.jp/kegg-bin/show_pathway?mmu05231/mmu:78390%09red/mmu:19730%09red/mmu:170758%09red/mmu:18707%09red/mmu:68682%09red/mmu:18607%09red/mmu:20520%09red/mmu:212862%09red/mmu:232889%09red/mmu:320207%09red/mmu:22084%09red/mmu:14784%09red/mmu:19012%09red/mmu:26417%09red/mmu:20518%09red/mmu:20519%09red/mmu:18590%09red/mmu:58988%09red/mmu:18596%09red/mmu:11651%09red/mmu:320127%09red/mmu:12…
Signaling pathways regulating pluripotency of stem cells	KEGG PATHWAY	mmu04550	37	140	5.34e-07	1.42e-05	ENSMUSG00000020167|ENSMUSG00000003233|ENSMUSG00000022382|ENSMUSG00000037225|ENSMUSG00000029071|ENSMUSG00000045005|ENSMUSG00000022996|ENSMUSG00000024182|ENSMUSG00000030849|ENSMUSG00000022610|ENSMUSG00000031565|ENSMUSG00000049551|ENSMUSG00000006932|ENSMUSG00000031805|ENSMUSG00000026167|ENSMUSG00000069678|ENSMUSG00000005533|ENSMUSG00000081683|ENSMUSG00000024406|ENSMUSG00000059923|ENSMUSG00000063065|…	http://www.genome.jp/kegg-bin/show_pathway?mmu04550/mmu:14173%09red/mmu:13542%09red/mmu:13544%09red/mmu:18999%09red/mmu:22420%09red/mmu:18707%09red/mmu:12005%09red/mmu:14368%09red/mmu:26416%09red/mmu:14182%09red/mmu:14183%09red/mmu:93897%09red/mmu:320207%09red/mmu:22422%09red/mmu:22409%09red/mmu:320202%09red/mmu:14367%09red/mmu:14784%09red/mmu:16453%09red/mmu:26417%09red/mmu:20848%09red/mmu:16001…
Ras signaling pathway	KEGG PATHWAY	mmu04014	50	231	1.15e-06	2.81e-05	ENSMUSG00000042826|ENSMUSG00000026821|ENSMUSG00000020716|ENSMUSG00000020327|ENSMUSG00000054252|ENSMUSG00000033852|ENSMUSG00000058908|ENSMUSG00000021303|ENSMUSG00000037225|ENSMUSG00000029713|ENSMUSG00000031465|ENSMUSG00000018209|ENSMUSG00000005534|ENSMUSG00000031565|ENSMUSG00000005533|ENSMUSG00000030849|ENSMUSG00000041193|ENSMUSG00000024620|ENSMUSG00000024096|ENSMUSG00000042903|ENSMUSG00000032356|…	http://www.genome.jp/kegg-bin/show_pathway?mmu04014/mmu:53357%09red/mmu:11601%09red/mmu:14173%09red/mmu:14812%09red/mmu:70405%09red/mmu:22339%09red/mmu:80903%09red/mmu:78390%09red/mmu:170758%09red/mmu:18707%09red/mmu:19417%09red/mmu:64143%09red/mmu:16333%09red/mmu:16337%09red/mmu:74055%09red/mmu:26417%09red/mmu:14180%09red/mmu:14182%09red/mmu:14183%09red/mmu:320207%09red/mmu:19730%09red/mmu:18784…
Jak-STAT signaling pathway	KEGG PATHWAY	mmu04630	39	161	1.69e-06	3.56e-05	ENSMUSG00000038067|ENSMUSG00000024014|ENSMUSG00000059201|ENSMUSG00000026718|ENSMUSG00000032089|ENSMUSG00000028101|ENSMUSG00000016524|ENSMUSG00000068227|ENSMUSG00000006389|ENSMUSG00000020919|ENSMUSG00000073876|ENSMUSG00000020383|ENSMUSG00000024379|ENSMUSG00000000791|ENSMUSG00000070348|ENSMUSG00000026104|ENSMUSG00000038485|ENSMUSG00000023206|ENSMUSG00000048379|ENSMUSG00000059923|ENSMUSG00000073889|…	http://www.genome.jp/kegg-bin/show_pathway?mmu04630/mmu:17210%09red/mmu:71872%09red/mmu:192157%09red/mmu:67296%09red/mmu:237310%09red/mmu:16190%09red/mmu:18707%09red/mmu:16192%09red/mmu:16194%09red/mmu:12983%09red/mmu:320207%09red/mmu:93672%09red/mmu:100861969%09red/mmu:16161%09red/mmu:14784%09red/mmu:16163%09red/mmu:20846%09red/mmu:20844%09red/mmu:18712%09red/mmu:16169%09red/mmu:16453%09red/mmu:…
Glycerophospholipid metabolism	KEGG PATHWAY	mmu00564	28	94	1.81e-06	3.56e-05	ENSMUSG00000052160|ENSMUSG00000021759|ENSMUSG00000033852|ENSMUSG00000058908|ENSMUSG00000035596|ENSMUSG00000023827|ENSMUSG00000022617|ENSMUSG00000024843|ENSMUSG00000041193|ENSMUSG00000020910|ENSMUSG00000021518|ENSMUSG00000038665|ENSMUSG00000040479|ENSMUSG00000104217|ENSMUSG00000004815|ENSMUSG00000021608|ENSMUSG00000027412|ENSMUSG00000033847|ENSMUSG00000009995|ENSMUSG00000028670|ENSMUSG00000060002|…	http://www.genome.jp/kegg-bin/show_pathway?mmu00564/mmu:53357%09red/mmu:18777%09red/mmu:78390%09red/mmu:241274%09red/mmu:66826%09red/mmu:212862%09red/mmu:210992%09red/mmu:232889%09red/mmu:64899%09red/mmu:18784%09red/mmu:18782%09red/mmu:18780%09red/mmu:19012%09red/mmu:104759%09red/mmu:68262%09red/mmu:18618%09red/mmu:665270%09red/mmu:77582%09red/mmu:320127%09red/mmu:12660%09red/mmu:66358%09red/mmu:…
PI3K-Akt signaling pathway	KEGG PATHWAY	mmu04151	66	350	1.82e-06	3.56e-05	ENSMUSG00000038067|ENSMUSG00000042826|ENSMUSG00000048126|ENSMUSG00000054252|ENSMUSG00000024830|ENSMUSG00000001930|ENSMUSG00000025856|ENSMUSG00000021303|ENSMUSG00000037225|ENSMUSG00000029713|ENSMUSG00000015461|ENSMUSG00000005534|ENSMUSG00000031805|ENSMUSG00000031565|ENSMUSG00000005533|ENSMUSG00000057672|ENSMUSG00000015846|ENSMUSG00000000555|ENSMUSG00000026479|ENSMUSG00000026478|ENSMUSG00000030849|…	http://www.genome.jp/kegg-bin/show_pathway?mmu04151/mmu:13684%09red/mmu:22371%09red/mmu:17210%09red/mmu:16777%09red/mmu:16779%09red/mmu:14173%09red/mmu:16404%09red/mmu:16402%09red/mmu:16399%09red/mmu:22339%09red/mmu:80903%09red/mmu:12567%09red/mmu:269643%09red/mmu:18707%09red/mmu:16333%09red/mmu:16194%09red/mmu:16337%09red/mmu:11601%09red/mmu:18607%09red/mmu:14180%09red/mmu:14182%09red/mmu:14183%…
Focal adhesion	KEGG PATHWAY	mmu04510	45	203	2.24e-06	4.1e-05	ENSMUSG00000048126|ENSMUSG00000001930|ENSMUSG00000025856|ENSMUSG00000006457|ENSMUSG00000039844|ENSMUSG00000073557|ENSMUSG00000005533|ENSMUSG00000058325|ENSMUSG00000000555|ENSMUSG00000026479|ENSMUSG00000026478|ENSMUSG00000040385|ENSMUSG00000052698|ENSMUSG00000024620|ENSMUSG00000030602|ENSMUSG00000006932|ENSMUSG00000006134|ENSMUSG00000070348|ENSMUSG00000032356|ENSMUSG00000001729|ENSMUSG00000031849|…	http://www.genome.jp/kegg-bin/show_pathway?mmu04510/mmu:16777%09red/mmu:16779%09red/mmu:16404%09red/mmu:16402%09red/mmu:16399%09red/mmu:22339%09red/mmu:18596%09red/mmu:170758%09red/mmu:18707%09red/mmu:19417%09red/mmu:11474%09red/mmu:70584%09red/mmu:18607%09red/mmu:12927%09red/mmu:12845%09red/mmu:320207%09red/mmu:12929%09red/mmu:81877%09red/mmu:19303%09red/mmu:68553%09red/mmu:14784%09red/mmu:10774…
Hippo signaling pathway	KEGG PATHWAY	mmu04390	37	154	3.62e-06	6.24e-05	ENSMUSG00000003233|ENSMUSG00000024182|ENSMUSG00000022382|ENSMUSG00000030353|ENSMUSG00000022568|ENSMUSG00000000881|ENSMUSG00000045005|ENSMUSG00000022996|ENSMUSG00000029053|ENSMUSG00000048402|ENSMUSG00000024985|ENSMUSG00000029071|ENSMUSG00000040385|ENSMUSG00000049551|ENSMUSG00000051391|ENSMUSG00000006932|ENSMUSG00000051279|ENSMUSG00000026510|ENSMUSG00000041769|ENSMUSG00000026167|ENSMUSG00000081683|…	http://www.genome.jp/kegg-bin/show_pathway?mmu04390/mmu:209456%09red/mmu:105782%09red/mmu:13542%09red/mmu:13544%09red/mmu:12164%09red/mmu:269643%09red/mmu:12695%09red/mmu:18762%09red/mmu:12005%09red/mmu:14368%09red/mmu:93897%09red/mmu:22422%09red/mmu:22409%09red/mmu:22420%09red/mmu:14367%09red/mmu:21416%09red/mmu:53310%09red/mmu:16897%09red/mmu:14633%09red/mmu:50523%09red/mmu:13385%09red/mmu:5243…
Phospholipase D signaling pathway	KEGG PATHWAY	mmu04072	35	146	6.81e-06	0.000110846	ENSMUSG00000026825|ENSMUSG00000026821|ENSMUSG00000021759|ENSMUSG00000033852|ENSMUSG00000025856|ENSMUSG00000023827|ENSMUSG00000005534|ENSMUSG00000031390|ENSMUSG00000056755|ENSMUSG00000018008|ENSMUSG00000024620|ENSMUSG00000038665|ENSMUSG00000020654|ENSMUSG00000003269|ENSMUSG00000004815|ENSMUSG00000001729|ENSMUSG00000025499|ENSMUSG00000059923|ENSMUSG00000063065|ENSMUSG00000040479|ENSMUSG00000035804|…	http://www.genome.jp/kegg-bin/show_pathway?mmu04072/mmu:78390%09red/mmu:22084%09red/mmu:13429%09red/mmu:11513%09red/mmu:18707%09red/mmu:16333%09red/mmu:64143%09red/mmu:16337%09red/mmu:12000%09red/mmu:26417%09red/mmu:232889%09red/mmu:104111%09red/mmu:320207%09red/mmu:19730%09red/mmu:268934%09red/mmu:14784%09red/mmu:223864%09red/mmu:19229%09red/mmu:68262%09red/mmu:65086%09red/mmu:72318%09red/mmu:17…
Acute myeloid leukemia	KEGG PATHWAY	mmu05221	20	57	7.3e-06	0.000112617	ENSMUSG00000059923|ENSMUSG00000002250|ENSMUSG00000063065|ENSMUSG00000020919|ENSMUSG00000002111|ENSMUSG00000020901|ENSMUSG00000025499|ENSMUSG00000004040|ENSMUSG00000024014|ENSMUSG00000024830|ENSMUSG00000001729|ENSMUSG00000066687|ENSMUSG00000024985|ENSMUSG00000037992|ENSMUSG00000070348|ENSMUSG00000034957|ENSMUSG00000035027|ENSMUSG00000039936|ENSMUSG00000006586|ENSMUSG00000042817	http://www.genome.jp/kegg-bin/show_pathway?mmu05221/mmu:26417%09red/mmu:20375%09red/mmu:20848%09red/mmu:26396%09red/mmu:235320%09red/mmu:14255%09red/mmu:20851%09red/mmu:320207%09red/mmu:12443%09red/mmu:12606%09red/mmu:21416%09red/mmu:58988%09red/mmu:14784%09red/mmu:11651%09red/mmu:18707%09red/mmu:18712%09red/mmu:19015%09red/mmu:15461%09red/mmu:12395%09red/mmu:19401%09red
Neurotrophin signaling pathway	KEGG PATHWAY	mmu04722	31	122	8.38e-06	0.000122757	ENSMUSG00000059923|ENSMUSG00000003873|ENSMUSG00000016528|ENSMUSG00000039844|ENSMUSG00000023809|ENSMUSG00000035529|ENSMUSG00000036333|ENSMUSG00000022610|ENSMUSG00000006134|ENSMUSG00000021820|ENSMUSG00000030595|ENSMUSG00000001729|ENSMUSG00000057897|ENSMUSG00000060477|ENSMUSG00000031392|ENSMUSG00000063065|ENSMUSG00000063130|ENSMUSG00000074121|ENSMUSG00000059146|ENSMUSG00000024122|ENSMUSG00000068747|…	http://www.genome.jp/kegg-bin/show_pathway?mmu04722/mmu:17164%09red/mmu:108960%09red/mmu:70405%09red/mmu:12028%09red/mmu:18036%09red/mmu:78405%09red/mmu:18707%09red/mmu:18607%09red/mmu:26416%09red/mmu:77480%09red/mmu:20111%09red/mmu:20112%09red/mmu:18213%09red/mmu:320207%09red/mmu:12929%09red/mmu:72843%09red/mmu:14784%09red/mmu:20661%09red/mmu:26417%09red/mmu:20399%09red/mmu:67071%09red/mmu:10774…
AMPK signaling pathway	KEGG PATHWAY	mmu04152	32	129	9.18e-06	0.000124463	ENSMUSG00000029513|ENSMUSG00000074064|ENSMUSG00000059201|ENSMUSG00000024830|ENSMUSG00000018566|ENSMUSG00000005534|ENSMUSG00000020532|ENSMUSG00000005533|ENSMUSG00000116461|ENSMUSG00000029120|ENSMUSG00000025202|ENSMUSG00000041769|ENSMUSG00000070348|ENSMUSG00000025153|ENSMUSG00000001729|ENSMUSG00000020277|ENSMUSG00000024122|ENSMUSG00000034793|ENSMUSG00000039936|ENSMUSG00000078937|ENSMUSG00000003123|…	http://www.genome.jp/kegg-bin/show_pathway?mmu04152/mmu:107476%09red/mmu:12895%09red/mmu:18641%09red/mmu:18640%09red/mmu:269643%09red/mmu:18707%09red/mmu:16333%09red/mmu:16337%09red/mmu:18607%09red/mmu:19079%09red/mmu:12638%09red/mmu:20528%09red/mmu:320207%09red/mmu:22084%09red/mmu:14104%09red/mmu:16890%09red/mmu:56690%09red/mmu:19017%09red/mmu:16001%09red/mmu:13631%09red/mmu:270198%09red/mmu:524…
Insulin signaling pathway	KEGG PATHWAY	mmu04910	34	142	9.35e-06	0.000124463	ENSMUSG00000029513|ENSMUSG00000024830|ENSMUSG00000018566|ENSMUSG00000059714|ENSMUSG00000041798|ENSMUSG00000005534|ENSMUSG00000020532|ENSMUSG00000039844|ENSMUSG00000025153|ENSMUSG00000029053|ENSMUSG00000028156|ENSMUSG00000040385|ENSMUSG00000006134|ENSMUSG00000001729|ENSMUSG00000048379|ENSMUSG00000059923|ENSMUSG00000063065|ENSMUSG00000063130|ENSMUSG00000033295|ENSMUSG00000026254|ENSMUSG00000024122|…	http://www.genome.jp/kegg-bin/show_pathway?mmu04910/mmu:107476%09red/mmu:13684%09red/mmu:70405%09red/mmu:67296%09red/mmu:18707%09red/mmu:18762%09red/mmu:16332%09red/mmu:16333%09red/mmu:16337%09red/mmu:18607%09red/mmu:19079%09red/mmu:19268%09red/mmu:20528%09red/mmu:320207%09red/mmu:22084%09red/mmu:12929%09red/mmu:14784%09red/mmu:14104%09red/mmu:16890%09red/mmu:103988%09red/mmu:19017%09red/mmu:2641…
Thyroid hormone signaling pathway	KEGG PATHWAY	mmu04919	30	117	1e-05	0.000127533	ENSMUSG00000026923|ENSMUSG00000006932|ENSMUSG00000028645|ENSMUSG00000020918|ENSMUSG00000042557|ENSMUSG00000017210|ENSMUSG00000021944|ENSMUSG00000033083|ENSMUSG00000070348|ENSMUSG00000026104|ENSMUSG00000019777|ENSMUSG00000018501|ENSMUSG00000019768|ENSMUSG00000063065|ENSMUSG00000002496|ENSMUSG00000024122|ENSMUSG00000062825|ENSMUSG00000075707|ENSMUSG00000039936|ENSMUSG00000001729|ENSMUSG00000033161|…	http://www.genome.jp/kegg-bin/show_pathway?mmu04919/mmu:15182%09red/mmu:13982%09red/mmu:18707%09red/mmu:20466%09red/mmu:74055%09red/mmu:18607%09red/mmu:18802%09red/mmu:20525%09red/mmu:23989%09red/mmu:320207%09red/mmu:22084%09red/mmu:11928%09red/mmu:107585%09red/mmu:20846%09red/mmu:26417%09red/mmu:14534%09red/mmu:21833%09red/mmu:11465%09red/mmu:11651%09red/mmu:12387%09red/mmu:210789%09red/mmu:2018…
Basal cell carcinoma	KEGG PATHWAY	mmu05217	19	55	1.47e-05	0.000168492	ENSMUSG00000048402|ENSMUSG00000003233|ENSMUSG00000022297|ENSMUSG00000022382|ENSMUSG00000009900|ENSMUSG00000049551|ENSMUSG00000025231|ENSMUSG00000006932|ENSMUSG00000028681|ENSMUSG00000024985|ENSMUSG00000015957|ENSMUSG00000026167|ENSMUSG00000081683|ENSMUSG00000033227|ENSMUSG00000018486|ENSMUSG00000029071|ENSMUSG00000045005|ENSMUSG00000022996|ENSMUSG00000024182	http://www.genome.jp/kegg-bin/show_pathway?mmu05217/mmu:14368%09red/mmu:21416%09red/mmu:22411%09red/mmu:22410%09red/mmu:22416%09red/mmu:22412%09red/mmu:93897%09red/mmu:13542%09red/mmu:22422%09red/mmu:22409%09red/mmu:22420%09red/mmu:19207%09red/mmu:13544%09red/mmu:14633%09red/mmu:14371%09red/mmu:24069%09red/mmu:12387%09red/mmu:14367%09red/mmu:12005%09red
Endocrine resistance	KEGG PATHWAY	mmu01522	26	95	1.47e-05	0.000168492	ENSMUSG00000026923|ENSMUSG00000003873|ENSMUSG00000024830|ENSMUSG00000032185|ENSMUSG00000053436|ENSMUSG00000005533|ENSMUSG00000018501|ENSMUSG00000027048|ENSMUSG00000022610|ENSMUSG00000053647|ENSMUSG00000027314|ENSMUSG00000070348|ENSMUSG00000020654|ENSMUSG00000001729|ENSMUSG00000016477|ENSMUSG00000059923|ENSMUSG00000063065|ENSMUSG00000031740|ENSMUSG00000039936|ENSMUSG00000006728|ENSMUSG00000020901|…	http://www.genome.jp/kegg-bin/show_pathway?mmu01522/mmu:27413%09red/mmu:12028%09red/mmu:13982%09red/mmu:54485%09red/mmu:18707%09red/mmu:26417%09red/mmu:26416%09red/mmu:59035%09red/mmu:104111%09red/mmu:320207%09red/mmu:14784%09red/mmu:12567%09red/mmu:76854%09red/mmu:16001%09red/mmu:13557%09red/mmu:58988%09red/mmu:11651%09red/mmu:26396%09red/mmu:17390%09red/mmu:13388%09red/mmu:12443%09red/mmu:11513…
Central carbon metabolism in cancer	KEGG PATHWAY	mmu05230	21	66	1.5e-05	0.000168492	ENSMUSG00000025161|ENSMUSG00000063065|ENSMUSG00000030849|ENSMUSG00000035027|ENSMUSG00000020901|ENSMUSG00000025499|ENSMUSG00000059146|ENSMUSG00000024620|ENSMUSG00000040010|ENSMUSG00000042817|ENSMUSG00000044005|ENSMUSG00000039936|ENSMUSG00000020277|ENSMUSG00000054252|ENSMUSG00000030110|ENSMUSG00000041798|ENSMUSG00000001729|ENSMUSG00000001918|ENSMUSG00000031565|ENSMUSG00000034748|ENSMUSG00000028645	http://www.genome.jp/kegg-bin/show_pathway?mmu05230/mmu:26417%09red/mmu:14255%09red/mmu:20539%09red/mmu:80879%09red/mmu:14183%09red/mmu:14182%09red/mmu:18213%09red/mmu:50721%09red/mmu:216456%09red/mmu:320207%09red/mmu:26396%09red/mmu:18641%09red/mmu:14184%09red/mmu:19713%09red/mmu:11651%09red/mmu:18707%09red/mmu:103988%09red/mmu:20525%09red/mmu:20514%09red/mmu:15461%09red/mmu:18596%09red
Neuroactive ligand-receptor interaction	KEGG PATHWAY	mmu04080	53	285	2.49e-05	0.00026967	ENSMUSG00000031390|ENSMUSG00000027950|ENSMUSG00000021070|ENSMUSG00000027577|ENSMUSG00000021478|ENSMUSG00000050511|ENSMUSG00000058756|ENSMUSG00000030525|ENSMUSG00000029054|ENSMUSG00000003378|ENSMUSG00000039809|ENSMUSG00000056755|ENSMUSG00000050534|ENSMUSG00000027765|ENSMUSG00000020793|ENSMUSG00000045052|ENSMUSG00000050164|ENSMUSG00000044933|ENSMUSG00000032017|ENSMUSG00000019865|ENSMUSG00000035431|…	http://www.genome.jp/kegg-bin/show_pathway?mmu04080/mmu:99296%09red/mmu:14403%09red/mmu:11438%09red/mmu:14527%09red/mmu:12061%09red/mmu:93742%09red/mmu:12062%09red/mmu:14812%09red/mmu:14810%09red/mmu:14428%09red/mmu:226278%09red/mmu:242425%09red/mmu:110637%09red/mmu:110902%09red/mmu:12000%09red/mmu:18386%09red/mmu:12921%09red/mmu:14602%09red/mmu:140498%09red/mmu:20607%09red/mmu:268934%09red/mmu:1…
Toxoplasmosis	KEGG PATHWAY	mmu05145	28	113	3.28e-05	0.000343383	ENSMUSG00000059970|ENSMUSG00000032089|ENSMUSG00000017652|ENSMUSG00000052911|ENSMUSG00000022504|ENSMUSG00000026479|ENSMUSG00000026478|ENSMUSG00000022610|ENSMUSG00000030595|ENSMUSG00000026104|ENSMUSG00000001729|ENSMUSG00000031392|ENSMUSG00000063065|ENSMUSG00000024122|ENSMUSG00000030341|ENSMUSG00000078853|ENSMUSG00000039936|ENSMUSG00000022414|ENSMUSG00000076617|ENSMUSG00000031748|ENSMUSG00000031628|…	http://www.genome.jp/kegg-bin/show_pathway?mmu05145/mmu:16777%09red/mmu:16779%09red/mmu:14681%09red/mmu:14999%09red/mmu:14998%09red/mmu:18707%09red/mmu:26416%09red/mmu:18607%09red/mmu:12774%09red/mmu:320207%09red/mmu:18036%09red/mmu:66513%09red/mmu:20848%09red/mmu:20846%09red/mmu:16145%09red/mmu:26417%09red/mmu:15980%09red/mmu:16782%09red/mmu:21939%09red/mmu:12265%09red/mmu:12367%09red/mmu:11651%…
Ether lipid metabolism	KEGG PATHWAY	mmu00565	16	44	4.12e-05	0.000416299	ENSMUSG00000045282|ENSMUSG00000042410|ENSMUSG00000052160|ENSMUSG00000041193|ENSMUSG00000028749|ENSMUSG00000029134|ENSMUSG00000033852|ENSMUSG00000058908|ENSMUSG00000033847|ENSMUSG00000060002|ENSMUSG00000070719|ENSMUSG00000021759|ENSMUSG00000041202|ENSMUSG00000021608|ENSMUSG00000038173|ENSMUSG00000042632	http://www.genome.jp/kegg-bin/show_pathway?mmu00565/mmu:68255%09red/mmu:53357%09red/mmu:212862%09red/mmu:320981%09red/mmu:210992%09red/mmu:232889%09red/mmu:26971%09red/mmu:228061%09red/mmu:18784%09red/mmu:78390%09red/mmu:18782%09red/mmu:665270%09red/mmu:18780%09red/mmu:19012%09red/mmu:211429%09red/mmu:104759%09red
Cytokine-cytokine receptor interaction	KEGG PATHWAY	mmu04060	49	265	5.56e-05	0.00054307	ENSMUSG00000038067|ENSMUSG00000030339|ENSMUSG00000029417|ENSMUSG00000042817|ENSMUSG00000059201|ENSMUSG00000025856|ENSMUSG00000032089|ENSMUSG00000017652|ENSMUSG00000016524|ENSMUSG00000000791|ENSMUSG00000031779|ENSMUSG00000029075|ENSMUSG00000026420|ENSMUSG00000006389|ENSMUSG00000073876|ENSMUSG00000020383|ENSMUSG00000024379|ENSMUSG00000024620|ENSMUSG00000068227|ENSMUSG00000050232|ENSMUSG00000060548|…	http://www.genome.jp/kegg-bin/show_pathway?mmu04060/mmu:12986%09red/mmu:23832%09red/mmu:22339%09red/mmu:16199%09red/mmu:237310%09red/mmu:16190%09red/mmu:16192%09red/mmu:16194%09red/mmu:12775%09red/mmu:12774%09red/mmu:20315%09red/mmu:14255%09red/mmu:15980%09red/mmu:93672%09red/mmu:100861969%09red/mmu:16324%09red/mmu:16161%09red/mmu:329244%09red/mmu:22163%09red/mmu:16177%09red/mmu:16169%09red/mmu:2…
Melanogenesis	KEGG PATHWAY	mmu04916	25	99	6.53e-05	0.00061679	ENSMUSG00000022382|ENSMUSG00000057897|ENSMUSG00000033227|ENSMUSG00000045005|ENSMUSG00000022996|ENSMUSG00000029071|ENSMUSG00000049551|ENSMUSG00000006932|ENSMUSG00000024985|ENSMUSG00000026167|ENSMUSG00000081683|ENSMUSG00000021820|ENSMUSG00000020654|ENSMUSG00000063065|ENSMUSG00000022297|ENSMUSG00000063130|ENSMUSG00000031748|ENSMUSG00000009900|ENSMUSG00000025499|ENSMUSG00000031659|ENSMUSG00000003233|…	http://www.genome.jp/kegg-bin/show_pathway?mmu04916/mmu:14681%09red/mmu:13542%09red/mmu:13544%09red/mmu:70405%09red/mmu:11513%09red/mmu:14368%09red/mmu:93897%09red/mmu:104111%09red/mmu:22422%09red/mmu:22409%09red/mmu:22420%09red/mmu:14367%09red/mmu:21416%09red/mmu:26417%09red/mmu:12325%09red/mmu:12323%09red/mmu:12387%09red/mmu:17199%09red/mmu:22412%09red/mmu:22411%09red/mmu:22410%09red/mmu:22416%…
Hematopoietic cell lineage	KEGG PATHWAY	mmu04640	23	87	7e-05	0.000627665	ENSMUSG00000038067|ENSMUSG00000030798|ENSMUSG00000042817|ENSMUSG00000039062|ENSMUSG00000000555|ENSMUSG00000073876|ENSMUSG00000005364|ENSMUSG00000051504|ENSMUSG00000073889|ENSMUSG00000027947|ENSMUSG00000020279|ENSMUSG00000030748|ENSMUSG00000016494|ENSMUSG00000027398|ENSMUSG00000068686|ENSMUSG00000004371|ENSMUSG00000004609|ENSMUSG00000023274|ENSMUSG00000034664|ENSMUSG00000032679|ENSMUSG00000028859|…	http://www.genome.jp/kegg-bin/show_pathway?mmu04640/mmu:12490%09red/mmu:233274%09red/mmu:12493%09red/mmu:16790%09red/mmu:16402%09red/mmu:16399%09red/mmu:16199%09red/mmu:16190%09red/mmu:16192%09red/mmu:16194%09red/mmu:100861969%09red/mmu:12986%09red/mmu:12482%09red/mmu:12985%09red/mmu:12489%09red/mmu:12504%09red/mmu:12509%09red/mmu:14255%09red/mmu:16177%09red/mmu:16176%09red/mmu:16156%09red/mmu:33…
Fc epsilon RI signaling pathway	KEGG PATHWAY	mmu04664	20	69	7.07e-05	0.000627665	ENSMUSG00000059923|ENSMUSG00000070719|ENSMUSG00000063065|ENSMUSG00000020383|ENSMUSG00000002948|ENSMUSG00000022610|ENSMUSG00000026288|ENSMUSG00000025499|ENSMUSG00000024122|ENSMUSG00000033852|ENSMUSG00000020901|ENSMUSG00000009621|ENSMUSG00000033352|ENSMUSG00000001729|ENSMUSG00000035027|ENSMUSG00000002699|ENSMUSG00000039936|ENSMUSG00000033847|ENSMUSG00000018012|ENSMUSG00000053436	http://www.genome.jp/kegg-bin/show_pathway?mmu04664/mmu:22325%09red/mmu:18607%09red/mmu:78390%09red/mmu:11651%09red/mmu:26396%09red/mmu:232889%09red/mmu:26398%09red/mmu:320207%09red/mmu:16163%09red/mmu:26416%09red/mmu:16822%09red/mmu:26400%09red/mmu:170758%09red/mmu:14784%09red/mmu:18707%09red/mmu:16331%09red/mmu:29857%09red/mmu:15461%09red/mmu:211429%09red/mmu:26417%09red
GnRH signaling pathway	KEGG PATHWAY	mmu04912	23	88	8.1e-05	0.000694608	ENSMUSG00000033852|ENSMUSG00000057897|ENSMUSG00000022610|ENSMUSG00000042644|ENSMUSG00000021820|ENSMUSG00000015968|ENSMUSG00000020654|ENSMUSG00000059923|ENSMUSG00000063065|ENSMUSG00000063130|ENSMUSG00000033847|ENSMUSG00000031740|ENSMUSG00000051331|ENSMUSG00000000957|ENSMUSG00000002948|ENSMUSG00000033352|ENSMUSG00000028298|ENSMUSG00000070719|ENSMUSG00000025499|ENSMUSG00000031659|ENSMUSG00000059456|…	http://www.genome.jp/kegg-bin/show_pathway?mmu04912/mmu:78390%09red/mmu:70405%09red/mmu:11513%09red/mmu:26417%09red/mmu:26416%09red/mmu:232889%09red/mmu:104111%09red/mmu:17387%09red/mmu:14784%09red/mmu:19229%09red/mmu:12325%09red/mmu:12323%09red/mmu:26400%09red/mmu:12640%09red/mmu:26396%09red/mmu:17390%09red/mmu:12289%09red/mmu:12288%09red/mmu:26398%09red/mmu:29857%09red/mmu:16440%09red/mmu:15461…
EGFR tyrosine kinase inhibitor resistance	KEGG PATHWAY	mmu01521	22	82	8.3e-05	0.000694608	ENSMUSG00000003873|ENSMUSG00000020716|ENSMUSG00000025856|ENSMUSG00000024830|ENSMUSG00000005533|ENSMUSG00000028156|ENSMUSG00000030849|ENSMUSG00000024620|ENSMUSG00000001729|ENSMUSG00000059923|ENSMUSG00000063065|ENSMUSG00000027947|ENSMUSG00000026254|ENSMUSG00000029999|ENSMUSG00000039936|ENSMUSG00000023951|ENSMUSG00000037225|ENSMUSG00000020901|ENSMUSG00000025499|ENSMUSG00000004040|ENSMUSG00000054252|…	http://www.genome.jp/kegg-bin/show_pathway?mmu01521/mmu:13684%09red/mmu:14173%09red/mmu:22339%09red/mmu:12028%09red/mmu:18707%09red/mmu:21802%09red/mmu:16194%09red/mmu:26417%09red/mmu:14183%09red/mmu:320207%09red/mmu:20848%09red/mmu:18015%09red/mmu:14184%09red/mmu:26987%09red/mmu:14784%09red/mmu:16001%09red/mmu:18590%09red/mmu:58988%09red/mmu:18596%09red/mmu:11651%09red/mmu:26396%09red/mmu:15461%…
Vascular smooth muscle contraction	KEGG PATHWAY	mmu04270	29	128	9.48e-05	0.000771746	ENSMUSG00000033910|ENSMUSG00000033852|ENSMUSG00000059495|ENSMUSG00000091091|ENSMUSG00000067818|ENSMUSG00000073557|ENSMUSG00000040385|ENSMUSG00000042644|ENSMUSG00000037610|ENSMUSG00000015968|ENSMUSG00000043017|ENSMUSG00000063065|ENSMUSG00000063130|ENSMUSG00000019254|ENSMUSG00000033847|ENSMUSG00000051331|ENSMUSG00000058908|ENSMUSG00000028469|ENSMUSG00000034353|ENSMUSG00000070719|ENSMUSG00000028749|…	http://www.genome.jp/kegg-bin/show_pathway?mmu04270/mmu:53357%09red/mmu:70405%09red/mmu:11513%09red/mmu:68458%09red/mmu:26417%09red/mmu:232889%09red/mmu:104111%09red/mmu:19222%09red/mmu:18784%09red/mmu:19045%09red/mmu:18782%09red/mmu:18780%09red/mmu:72413%09red/mmu:232807%09red/mmu:56089%09red/mmu:230103%09red/mmu:51801%09red/mmu:100502876%09red/mmu:26396%09red/mmu:26971%09red/mmu:12289%09red/mmu…
Glutamatergic synapse	KEGG PATHWAY	mmu04724	27	115	9.8e-05	0.000775882	ENSMUSG00000033852|ENSMUSG00000021303|ENSMUSG00000029713|ENSMUSG00000031748|ENSMUSG00000003378|ENSMUSG00000056755|ENSMUSG00000022623|ENSMUSG00000026473|ENSMUSG00000032017|ENSMUSG00000042644|ENSMUSG00000020654|ENSMUSG00000015968|ENSMUSG00000030209|ENSMUSG00000044005|ENSMUSG00000033847|ENSMUSG00000051331|ENSMUSG00000042249|ENSMUSG00000026959|ENSMUSG00000038738|ENSMUSG00000070570|ENSMUSG00000022462|…	http://www.genome.jp/kegg-bin/show_pathway?mmu04724/mmu:14645%09red/mmu:78390%09red/mmu:14681%09red/mmu:14812%09red/mmu:14810%09red/mmu:11513%09red/mmu:110637%09red/mmu:26417%09red/mmu:232889%09red/mmu:104111%09red/mmu:268934%09red/mmu:72961%09red/mmu:14809%09red/mmu:14697%09red/mmu:14706%09red/mmu:13385%09red/mmu:14693%09red/mmu:320129%09red/mmu:67760%09red/mmu:243961%09red/mmu:216456%09red/mmu:…
AGE-RAGE signaling pathway in diabetic complications	KEGG PATHWAY	mmu04933	25	103	0.000111709	0.000861337	ENSMUSG00000003873|ENSMUSG00000024014|ENSMUSG00000053436|ENSMUSG00000029053|ENSMUSG00000037405|ENSMUSG00000020919|ENSMUSG00000022610|ENSMUSG00000070348|ENSMUSG00000026104|ENSMUSG00000001729|ENSMUSG00000024456|ENSMUSG00000063065|ENSMUSG00000031740|ENSMUSG00000039936|ENSMUSG00000027398|ENSMUSG00000031628|ENSMUSG00000015452|ENSMUSG00000023951|ENSMUSG00000020901|ENSMUSG00000025499|ENSMUSG00000004040|…	http://www.genome.jp/kegg-bin/show_pathway?mmu04933/mmu:22339%09red/mmu:12028%09red/mmu:18707%09red/mmu:18762%09red/mmu:26417%09red/mmu:26416%09red/mmu:320207%09red/mmu:20848%09red/mmu:20846%09red/mmu:16176%09red/mmu:12567%09red/mmu:74055%09red/mmu:13367%09red/mmu:12367%09red/mmu:11651%09red/mmu:29857%09red/mmu:18802%09red/mmu:18712%09red/mmu:17390%09red/mmu:12443%09red/mmu:17126%09red/mmu:15894%…
Notch signaling pathway	KEGG PATHWAY	mmu04330	16	49	0.000117171	0.000880287	ENSMUSG00000018169|ENSMUSG00000020918|ENSMUSG00000027314|ENSMUSG00000029478|ENSMUSG00000040415|ENSMUSG00000031925|ENSMUSG00000026923|ENSMUSG00000003233|ENSMUSG00000017007|ENSMUSG00000014773|ENSMUSG00000029570|ENSMUSG00000019777|ENSMUSG00000063160|ENSMUSG00000029071|ENSMUSG00000004947|ENSMUSG00000037373	http://www.genome.jp/kegg-bin/show_pathway?mmu04330/mmu:74198%09red/mmu:13388%09red/mmu:14534%09red/mmu:270118%09red/mmu:13016%09red/mmu:80904%09red/mmu:17305%09red/mmu:13542%09red/mmu:15182%09red/mmu:18223%09red/mmu:13544%09red/mmu:19668%09red/mmu:20602%09red/mmu:54485%09red/mmu:18128%09red/mmu:16848%09red
Lysosome	KEGG PATHWAY	mmu04142	28	124	0.000130121	0.000947769	ENSMUSG00000021477|ENSMUSG00000021003|ENSMUSG00000000594|ENSMUSG00000003033|ENSMUSG00000083282|ENSMUSG00000022620|ENSMUSG00000040701|ENSMUSG00000010051|ENSMUSG00000030720|ENSMUSG00000033128|ENSMUSG00000023030|ENSMUSG00000009090|ENSMUSG00000028581|ENSMUSG00000003812|ENSMUSG00000015027|ENSMUSG00000002103|ENSMUSG00000068747|ENSMUSG00000015474|ENSMUSG00000019302|ENSMUSG00000028657|ENSMUSG00000005043|…	http://www.genome.jp/kegg-bin/show_pathway?mmu04142/mmu:13423%09red/mmu:14667%09red/mmu:14420%09red/mmu:13039%09red/mmu:11432%09red/mmu:16541%09red/mmu:11767%09red/mmu:11766%09red/mmu:11764%09red/mmu:27029%09red/mmu:15932%09red/mmu:12752%09red/mmu:11769%09red/mmu:18174%09red/mmu:11975%09red/mmu:110006%09red/mmu:16792%09red/mmu:15211%09red/mmu:20661%09red/mmu:14387%09red/mmu:106039%09red/mmu:15586…
Insulin resistance	KEGG PATHWAY	mmu04931	26	111	0.000134827	0.000947769	ENSMUSG00000029513|ENSMUSG00000039515|ENSMUSG00000027932|ENSMUSG00000024830|ENSMUSG00000018566|ENSMUSG00000005534|ENSMUSG00000023809|ENSMUSG00000029053|ENSMUSG00000116461|ENSMUSG00000040385|ENSMUSG00000033083|ENSMUSG00000001729|ENSMUSG00000028645|ENSMUSG00000033295|ENSMUSG00000059316|ENSMUSG00000024122|ENSMUSG00000030341|ENSMUSG00000034793|ENSMUSG00000039936|ENSMUSG00000078937|ENSMUSG00000029167|…	http://www.genome.jp/kegg-bin/show_pathway?mmu04931/mmu:12895%09red/mmu:18707%09red/mmu:18762%09red/mmu:16333%09red/mmu:16337%09red/mmu:18607%09red/mmu:19079%09red/mmu:20525%09red/mmu:20111%09red/mmu:20112%09red/mmu:20528%09red/mmu:320207%09red/mmu:20848%09red/mmu:19017%09red/mmu:67071%09red/mmu:110854%09red/mmu:58988%09red/mmu:11651%09red/mmu:26569%09red/mmu:26568%09red/mmu:210789%09red/mmu:2193…
Transcriptional misregulation in cancer	KEGG PATHWAY	mmu05202	36	180	0.000135858	0.000947769	ENSMUSG00000002111|ENSMUSG00000037992|ENSMUSG00000026436|ENSMUSG00000025856|ENSMUSG00000066687|ENSMUSG00000018501|ENSMUSG00000017652|ENSMUSG00000024212|ENSMUSG00000005533|ENSMUSG00000059436|ENSMUSG00000034957|ENSMUSG00000042557|ENSMUSG00000052534|ENSMUSG00000027315|ENSMUSG00000004151|ENSMUSG00000068227|ENSMUSG00000042817|ENSMUSG00000017724|ENSMUSG00000034041|ENSMUSG00000019777|ENSMUSG00000038954|…	http://www.genome.jp/kegg-bin/show_pathway?mmu05202/mmu:15182%09red/mmu:17187%09red/mmu:18514%09red/mmu:12393%09red/mmu:64144%09red/mmu:20466%09red/mmu:12775%09red/mmu:20375%09red/mmu:235320%09red/mmu:18507%09red/mmu:13714%09red/mmu:17283%09red/mmu:12395%09red/mmu:19401%09red/mmu:70122%09red/mmu:260298%09red/mmu:50528%09red/mmu:16001%09red/mmu:14009%09red/mmu:17095%09red/mmu:21939%09red/mmu:97114…
Prolactin signaling pathway	KEGG PATHWAY	mmu04917	20	74	0.00015748	0.00107306	ENSMUSG00000059923|ENSMUSG00000063065|ENSMUSG00000020919|ENSMUSG00000018899|ENSMUSG00000022610|ENSMUSG00000020901|ENSMUSG00000025499|ENSMUSG00000004040|ENSMUSG00000035027|ENSMUSG00000035804|ENSMUSG00000028298|ENSMUSG00000070348|ENSMUSG00000039936|ENSMUSG00000019768|ENSMUSG00000026104|ENSMUSG00000038485|ENSMUSG00000001729|ENSMUSG00000041798|ENSMUSG00000048379|ENSMUSG00000053436	http://www.genome.jp/kegg-bin/show_pathway?mmu04917/mmu:26417%09red/mmu:26416%09red/mmu:20848%09red/mmu:12640%09red/mmu:26396%09red/mmu:11651%09red/mmu:12443%09red/mmu:103988%09red/mmu:320207%09red/mmu:192157%09red/mmu:67296%09red/mmu:13982%09red/mmu:16362%09red/mmu:14784%09red/mmu:18707%09red/mmu:20846%09red/mmu:29857%09red/mmu:16333%09red/mmu:20851%09red/mmu:15461%09red
Calcium signaling pathway	KEGG PATHWAY	mmu04020	36	182	0.000164029	0.00109229	ENSMUSG00000024112|ENSMUSG00000022416|ENSMUSG00000021478|ENSMUSG00000042644|ENSMUSG00000057897|ENSMUSG00000030525|ENSMUSG00000029468|ENSMUSG00000029361|ENSMUSG00000079055|ENSMUSG00000004347|ENSMUSG00000024620|ENSMUSG00000031376|ENSMUSG00000020081|ENSMUSG00000020654|ENSMUSG00000015968|ENSMUSG00000004113|ENSMUSG00000022758|ENSMUSG00000021820|ENSMUSG00000050534|ENSMUSG00000063130|ENSMUSG00000051331|…	http://www.genome.jp/kegg-bin/show_pathway?mmu04020/mmu:12289%09red/mmu:53313%09red/mmu:70405%09red/mmu:11513%09red/mmu:12061%09red/mmu:12062%09red/mmu:74055%09red/mmu:18802%09red/mmu:104111%09red/mmu:56632%09red/mmu:20866%09red/mmu:58226%09red/mmu:21337%09red/mmu:18440%09red/mmu:19229%09red/mmu:14680%09red/mmu:15564%09red/mmu:110893%09red/mmu:12325%09red/mmu:12323%09red/mmu:14810%09red/mmu:18679…
alpha-Linolenic acid metabolism	KEGG PATHWAY	mmu00592	11	25	0.000173768	0.00113142	ENSMUSG00000041193|ENSMUSG00000028749|ENSMUSG00000029134|ENSMUSG00000033852|ENSMUSG00000058908|ENSMUSG00000033847|ENSMUSG00000070719|ENSMUSG00000041202|ENSMUSG00000036138|ENSMUSG00000029098|ENSMUSG00000042632	http://www.genome.jp/kegg-bin/show_pathway?mmu00592/mmu:53357%09red/mmu:232889%09red/mmu:113868%09red/mmu:26971%09red/mmu:18784%09red/mmu:80911%09red/mmu:18782%09red/mmu:665270%09red/mmu:18780%09red/mmu:78390%09red/mmu:211429%09red
Axon guidance	KEGG PATHWAY	mmu04360	35	176	0.000183426	0.00116834	ENSMUSG00000025876|ENSMUSG00000031385|ENSMUSG00000028064|ENSMUSG00000021451|ENSMUSG00000059495|ENSMUSG00000028289|ENSMUSG00000029095|ENSMUSG00000057897|ENSMUSG00000028664|ENSMUSG00000018012|ENSMUSG00000034684|ENSMUSG00000026121|ENSMUSG00000053646|ENSMUSG00000030602|ENSMUSG00000021820|ENSMUSG00000025085|ENSMUSG00000059810|ENSMUSG00000057969|ENSMUSG00000063065|ENSMUSG00000031391|ENSMUSG00000030084|…	http://www.genome.jp/kegg-bin/show_pathway?mmu04360/mmu:231148%09red/mmu:320207%09red/mmu:237860%09red/mmu:65254%09red/mmu:170758%09red/mmu:235611%09red/mmu:13844%09red/mmu:18707%09red/mmu:226251%09red/mmu:13841%09red/mmu:20563%09red/mmu:20562%09red/mmu:26417%09red/mmu:20315%09red/mmu:20354%09red/mmu:171171%09red/mmu:20352%09red/mmu:20353%09red/mmu:20350%09red/mmu:20351%09red/mmu:70584%09red/mmu:…
Chemokine signaling pathway	KEGG PATHWAY	mmu04062	38	198	0.000187602	0.00116952	ENSMUSG00000029417|ENSMUSG00000029530|ENSMUSG00000021303|ENSMUSG00000009621|ENSMUSG00000029713|ENSMUSG00000031779|ENSMUSG00000029053|ENSMUSG00000020919|ENSMUSG00000061353|ENSMUSG00000031805|ENSMUSG00000006134|ENSMUSG00000050232|ENSMUSG00000020654|ENSMUSG00000030595|ENSMUSG00000026104|ENSMUSG00000034855|ENSMUSG00000001729|ENSMUSG00000025812|ENSMUSG00000059923|ENSMUSG00000063065|ENSMUSG00000032946|…	http://www.genome.jp/kegg-bin/show_pathway?mmu04062/mmu:22325%09red/mmu:23832%09red/mmu:19395%09red/mmu:11513%09red/mmu:18707%09red/mmu:18762%09red/mmu:12775%09red/mmu:12774%09red/mmu:12927%09red/mmu:104111%09red/mmu:320207%09red/mmu:12929%09red/mmu:18036%09red/mmu:19303%09red/mmu:14784%09red/mmu:20315%09red/mmu:20846%09red/mmu:19229%09red/mmu:16453%09red/mmu:17329%09red/mmu:26417%09red/mmu:27736…
Viral carcinogenesis	KEGG PATHWAY	mmu05203	44	245	0.000226545	0.00138287	ENSMUSG00000030339|ENSMUSG00000003873|ENSMUSG00000079491|ENSMUSG00000056116|ENSMUSG00000022568|ENSMUSG00000016528|ENSMUSG00000015461|ENSMUSG00000006457|ENSMUSG00000061809|ENSMUSG00000020918|ENSMUSG00000020919|ENSMUSG00000032113|ENSMUSG00000051391|ENSMUSG00000003184|ENSMUSG00000031805|ENSMUSG00000017007|ENSMUSG00000070348|ENSMUSG00000024436|ENSMUSG00000019777|ENSMUSG00000026637|ENSMUSG00000006728|…	http://www.genome.jp/kegg-bin/show_pathway?mmu05203/mmu:17164%09red/mmu:105782%09red/mmu:23894%09red/mmu:22033%09red/mmu:15184%09red/mmu:237336%09red/mmu:12028%09red/mmu:71609%09red/mmu:18707%09red/mmu:11474%09red/mmu:26417%09red/mmu:12774%09red/mmu:15015%09red/mmu:15039%09red/mmu:320207%09red/mmu:12915%09red/mmu:54131%09red/mmu:19303%09red/mmu:12649%09red/mmu:14784%09red/mmu:22030%09red/mmu:1257…
Longevity regulating pathway	KEGG PATHWAY	mmu04211	23	96	0.00024185	0.00144616	ENSMUSG00000029513|ENSMUSG00000003873|ENSMUSG00000024830|ENSMUSG00000015461|ENSMUSG00000005534|ENSMUSG00000005533|ENSMUSG00000028156|ENSMUSG00000013787|ENSMUSG00000006818|ENSMUSG00000020654|ENSMUSG00000040760|ENSMUSG00000001729|ENSMUSG00000039936|ENSMUSG00000029167|ENSMUSG00000002496|ENSMUSG00000035804|ENSMUSG00000028893|ENSMUSG00000020901|ENSMUSG00000025499|ENSMUSG00000011096|ENSMUSG00000031659|…	http://www.genome.jp/kegg-bin/show_pathway?mmu04211/mmu:13684%09red/mmu:72993%09red/mmu:12028%09red/mmu:11513%09red/mmu:18707%09red/mmu:16333%09red/mmu:16337%09red/mmu:51897%09red/mmu:230784%09red/mmu:104111%09red/mmu:320207%09red/mmu:22084%09red/mmu:19017%09red/mmu:26987%09red/mmu:16001%09red/mmu:19079%09red/mmu:58988%09red/mmu:11651%09red/mmu:67605%09red/mmu:12915%09red/mmu:110147%09red/mmu:206…
Influenza A	KEGG PATHWAY	mmu05164	34	172	0.000247522	0.00145048	ENSMUSG00000059970|ENSMUSG00000069867|ENSMUSG00000002948|ENSMUSG00000022504|ENSMUSG00000037405|ENSMUSG00000022194|ENSMUSG00000029625|ENSMUSG00000022610|ENSMUSG00000003184|ENSMUSG00000047123|ENSMUSG00000030595|ENSMUSG00000026104|ENSMUSG00000076617|ENSMUSG00000063550|ENSMUSG00000019432|ENSMUSG00000063065|ENSMUSG00000001729|ENSMUSG00000030341|ENSMUSG00000062825|ENSMUSG00000005483|ENSMUSG00000032109|…	http://www.genome.jp/kegg-bin/show_pathway?mmu05164/mmu:54188%09red/mmu:14999%09red/mmu:14998%09red/mmu:18707%09red/mmu:26416%09red/mmu:26417%09red/mmu:58185%09red/mmu:53817%09red/mmu:320207%09red/mmu:18036%09red/mmu:54131%09red/mmu:270151%09red/mmu:20846%09red/mmu:106759%09red/mmu:382035%09red/mmu:20304%09red/mmu:50528%09red/mmu:15980%09red/mmu:54196%09red/mmu:15945%09red/mmu:12265%09red/mmu:114…
Oxytocin signaling pathway	KEGG PATHWAY	mmu04921	32	158	0.000255223	0.00146628	ENSMUSG00000029513|ENSMUSG00000033910|ENSMUSG00000019146|ENSMUSG00000033852|ENSMUSG00000067818|ENSMUSG00000057897|ENSMUSG00000073557|ENSMUSG00000040385|ENSMUSG00000042644|ENSMUSG00000070348|ENSMUSG00000020654|ENSMUSG00000015968|ENSMUSG00000038026|ENSMUSG00000021820|ENSMUSG00000070719|ENSMUSG00000063065|ENSMUSG00000063130|ENSMUSG00000019254|ENSMUSG00000033847|ENSMUSG00000062825|ENSMUSG00000051331|…	http://www.genome.jp/kegg-bin/show_pathway?mmu04921/mmu:78390%09red/mmu:12289%09red/mmu:14681%09red/mmu:70405%09red/mmu:11513%09red/mmu:18707%09red/mmu:12296%09red/mmu:19079%09red/mmu:12295%09red/mmu:232889%09red/mmu:104111%09red/mmu:320207%09red/mmu:19045%09red/mmu:232807%09red/mmu:12300%09red/mmu:230103%09red/mmu:12325%09red/mmu:13631%09red/mmu:12323%09red/mmu:11465%09red/mmu:26396%09red/mmu:98…
HIF-1 signaling pathway	KEGG PATHWAY	mmu04066	25	110	0.000266754	0.00147983	ENSMUSG00000030339|ENSMUSG00000024830|ENSMUSG00000057897|ENSMUSG00000031465|ENSMUSG00000005534|ENSMUSG00000005533|ENSMUSG00000028645|ENSMUSG00000028156|ENSMUSG00000004267|ENSMUSG00000021820|ENSMUSG00000001729|ENSMUSG00000063065|ENSMUSG00000027947|ENSMUSG00000020277|ENSMUSG00000026254|ENSMUSG00000063524|ENSMUSG00000039936|ENSMUSG00000023951|ENSMUSG00000035804|ENSMUSG00000032554|ENSMUSG00000020901|…	http://www.genome.jp/kegg-bin/show_pathway?mmu04066/mmu:13684%09red/mmu:11601%09red/mmu:22339%09red/mmu:18641%09red/mmu:18707%09red/mmu:16333%09red/mmu:16194%09red/mmu:16337%09red/mmu:26417%09red/mmu:20525%09red/mmu:13807%09red/mmu:13808%09red/mmu:320207%09red/mmu:20848%09red/mmu:22041%09red/mmu:26987%09red/mmu:15980%09red/mmu:16001%09red/mmu:12325%09red/mmu:12323%09red/mmu:58988%09red/mmu:11651%…
Epstein-Barr virus infection	KEGG PATHWAY	mmu05169	42	232	0.000267683	0.00147983	ENSMUSG00000029478|ENSMUSG00000002111|ENSMUSG00000059970|ENSMUSG00000039771|ENSMUSG00000079491|ENSMUSG00000056116|ENSMUSG00000032089|ENSMUSG00000026942|ENSMUSG00000017652|ENSMUSG00000061809|ENSMUSG00000025487|ENSMUSG00000037405|ENSMUSG00000028099|ENSMUSG00000022610|ENSMUSG00000051391|ENSMUSG00000003184|ENSMUSG00000031805|ENSMUSG00000017007|ENSMUSG00000030595|ENSMUSG00000019777|ENSMUSG00000000776|…	http://www.genome.jp/kegg-bin/show_pathway?mmu05169/mmu:67065%09red/mmu:16408%09red/mmu:22030%09red/mmu:22033%09red/mmu:15184%09red/mmu:237336%09red/mmu:16154%09red/mmu:20602%09red/mmu:71609%09red/mmu:18707%09red/mmu:20375%09red/mmu:15015%09red/mmu:15039%09red/mmu:320207%09red/mmu:18036%09red/mmu:54131%09red/mmu:20022%09red/mmu:66513%09red/mmu:20848%09red/mmu:13000%09red/mmu:19182%09red/mmu:16453…
VEGF signaling pathway	KEGG PATHWAY	mmu04370	17	60	0.000300414	0.00163003	ENSMUSG00000028071|ENSMUSG00000063065|ENSMUSG00000022610|ENSMUSG00000020901|ENSMUSG00000025499|ENSMUSG00000057342|ENSMUSG00000029528|ENSMUSG00000033852|ENSMUSG00000033847|ENSMUSG00000070719|ENSMUSG00000039936|ENSMUSG00000018012|ENSMUSG00000016528|ENSMUSG00000035027|ENSMUSG00000001729|ENSMUSG00000023951|ENSMUSG00000053436	http://www.genome.jp/kegg-bin/show_pathway?mmu04370/mmu:26417%09red/mmu:26416%09red/mmu:17164%09red/mmu:26396%09red/mmu:232889%09red/mmu:56632%09red/mmu:320207%09red/mmu:22339%09red/mmu:19303%09red/mmu:78390%09red/mmu:170758%09red/mmu:11651%09red/mmu:18707%09red/mmu:29857%09red/mmu:27371%09red/mmu:15461%09red/mmu:211429%09red
TNF signaling pathway	KEGG PATHWAY	mmu04668	25	112	0.000336899	0.00179475	ENSMUSG00000034855|ENSMUSG00000026942|ENSMUSG00000027398|ENSMUSG00000022789|ENSMUSG00000026883|ENSMUSG00000037405|ENSMUSG00000022610|ENSMUSG00000001729|ENSMUSG00000015461|ENSMUSG00000026637|ENSMUSG00000063065|ENSMUSG00000030341|ENSMUSG00000037316|ENSMUSG00000039936|ENSMUSG00000022414|ENSMUSG00000000957|ENSMUSG00000002948|ENSMUSG00000031628|ENSMUSG00000031887|ENSMUSG00000033352|ENSMUSG00000035042|…	http://www.genome.jp/kegg-bin/show_pathway?mmu04668/mmu:22030%09red/mmu:22033%09red/mmu:16182%09red/mmu:71609%09red/mmu:18707%09red/mmu:26417%09red/mmu:26416%09red/mmu:69601%09red/mmu:320207%09red/mmu:17387%09red/mmu:66513%09red/mmu:16176%09red/mmu:67384%09red/mmu:15945%09red/mmu:21938%09red/mmu:12367%09red/mmu:11651%09red/mmu:15894%09red/mmu:26400%09red/mmu:21937%09red/mmu:12915%09red/mmu:26398%…
cAMP signaling pathway	KEGG PATHWAY	mmu04024	37	198	0.000354412	0.00185433	ENSMUSG00000003123|ENSMUSG00000063065|ENSMUSG00000021478|ENSMUSG00000031659|ENSMUSG00000057897|ENSMUSG00000029098|ENSMUSG00000039809|ENSMUSG00000018012|ENSMUSG00000028525|ENSMUSG00000040385|ENSMUSG00000031376|ENSMUSG00000020654|ENSMUSG00000015968|ENSMUSG00000050824|ENSMUSG00000031789|ENSMUSG00000032338|ENSMUSG00000021820|ENSMUSG00000030209|ENSMUSG00000021699|ENSMUSG00000063130|ENSMUSG00000051331|…	http://www.genome.jp/kegg-bin/show_pathway?mmu04024/mmu:20682%09red/mmu:13488%09red/mmu:14812%09red/mmu:70405%09red/mmu:11513%09red/mmu:170758%09red/mmu:242425%09red/mmu:18707%09red/mmu:26417%09red/mmu:330953%09red/mmu:20609%09red/mmu:12638%09red/mmu:20605%09red/mmu:320207%09red/mmu:271639%09red/mmu:98932%09red/mmu:11928%09red/mmu:223864%09red/mmu:16890%09red/mmu:22325%09red/mmu:74055%09red/mmu:1…
Morphine addiction	KEGG PATHWAY	mmu05032	22	93	0.000379166	0.00192781	ENSMUSG00000021478|ENSMUSG00000021303|ENSMUSG00000029713|ENSMUSG00000029054|ENSMUSG00000039809|ENSMUSG00000028525|ENSMUSG00000004347|ENSMUSG00000024462|ENSMUSG00000020654|ENSMUSG00000004113|ENSMUSG00000038026|ENSMUSG00000021699|ENSMUSG00000000766|ENSMUSG00000110195|ENSMUSG00000032192|ENSMUSG00000042249|ENSMUSG00000031748|ENSMUSG00000025584|ENSMUSG00000031344|ENSMUSG00000022489|ENSMUSG00000031659|…	http://www.genome.jp/kegg-bin/show_pathway?mmu05032/mmu:14403%09red/mmu:207728%09red/mmu:14681%09red/mmu:18584%09red/mmu:11513%09red/mmu:242425%09red/mmu:104111%09red/mmu:14697%09red/mmu:14706%09red/mmu:54393%09red/mmu:14693%09red/mmu:238871%09red/mmu:320129%09red/mmu:18390%09red/mmu:12287%09red/mmu:216869%09red/mmu:57249%09red/mmu:13488%09red/mmu:18578%09red/mmu:16524%09red/mmu:18575%09red/mmu:1…
Hedgehog signaling pathway	KEGG PATHWAY	mmu04340	14	44	0.000381613	0.00192781	ENSMUSG00000073563|ENSMUSG00000052957|ENSMUSG00000032384|ENSMUSG00000040836|ENSMUSG00000029122|ENSMUSG00000048402|ENSMUSG00000025231|ENSMUSG00000028681|ENSMUSG00000006538|ENSMUSG00000003345|ENSMUSG00000070348|ENSMUSG00000042249|ENSMUSG00000018363|ENSMUSG00000060216	http://www.genome.jp/kegg-bin/show_pathway?mmu04340/mmu:216869%09red/mmu:16147%09red/mmu:66313%09red/mmu:214897%09red/mmu:12443%09red/mmu:19207%09red/mmu:70425%09red/mmu:320129%09red/mmu:59056%09red/mmu:24069%09red/mmu:103236%09red/mmu:240888%09red/mmu:14633%09red/mmu:14451%09red
Adherens junction	KEGG PATHWAY	mmu04520	19	74	0.000392842	0.00195089	ENSMUSG00000025372|ENSMUSG00000024563|ENSMUSG00000028868|ENSMUSG00000033295|ENSMUSG00000006932|ENSMUSG00000046707|ENSMUSG00000063065|ENSMUSG00000000127|ENSMUSG00000022656|ENSMUSG00000024985|ENSMUSG00000062825|ENSMUSG00000025812|ENSMUSG00000033060|ENSMUSG00000018012|ENSMUSG00000006457|ENSMUSG00000005534|ENSMUSG00000031565|ENSMUSG00000025006|ENSMUSG00000005533	http://www.genome.jp/kegg-bin/show_pathway?mmu04520/mmu:26417%09red/mmu:12387%09red/mmu:242687%09red/mmu:14182%09red/mmu:19268%09red/mmu:14158%09red/mmu:16001%09red/mmu:380928%09red/mmu:21416%09red/mmu:58998%09red/mmu:108100%09red/mmu:170758%09red/mmu:17126%09red/mmu:13000%09red/mmu:93742%09red/mmu:11474%09red/mmu:20411%09red/mmu:16337%09red/mmu:11465%09red
Toll-like receptor signaling pathway	KEGG PATHWAY	mmu04620	23	101	0.000448824	0.00219176	ENSMUSG00000029417|ENSMUSG00000025139|ENSMUSG00000002948|ENSMUSG00000017652|ENSMUSG00000022610|ENSMUSG00000003184|ENSMUSG00000047123|ENSMUSG00000016024|ENSMUSG00000026104|ENSMUSG00000001729|ENSMUSG00000031392|ENSMUSG00000063065|ENSMUSG00000039936|ENSMUSG00000022414|ENSMUSG00000034855|ENSMUSG00000027398|ENSMUSG00000033352|ENSMUSG00000035042|ENSMUSG00000020901|ENSMUSG00000044827|ENSMUSG00000025498|…	http://www.genome.jp/kegg-bin/show_pathway?mmu04620/mmu:18707%09red/mmu:26417%09red/mmu:26416%09red/mmu:320207%09red/mmu:54131%09red/mmu:66513%09red/mmu:20846%09red/mmu:106759%09red/mmu:16176%09red/mmu:17329%09red/mmu:21897%09red/mmu:15945%09red/mmu:21939%09red/mmu:11651%09red/mmu:26400%09red/mmu:16803%09red/mmu:26396%09red/mmu:26398%09red/mmu:54123%09red/mmu:54473%09red/mmu:20304%09red/mmu:29857…
Purine metabolism	KEGG PATHWAY	mmu00230	34	179	0.000465412	0.0022355	ENSMUSG00000033910|ENSMUSG00000039771|ENSMUSG00000068417|ENSMUSG00000024833|ENSMUSG00000021699|ENSMUSG00000028525|ENSMUSG00000028099|ENSMUSG00000042282|ENSMUSG00000020910|ENSMUSG00000004347|ENSMUSG00000074003|ENSMUSG00000024575|ENSMUSG00000000776|ENSMUSG00000005686|ENSMUSG00000024066|ENSMUSG00000020622|ENSMUSG00000036813|ENSMUSG00000026817|ENSMUSG00000020654|ENSMUSG00000110195|ENSMUSG00000074797|…	http://www.genome.jp/kegg-bin/show_pathway?mmu00230/mmu:67065%09red/mmu:225600%09red/mmu:12496%09red/mmu:207728%09red/mmu:14918%09red/mmu:18584%09red/mmu:11513%09red/mmu:76974%09red/mmu:68695%09red/mmu:104111%09red/mmu:271639%09red/mmu:20022%09red/mmu:245650%09red/mmu:667034%09red/mmu:14450%09red/mmu:72090%09red/mmu:18950%09red/mmu:76952%09red/mmu:11717%09red/mmu:230103%09red/mmu:11636%09red/mmu:…
Endocytosis	KEGG PATHWAY	mmu04144	49	294	0.000475989	0.00224943	ENSMUSG00000025793|ENSMUSG00000026825|ENSMUSG00000031488|ENSMUSG00000059970|ENSMUSG00000035929|ENSMUSG00000042249|ENSMUSG00000026718|ENSMUSG00000079491|ENSMUSG00000056116|ENSMUSG00000017639|ENSMUSG00000030110|ENSMUSG00000055013|ENSMUSG00000005533|ENSMUSG00000029053|ENSMUSG00000029622|ENSMUSG00000030849|ENSMUSG00000032812|ENSMUSG00000018008|ENSMUSG00000022150|ENSMUSG00000068227|ENSMUSG00000003269|…	http://www.genome.jp/kegg-bin/show_pathway?mmu04144/mmu:216724%09red/mmu:13429%09red/mmu:22365%09red/mmu:20408%09red/mmu:18762%09red/mmu:13196%09red/mmu:20404%09red/mmu:14184%09red/mmu:12774%09red/mmu:230837%09red/mmu:14183%09red/mmu:15015%09red/mmu:15039%09red/mmu:107338%09red/mmu:347722%09red/mmu:19713%09red/mmu:72318%09red/mmu:20844%09red/mmu:15024%09red/mmu:15239%09red/mmu:16001%09red/mmu:165…
Aldosterone-regulated sodium reabsorption	KEGG PATHWAY	mmu04960	13	40	0.000517068	0.00236174	ENSMUSG00000059412|ENSMUSG00000063065|ENSMUSG00000002504|ENSMUSG00000020901|ENSMUSG00000024122|ENSMUSG00000030340|ENSMUSG00000035804|ENSMUSG00000030873|ENSMUSG00000039936|ENSMUSG00000000216|ENSMUSG00000047281|ENSMUSG00000005534|ENSMUSG00000033161	http://www.genome.jp/kegg-bin/show_pathway?mmu04960/mmu:18607%09red/mmu:26417%09red/mmu:20276%09red/mmu:20278%09red/mmu:20277%09red/mmu:320207%09red/mmu:65962%09red/mmu:11928%09red/mmu:55948%09red/mmu:11936%09red/mmu:18707%09red/mmu:16333%09red/mmu:16337%09red
Prostate cancer	KEGG PATHWAY	mmu05215	21	89	0.000523715	0.00236174	ENSMUSG00000059923|ENSMUSG00000063065|ENSMUSG00000030849|ENSMUSG00000024620|ENSMUSG00000020901|ENSMUSG00000025499|ENSMUSG00000006932|ENSMUSG00000029999|ENSMUSG00000024122|ENSMUSG00000025856|ENSMUSG00000022061|ENSMUSG00000024985|ENSMUSG00000035804|ENSMUSG00000070348|ENSMUSG00000039936|ENSMUSG00000002068|ENSMUSG00000035027|ENSMUSG00000001729|ENSMUSG00000031565|ENSMUSG00000005533|ENSMUSG00000016477	http://www.genome.jp/kegg-bin/show_pathway?mmu05215/mmu:18607%09red/mmu:26417%09red/mmu:12387%09red/mmu:26396%09red/mmu:14182%09red/mmu:14183%09red/mmu:12447%09red/mmu:16001%09red/mmu:320207%09red/mmu:12443%09red/mmu:13557%09red/mmu:18095%09red/mmu:21416%09red/mmu:18590%09red/mmu:18596%09red/mmu:14784%09red/mmu:11651%09red/mmu:18707%09red/mmu:16333%09red/mmu:21802%09red/mmu:15461%09red
cGMP-PKG signaling pathway	KEGG PATHWAY	mmu04022	33	173	0.000523936	0.00236174	ENSMUSG00000033910|ENSMUSG00000028469|ENSMUSG00000050511|ENSMUSG00000091091|ENSMUSG00000067818|ENSMUSG00000015461|ENSMUSG00000005534|ENSMUSG00000079055|ENSMUSG00000040385|ENSMUSG00000023079|ENSMUSG00000021944|ENSMUSG00000042644|ENSMUSG00000037610|ENSMUSG00000015968|ENSMUSG00000001729|ENSMUSG00000031789|ENSMUSG00000031376|ENSMUSG00000063065|ENSMUSG00000063130|ENSMUSG00000110195|ENSMUSG00000051331|…	http://www.genome.jp/kegg-bin/show_pathway?mmu04022/mmu:207728%09red/mmu:11651%09red/mmu:53313%09red/mmu:70405%09red/mmu:11513%09red/mmu:12062%09red/mmu:18707%09red/mmu:16333%09red/mmu:16337%09red/mmu:26417%09red/mmu:18386%09red/mmu:104111%09red/mmu:320207%09red/mmu:98932%09red/mmu:11928%09red/mmu:72413%09red/mmu:17261%09red/mmu:110893%09red/mmu:11542%09red/mmu:230103%09red/mmu:100502876%09red/mm…
Ubiquitin mediated proteolysis	KEGG PATHWAY	mmu04120	29	145	0.000576177	0.00255681	ENSMUSG00000020307|ENSMUSG00000024073|ENSMUSG00000029472|ENSMUSG00000009293|ENSMUSG00000029577|ENSMUSG00000039615|ENSMUSG00000028101|ENSMUSG00000038545|ENSMUSG00000029203|ENSMUSG00000023286|ENSMUSG00000035299|ENSMUSG00000003308|ENSMUSG00000019944|ENSMUSG00000029804|ENSMUSG00000022771|ENSMUSG00000020064|ENSMUSG00000032596|ENSMUSG00000020235|ENSMUSG00000002109|ENSMUSG00000021694|ENSMUSG00000020870|…	http://www.genome.jp/kegg-bin/show_pathway?mmu04120/mmu:71991%09red/mmu:216150%09red/mmu:17318%09red/mmu:12211%09red/mmu:50868%09red/mmu:140499%09red/mmu:77891%09red/mmu:74153%09red/mmu:107986%09red/mmu:66515%09red/mmu:28000%09red/mmu:140630%09red/mmu:73998%09red/mmu:67345%09red/mmu:117146%09red/mmu:66894%09red/mmu:56791%09red/mmu:53323%09red/mmu:230904%09red/mmu:69288%09red/mmu:66053%09red/mmu:5…
Protein processing in endoplasmic reticulum	KEGG PATHWAY	mmu04141	32	167	0.000589606	0.00255681	ENSMUSG00000045302|ENSMUSG00000000826|ENSMUSG00000020715|ENSMUSG00000059970|ENSMUSG00000009293|ENSMUSG00000055401|ENSMUSG00000031751|ENSMUSG00000026942|ENSMUSG00000039615|ENSMUSG00000015461|ENSMUSG00000018442|ENSMUSG00000025130|ENSMUSG00000003873|ENSMUSG00000023286|ENSMUSG00000024357|ENSMUSG00000027006|ENSMUSG00000005262|ENSMUSG00000032115|ENSMUSG00000019802|ENSMUSG00000043019|ENSMUSG00000036646|…	http://www.genome.jp/kegg-bin/show_pathway?mmu04141/mmu:240667%09red/mmu:227619%09red/mmu:22030%09red/mmu:107513%09red/mmu:66967%09red/mmu:12028%09red/mmu:66861%09red/mmu:50907%09red/mmu:320011%09red/mmu:50762%09red/mmu:140499%09red/mmu:81500%09red/mmu:78943%09red/mmu:13002%09red/mmu:66890%09red/mmu:54197%09red/mmu:23802%09red/mmu:230904%09red/mmu:26400%09red/mmu:140740%09red/mmu:81489%09red/mmu:…
Arachidonic acid metabolism	KEGG PATHWAY	mmu00590	21	90	0.000593389	0.00255681	ENSMUSG00000042808|ENSMUSG00000018924|ENSMUSG00000029134|ENSMUSG00000026820|ENSMUSG00000004344|ENSMUSG00000024055|ENSMUSG00000041193|ENSMUSG00000028749|ENSMUSG00000027983|ENSMUSG00000033852|ENSMUSG00000058908|ENSMUSG00000033847|ENSMUSG00000063856|ENSMUSG00000070719|ENSMUSG00000074882|ENSMUSG00000041202|ENSMUSG00000060613|ENSMUSG00000050737|ENSMUSG00000000320|ENSMUSG00000042632|ENSMUSG00000025004	http://www.genome.jp/kegg-bin/show_pathway?mmu00590/mmu:53357%09red/mmu:64292%09red/mmu:18780%09red/mmu:232889%09red/mmu:26971%09red/mmu:665270%09red/mmu:170716%09red/mmu:18784%09red/mmu:226105%09red/mmu:14780%09red/mmu:78390%09red/mmu:18782%09red/mmu:211429%09red/mmu:13099%09red/mmu:433247%09red/mmu:11684%09red/mmu:96979%09red/mmu:11687%09red/mmu:14776%09red/mmu:14775%09red/mmu:71519%09red
Glioma	KEGG PATHWAY	mmu05214	17	65	0.000651991	0.00273656	ENSMUSG00000059923|ENSMUSG00000063065|ENSMUSG00000063130|ENSMUSG00000024620|ENSMUSG00000020901|ENSMUSG00000025499|ENSMUSG00000029999|ENSMUSG00000025856|ENSMUSG00000070348|ENSMUSG00000039936|ENSMUSG00000006728|ENSMUSG00000057897|ENSMUSG00000035027|ENSMUSG00000001729|ENSMUSG00000016477|ENSMUSG00000005533|ENSMUSG00000021820	http://www.genome.jp/kegg-bin/show_pathway?mmu05214/mmu:26417%09red/mmu:12567%09red/mmu:11651%09red/mmu:26396%09red/mmu:16001%09red/mmu:320207%09red/mmu:12443%09red/mmu:13557%09red/mmu:70405%09red/mmu:12323%09red/mmu:18590%09red/mmu:18596%09red/mmu:14784%09red/mmu:12325%09red/mmu:18707%09red/mmu:21802%09red/mmu:15461%09red
Carbon metabolism	KEGG PATHWAY	mmu01200	25	118	0.000653786	0.00273656	ENSMUSG00000017390|ENSMUSG00000030695|ENSMUSG00000041798|ENSMUSG00000020456|ENSMUSG00000020534|ENSMUSG00000022477|ENSMUSG00000029009|ENSMUSG00000004267|ENSMUSG00000022853|ENSMUSG00000025503|ENSMUSG00000022110|ENSMUSG00000052738|ENSMUSG00000050002|ENSMUSG00000058076|ENSMUSG00000022546|ENSMUSG00000020277|ENSMUSG00000029545|ENSMUSG00000063524|ENSMUSG00000031233|ENSMUSG00000030541|ENSMUSG00000021957|…	http://www.genome.jp/kegg-bin/show_pathway?mmu01200/mmu:21881%09red/mmu:75731%09red/mmu:20916%09red/mmu:239017%09red/mmu:17769%09red/mmu:20425%09red/mmu:18641%09red/mmu:18663%09red/mmu:353204%09red/mmu:269951%09red/mmu:13807%09red/mmu:13808%09red/mmu:56451%09red/mmu:21351%09red/mmu:68738%09red/mmu:18563%09red/mmu:18293%09red/mmu:11429%09red/mmu:103988%09red/mmu:11676%09red/mmu:11409%09red/mmu:660…
Circadian entrainment	KEGG PATHWAY	mmu04713	22	98	0.000695614	0.00287063	ENSMUSG00000024112|ENSMUSG00000033910|ENSMUSG00000063065|ENSMUSG00000021303|ENSMUSG00000029713|ENSMUSG00000057897|ENSMUSG00000026959|ENSMUSG00000029361|ENSMUSG00000042644|ENSMUSG00000020654|ENSMUSG00000015968|ENSMUSG00000038026|ENSMUSG00000021820|ENSMUSG00000030209|ENSMUSG00000063130|ENSMUSG00000038473|ENSMUSG00000032192|ENSMUSG00000022416|ENSMUSG00000031748|ENSMUSG00000026567|ENSMUSG00000031659|…	http://www.genome.jp/kegg-bin/show_pathway?mmu04713/mmu:14681%09red/mmu:14812%09red/mmu:14810%09red/mmu:70729%09red/mmu:26417%09red/mmu:104111%09red/mmu:271639%09red/mmu:239556%09red/mmu:58226%09red/mmu:14697%09red/mmu:12325%09red/mmu:14706%09red/mmu:12323%09red/mmu:14693%09red/mmu:70405%09red/mmu:12289%09red/mmu:12288%09red/mmu:11513%09red/mmu:18125%09red/mmu:16524%09red/mmu:60596%09red/mmu:1644…
Melanoma	KEGG PATHWAY	mmu05218	18	72	0.000720231	0.00290989	ENSMUSG00000042826|ENSMUSG00000063065|ENSMUSG00000020327|ENSMUSG00000020901|ENSMUSG00000025499|ENSMUSG00000035027|ENSMUSG00000024620|ENSMUSG00000031230|ENSMUSG00000025856|ENSMUSG00000037225|ENSMUSG00000070348|ENSMUSG00000039936|ENSMUSG00000006728|ENSMUSG00000021974|ENSMUSG00000001729|ENSMUSG00000031565|ENSMUSG00000005533|ENSMUSG00000016477	http://www.genome.jp/kegg-bin/show_pathway?mmu05218/mmu:26417%09red/mmu:12567%09red/mmu:14180%09red/mmu:26396%09red/mmu:14182%09red/mmu:67112%09red/mmu:14166%09red/mmu:16001%09red/mmu:320207%09red/mmu:12443%09red/mmu:13557%09red/mmu:14173%09red/mmu:80903%09red/mmu:18590%09red/mmu:18596%09red/mmu:11651%09red/mmu:18707%09red/mmu:15461%09red
Inflammatory mediator regulation of TRP channels	KEGG PATHWAY	mmu04750	26	126	0.00072499	0.00290989	ENSMUSG00000033852|ENSMUSG00000057897|ENSMUSG00000022610|ENSMUSG00000040385|ENSMUSG00000042644|ENSMUSG00000021820|ENSMUSG00000060613|ENSMUSG00000020654|ENSMUSG00000063130|ENSMUSG00000032860|ENSMUSG00000033847|ENSMUSG00000022514|ENSMUSG00000074882|ENSMUSG00000039936|ENSMUSG00000027398|ENSMUSG00000025004|ENSMUSG00000041347|ENSMUSG00000020901|ENSMUSG00000053004|ENSMUSG00000000320|ENSMUSG00000031659|…	http://www.genome.jp/kegg-bin/show_pathway?mmu04750/mmu:53357%09red/mmu:226105%09red/mmu:70405%09red/mmu:11513%09red/mmu:12061%09red/mmu:13099%09red/mmu:12062%09red/mmu:11684%09red/mmu:18707%09red/mmu:433247%09red/mmu:26416%09red/mmu:232889%09red/mmu:104111%09red/mmu:320207%09red/mmu:18442%09red/mmu:12325%09red/mmu:12323%09red/mmu:15465%09red/mmu:16180%09red/mmu:19045%09red/mmu:16177%09red/mmu:16…
Glycosaminoglycan degradation	KEGG PATHWAY	mmu00531	9	21	0.000781519	0.00309439	ENSMUSG00000010047|ENSMUSG00000015027|ENSMUSG00000005043|ENSMUSG00000033540|ENSMUSG00000035273|ENSMUSG00000010051|ENSMUSG00000034707|ENSMUSG00000025232|ENSMUSG00000025534	http://www.genome.jp/kegg-bin/show_pathway?mmu00531/mmu:15442%09red/mmu:15587%09red/mmu:110006%09red/mmu:15586%09red/mmu:75612%09red/mmu:27029%09red/mmu:15932%09red/mmu:15211%09red/mmu:50917%09red
Cholinergic synapse	KEGG PATHWAY	mmu04725	24	113	0.000804405	0.00314254	ENSMUSG00000057897|ENSMUSG00000027950|ENSMUSG00000063065|ENSMUSG00000021303|ENSMUSG00000029713|ENSMUSG00000028631|ENSMUSG00000100241|ENSMUSG00000030525|ENSMUSG00000042644|ENSMUSG00000021820|ENSMUSG00000015968|ENSMUSG00000001729|ENSMUSG00000004113|ENSMUSG00000020654|ENSMUSG00000027577|ENSMUSG00000032192|ENSMUSG00000039936|ENSMUSG00000031748|ENSMUSG00000020901|ENSMUSG00000025499|ENSMUSG00000016346|…	http://www.genome.jp/kegg-bin/show_pathway?mmu04725/mmu:11438%09red/mmu:14681%09red/mmu:11513%09red/mmu:18707%09red/mmu:26417%09red/mmu:104111%09red/mmu:320207%09red/mmu:20508%09red/mmu:16536%09red/mmu:14697%09red/mmu:12325%09red/mmu:14706%09red/mmu:12323%09red/mmu:14693%09red/mmu:11651%09red/mmu:11441%09red/mmu:11444%09red/mmu:12287%09red/mmu:108015%09red/mmu:12289%09red/mmu:12288%09red/mmu:6061…
Dopaminergic synapse	KEGG PATHWAY	mmu04728	27	135	0.00087362	0.00328167	ENSMUSG00000021478|ENSMUSG00000021303|ENSMUSG00000029713|ENSMUSG00000057897|ENSMUSG00000015461|ENSMUSG00000025468|ENSMUSG00000022610|ENSMUSG00000040385|ENSMUSG00000042644|ENSMUSG00000041769|ENSMUSG00000021820|ENSMUSG00000024777|ENSMUSG00000001729|ENSMUSG00000004113|ENSMUSG00000038026|ENSMUSG00000030209|ENSMUSG00000063130|ENSMUSG00000015968|ENSMUSG00000032192|ENSMUSG00000031748|ENSMUSG00000006740|…	http://www.genome.jp/kegg-bin/show_pathway?mmu04728/mmu:13488%09red/mmu:14681%09red/mmu:14680%09red/mmu:14812%09red/mmu:70405%09red/mmu:269643%09red/mmu:26416%09red/mmu:12846%09red/mmu:12325%09red/mmu:14706%09red/mmu:14697%09red/mmu:16573%09red/mmu:12323%09red/mmu:14693%09red/mmu:52432%09red/mmu:11651%09red/mmu:12287%09red/mmu:216869%09red/mmu:12915%09red/mmu:225849%09red/mmu:12289%09red/mmu:1228…
FoxO signaling pathway	KEGG PATHWAY	mmu04068	27	135	0.00087362	0.00328167	ENSMUSG00000029513|ENSMUSG00000018566|ENSMUSG00000018209|ENSMUSG00000005534|ENSMUSG00000005533|ENSMUSG00000022610|ENSMUSG00000042903|ENSMUSG00000006818|ENSMUSG00000070348|ENSMUSG00000001729|ENSMUSG00000109324|ENSMUSG00000059923|ENSMUSG00000063065|ENSMUSG00000021701|ENSMUSG00000024122|ENSMUSG00000034793|ENSMUSG00000039936|ENSMUSG00000035804|ENSMUSG00000020901|ENSMUSG00000025499|ENSMUSG00000004040|…	http://www.genome.jp/kegg-bin/show_pathway?mmu04068/mmu:12579%09red/mmu:14784%09red/mmu:18707%09red/mmu:16333%09red/mmu:16337%09red/mmu:18607%09red/mmu:26416%09red/mmu:19079%09red/mmu:54601%09red/mmu:20528%09red/mmu:320207%09red/mmu:20848%09red/mmu:17126%09red/mmu:26417%09red/mmu:20620%09red/mmu:16001%09red/mmu:329934%09red/mmu:11651%09red/mmu:29857%09red/mmu:68401%09red/mmu:26396%09red/mmu:12581…
Spliceosome	KEGG PATHWAY	mmu03040	27	135	0.00087362	0.00328167	ENSMUSG00000027404|ENSMUSG00000030216|ENSMUSG00000059970|ENSMUSG00000046434|ENSMUSG00000063511|ENSMUSG00000037361|ENSMUSG00000028911|ENSMUSG00000030435|ENSMUSG00000078348|ENSMUSG00000040383|ENSMUSG00000015748|ENSMUSG00000022774|ENSMUSG00000031848|ENSMUSG00000019432|ENSMUSG00000027881|ENSMUSG00000020705|ENSMUSG00000021134|ENSMUSG00000002129|ENSMUSG00000057278|ENSMUSG00000034931|ENSMUSG00000003360|…	http://www.genome.jp/kegg-bin/show_pathway?mmu03040/mmu:319322%09red/mmu:20384%09red/mmu:70767%09red/mmu:72047%09red/mmu:66921%09red/mmu:53817%09red/mmu:67465%09red/mmu:66125%09red/mmu:22185%09red/mmu:320632%09red/mmu:74351%09red/mmu:57317%09red/mmu:50783%09red/mmu:11834%09red/mmu:68092%09red/mmu:28000%09red/mmu:57905%09red/mmu:54614%09red/mmu:68011%09red/mmu:66055%09red/mmu:217207%09red/mmu:2063…
Platelet activation	KEGG PATHWAY	mmu04611	25	123	0.00109153	0.00397985	ENSMUSG00000033910|ENSMUSG00000001930|ENSMUSG00000059495|ENSMUSG00000002699|ENSMUSG00000029053|ENSMUSG00000027765|ENSMUSG00000022610|ENSMUSG00000040385|ENSMUSG00000042644|ENSMUSG00000020654|ENSMUSG00000001729|ENSMUSG00000043017|ENSMUSG00000070719|ENSMUSG00000063065|ENSMUSG00000032946|ENSMUSG00000033852|ENSMUSG00000062825|ENSMUSG00000039936|ENSMUSG00000033847|ENSMUSG00000052698|ENSMUSG00000030987|…	http://www.genome.jp/kegg-bin/show_pathway?mmu04611/mmu:78390%09red/mmu:22371%09red/mmu:16399%09red/mmu:19395%09red/mmu:11513%09red/mmu:18707%09red/mmu:18762%09red/mmu:26417%09red/mmu:26416%09red/mmu:232889%09red/mmu:104111%09red/mmu:320207%09red/mmu:19222%09red/mmu:20866%09red/mmu:18441%09red/mmu:11465%09red/mmu:11651%09red/mmu:16822%09red/mmu:19045%09red/mmu:69632%09red/mmu:70549%09red/mmu:2985…
Adrenergic signaling in cardiomyocytes	KEGG PATHWAY	mmu04261	29	152	0.00109749	0.00397985	ENSMUSG00000019146|ENSMUSG00000057897|ENSMUSG00000015461|ENSMUSG00000063889|ENSMUSG00000033161|ENSMUSG00000019194|ENSMUSG00000022610|ENSMUSG00000040385|ENSMUSG00000031376|ENSMUSG00000041769|ENSMUSG00000021820|ENSMUSG00000015968|ENSMUSG00000001729|ENSMUSG00000020654|ENSMUSG00000063065|ENSMUSG00000063130|ENSMUSG00000020901|ENSMUSG00000051331|ENSMUSG00000039936|ENSMUSG00000028464|ENSMUSG00000059412|…	http://www.genome.jp/kegg-bin/show_pathway?mmu04261/mmu:12916%09red/mmu:70405%09red/mmu:11513%09red/mmu:269643%09red/mmu:22004%09red/mmu:12296%09red/mmu:26416%09red/mmu:12295%09red/mmu:104111%09red/mmu:320207%09red/mmu:11928%09red/mmu:223864%09red/mmu:26417%09red/mmu:12300%09red/mmu:18707%09red/mmu:12325%09red/mmu:12323%09red/mmu:52432%09red/mmu:11651%09red/mmu:320707%09red/mmu:12915%09red/mmu:32…
Oocyte meiosis	KEGG PATHWAY	mmu04114	24	116	0.00110023	0.00397985	ENSMUSG00000023908|ENSMUSG00000029472|ENSMUSG00000025665|ENSMUSG00000057897|ENSMUSG00000023809|ENSMUSG00000039652|ENSMUSG00000005533|ENSMUSG00000022610|ENSMUSG00000040385|ENSMUSG00000051391|ENSMUSG00000042644|ENSMUSG00000048230|ENSMUSG00000021820|ENSMUSG00000020654|ENSMUSG00000063065|ENSMUSG00000063130|ENSMUSG00000002068|ENSMUSG00000058290|ENSMUSG00000029586|ENSMUSG00000035804|ENSMUSG00000003644|…	http://www.genome.jp/kegg-bin/show_pathway?mmu04114/mmu:70405%09red/mmu:11513%09red/mmu:16333%09red/mmu:26417%09red/mmu:20111%09red/mmu:20112%09red/mmu:268930%09red/mmu:74673%09red/mmu:78803%09red/mmu:330228%09red/mmu:67071%09red/mmu:16001%09red/mmu:12325%09red/mmu:12323%09red/mmu:208922%09red/mmu:22628%09red/mmu:59008%09red/mmu:12447%09red/mmu:225849%09red/mmu:19045%09red/mmu:104111%09red/mmu:29…
GABAergic synapse	KEGG PATHWAY	mmu04727	20	89	0.00117654	0.004204	ENSMUSG00000030310|ENSMUSG00000022462|ENSMUSG00000039809|ENSMUSG00000031344|ENSMUSG00000026473|ENSMUSG00000044005|ENSMUSG00000006930|ENSMUSG00000031659|ENSMUSG00000021303|ENSMUSG00000024462|ENSMUSG00000057880|ENSMUSG00000032192|ENSMUSG00000029713|ENSMUSG00000017740|ENSMUSG00000015968|ENSMUSG00000029054|ENSMUSG00000031748|ENSMUSG00000051331|ENSMUSG00000004113|ENSMUSG00000020654	http://www.genome.jp/kegg-bin/show_pathway?mmu04727/mmu:54393%09red/mmu:14645%09red/mmu:268860%09red/mmu:242425%09red/mmu:57249%09red/mmu:57138%09red/mmu:14706%09red/mmu:14697%09red/mmu:232333%09red/mmu:12289%09red/mmu:12287%09red/mmu:14693%09red/mmu:11513%09red/mmu:67760%09red/mmu:104111%09red/mmu:14403%09red/mmu:12288%09red/mmu:216456%09red/mmu:15114%09red/mmu:14681%09red
Cell adhesion molecules (CAMs)	KEGG PATHWAY	mmu04514	32	176	0.0012623	0.00445607	ENSMUSG00000033768|ENSMUSG00000079491|ENSMUSG00000056116|ENSMUSG00000017652|ENSMUSG00000031302|ENSMUSG00000037405|ENSMUSG00000047109|ENSMUSG00000035914|ENSMUSG00000040511|ENSMUSG00000017167|ENSMUSG00000032076|ENSMUSG00000031962|ENSMUSG00000076617|ENSMUSG00000055976|ENSMUSG00000020592|ENSMUSG00000038235|ENSMUSG00000031391|ENSMUSG00000033295|ENSMUSG00000026768|ENSMUSG00000016494|ENSMUSG00000022656|…	http://www.genome.jp/kegg-bin/show_pathway?mmu04514/mmu:12490%09red/mmu:16408%09red/mmu:12555%09red/mmu:269116%09red/mmu:54725%09red/mmu:14999%09red/mmu:14998%09red/mmu:245537%09red/mmu:19268%09red/mmu:15015%09red/mmu:15039%09red/mmu:171171%09red/mmu:16728%09red/mmu:16456%09red/mmu:12560%09red/mmu:20969%09red/mmu:18190%09red/mmu:21939%09red/mmu:71908%09red/mmu:102657%09red/mmu:12504%09red/mmu:533…
Sphingolipid signaling pathway	KEGG PATHWAY	mmu04071	25	125	0.00132725	0.00462957	ENSMUSG00000003873|ENSMUSG00000021263|ENSMUSG00000026942|ENSMUSG00000018012|ENSMUSG00000029053|ENSMUSG00000022610|ENSMUSG00000029120|ENSMUSG00000024887|ENSMUSG00000041769|ENSMUSG00000001729|ENSMUSG00000063065|ENSMUSG00000024122|ENSMUSG00000030341|ENSMUSG00000039936|ENSMUSG00000031887|ENSMUSG00000030510|ENSMUSG00000050511|ENSMUSG00000000562|ENSMUSG00000057342|ENSMUSG00000020901|ENSMUSG00000025499|…	http://www.genome.jp/kegg-bin/show_pathway?mmu04071/mmu:22030%09red/mmu:71609%09red/mmu:12028%09red/mmu:170758%09red/mmu:269643%09red/mmu:18707%09red/mmu:18762%09red/mmu:18607%09red/mmu:26416%09red/mmu:18386%09red/mmu:56632%09red/mmu:320207%09red/mmu:54447%09red/mmu:26417%09red/mmu:11542%09red/mmu:52432%09red/mmu:11651%09red/mmu:21937%09red/mmu:12062%09red/mmu:26396%09red/mmu:545975%09red/mmu:225…
Fatty acid metabolism	KEGG PATHWAY	mmu01212	14	52	0.00150029	0.00511784	ENSMUSG00000048755|ENSMUSG00000116461|ENSMUSG00000029545|ENSMUSG00000025202|ENSMUSG00000027984|ENSMUSG00000015474|ENSMUSG00000022853|ENSMUSG00000024981|ENSMUSG00000025153|ENSMUSG00000078937|ENSMUSG00000036138|ENSMUSG00000029098|ENSMUSG00000020532|ENSMUSG00000028657	http://www.genome.jp/kegg-bin/show_pathway?mmu01212/mmu:107476%09red/mmu:12895%09red/mmu:54397%09red/mmu:113868%09red/mmu:74147%09red/mmu:19063%09red/mmu:15107%09red/mmu:80911%09red/mmu:30049%09red/mmu:14104%09red/mmu:223722%09red/mmu:433256%09red/mmu:11409%09red
Estrogen signaling pathway	KEGG PATHWAY	mmu04915	21	98	0.00150217	0.00511784	ENSMUSG00000059923|ENSMUSG00000031659|ENSMUSG00000059970|ENSMUSG00000020654|ENSMUSG00000063130|ENSMUSG00000024462|ENSMUSG00000020901|ENSMUSG00000025499|ENSMUSG00000053647|ENSMUSG00000063065|ENSMUSG00000001729|ENSMUSG00000042644|ENSMUSG00000031740|ENSMUSG00000039936|ENSMUSG00000019768|ENSMUSG00000035027|ENSMUSG00000031748|ENSMUSG00000039809|ENSMUSG00000015461|ENSMUSG00000038026|ENSMUSG00000000766	http://www.genome.jp/kegg-bin/show_pathway?mmu04915/mmu:26417%09red/mmu:18390%09red/mmu:242425%09red/mmu:54393%09red/mmu:15512%09red/mmu:76854%09red/mmu:11651%09red/mmu:17390%09red/mmu:104111%09red/mmu:14681%09red/mmu:320207%09red/mmu:26396%09red/mmu:70405%09red/mmu:12915%09red/mmu:13982%09red/mmu:11513%09red/mmu:14784%09red/mmu:16524%09red/mmu:18707%09red/mmu:16440%09red/mmu:15461%09red
Biosynthesis of amino acids	KEGG PATHWAY	mmu01230	18	79	0.00177304	0.00597128	ENSMUSG00000022477|ENSMUSG00000030541|ENSMUSG00000024892|ENSMUSG00000031233|ENSMUSG00000017390|ENSMUSG00000022546|ENSMUSG00000026473|ENSMUSG00000004267|ENSMUSG00000023262|ENSMUSG00000063524|ENSMUSG00000024039|ENSMUSG00000020277|ENSMUSG00000021311|ENSMUSG00000030695|ENSMUSG00000060600|ENSMUSG00000020534|ENSMUSG00000021957|ENSMUSG00000025503	http://www.genome.jp/kegg-bin/show_pathway?mmu01230/mmu:21881%09red/mmu:238505%09red/mmu:353204%09red/mmu:433182%09red/mmu:269951%09red/mmu:13807%09red/mmu:13808%09red/mmu:14645%09red/mmu:109652%09red/mmu:12411%09red/mmu:20425%09red/mmu:18641%09red/mmu:21351%09red/mmu:11676%09red/mmu:18563%09red/mmu:76282%09red/mmu:18663%09red/mmu:11429%09red
Pancreatic cancer	KEGG PATHWAY	mmu05212	16	66	0.00181915	0.0060033	ENSMUSG00000063065|ENSMUSG00000026821|ENSMUSG00000020901|ENSMUSG00000004040|ENSMUSG00000029999|ENSMUSG00000024096|ENSMUSG00000070348|ENSMUSG00000039936|ENSMUSG00000018012|ENSMUSG00000001729|ENSMUSG00000026104|ENSMUSG00000024563|ENSMUSG00000016477|ENSMUSG00000004451|ENSMUSG00000023951|ENSMUSG00000006728	http://www.genome.jp/kegg-bin/show_pathway?mmu05212/mmu:26417%09red/mmu:12567%09red/mmu:11651%09red/mmu:19730%09red/mmu:320207%09red/mmu:12443%09red/mmu:13557%09red/mmu:22339%09red/mmu:170758%09red/mmu:20848%09red/mmu:20846%09red/mmu:18707%09red/mmu:19765%09red/mmu:21802%09red/mmu:64143%09red/mmu:17126%09red
Insulin secretion	KEGG PATHWAY	mmu04911	19	86	0.00182353	0.0060033	ENSMUSG00000059412|ENSMUSG00000035804|ENSMUSG00000020894|ENSMUSG00000038260|ENSMUSG00000020654|ENSMUSG00000015461|ENSMUSG00000021820|ENSMUSG00000042644|ENSMUSG00000091091|ENSMUSG00000051331|ENSMUSG00000031659|ENSMUSG00000037386|ENSMUSG00000057897|ENSMUSG00000015968|ENSMUSG00000041798|ENSMUSG00000044453|ENSMUSG00000028645|ENSMUSG00000033161|ENSMUSG00000037610	http://www.genome.jp/kegg-bin/show_pathway?mmu04911/mmu:12323%09red/mmu:20525%09red/mmu:12915%09red/mmu:104111%09red/mmu:103988%09red/mmu:12325%09red/mmu:12289%09red/mmu:11513%09red/mmu:12288%09red/mmu:116838%09red/mmu:68667%09red/mmu:100502876%09red/mmu:22318%09red/mmu:11928%09red/mmu:11936%09red/mmu:16333%09red/mmu:16440%09red/mmu:233081%09red/mmu:72413%09red
Adipocytokine signaling pathway	KEGG PATHWAY	mmu04920	17	73	0.00192417	0.00626424	ENSMUSG00000015846|ENSMUSG00000029513|ENSMUSG00000078937|ENSMUSG00000116461|ENSMUSG00000028599|ENSMUSG00000004040|ENSMUSG00000059201|ENSMUSG00000018566|ENSMUSG00000030341|ENSMUSG00000034793|ENSMUSG00000026942|ENSMUSG00000024981|ENSMUSG00000031887|ENSMUSG00000030595|ENSMUSG00000001729|ENSMUSG00000029167|ENSMUSG00000028645	http://www.genome.jp/kegg-bin/show_pathway?mmu04920/mmu:22030%09red/mmu:19079%09red/mmu:68401%09red/mmu:20525%09red/mmu:12895%09red/mmu:21938%09red/mmu:20528%09red/mmu:18036%09red/mmu:16846%09red/mmu:19017%09red/mmu:20848%09red/mmu:71609%09red/mmu:11651%09red/mmu:20181%09red/mmu:433256%09red/mmu:21937%09red
Apoptosis	KEGG PATHWAY	mmu04210	26	139	0.00243992	0.007856	ENSMUSG00000021477|ENSMUSG00000026496|ENSMUSG00000020715|ENSMUSG00000063065|ENSMUSG00000037202|ENSMUSG00000026942|ENSMUSG00000026883|ENSMUSG00000083282|ENSMUSG00000003873|ENSMUSG00000068329|ENSMUSG00000042644|ENSMUSG00000025507|ENSMUSG00000001729|ENSMUSG00000026202|ENSMUSG00000038612|ENSMUSG00000046607|ENSMUSG00000024122|ENSMUSG00000030341|ENSMUSG00000062825|ENSMUSG00000039936|ENSMUSG00000031887|…	http://www.genome.jp/kegg-bin/show_pathway?mmu04210/mmu:17210%09red/mmu:13039%09red/mmu:22030%09red/mmu:12123%09red/mmu:12028%09red/mmu:18646%09red/mmu:71609%09red/mmu:18707%09red/mmu:18607%09red/mmu:69601%09red/mmu:320207%09red/mmu:78943%09red/mmu:22145%09red/mmu:26417%09red/mmu:12983%09red/mmu:11545%09red/mmu:11465%09red/mmu:11651%09red/mmu:21937%09red/mmu:57913%09red/mmu:26396%09red/mmu:56464%…
Retrograde endocannabinoid signaling	KEGG PATHWAY	mmu04723	21	103	0.00253292	0.00806681	ENSMUSG00000031659|ENSMUSG00000031344|ENSMUSG00000063065|ENSMUSG00000025277|ENSMUSG00000035735|ENSMUSG00000022610|ENSMUSG00000053436|ENSMUSG00000070570|ENSMUSG00000039206|ENSMUSG00000021303|ENSMUSG00000033174|ENSMUSG00000032192|ENSMUSG00000029713|ENSMUSG00000042644|ENSMUSG00000015968|ENSMUSG00000029054|ENSMUSG00000031748|ENSMUSG00000051331|ENSMUSG00000004113|ENSMUSG00000038026|ENSMUSG00000020654	http://www.genome.jp/kegg-bin/show_pathway?mmu04723/mmu:26417%09red/mmu:72961%09red/mmu:12287%09red/mmu:16440%09red/mmu:57249%09red/mmu:12289%09red/mmu:14681%09red/mmu:14697%09red/mmu:14706%09red/mmu:14403%09red/mmu:14693%09red/mmu:66082%09red/mmu:231871%09red/mmu:11513%09red/mmu:104111%09red/mmu:16524%09red/mmu:29857%09red/mmu:12288%09red/mmu:23945%09red/mmu:269060%09red/mmu:26416%09red
Non-small cell lung cancer	KEGG PATHWAY	mmu05223	14	56	0.00269168	0.00848024	ENSMUSG00000059923|ENSMUSG00000063065|ENSMUSG00000020901|ENSMUSG00000025499|ENSMUSG00000029999|ENSMUSG00000024122|ENSMUSG00000015846|ENSMUSG00000070348|ENSMUSG00000039936|ENSMUSG00000006728|ENSMUSG00000035027|ENSMUSG00000018209|ENSMUSG00000001729|ENSMUSG00000016477	http://www.genome.jp/kegg-bin/show_pathway?mmu05223/mmu:18607%09red/mmu:26417%09red/mmu:12567%09red/mmu:11651%09red/mmu:26396%09red/mmu:320207%09red/mmu:12443%09red/mmu:13557%09red/mmu:58231%09red/mmu:14784%09red/mmu:18707%09red/mmu:20181%09red/mmu:21802%09red/mmu:15461%09red
Serotonergic synapse	KEGG PATHWAY	mmu04726	25	133	0.00275912	0.00848356	ENSMUSG00000033852|ENSMUSG00000021303|ENSMUSG00000029713|ENSMUSG00000050534|ENSMUSG00000094806|ENSMUSG00000042644|ENSMUSG00000018924|ENSMUSG00000015968|ENSMUSG00000060613|ENSMUSG00000004113|ENSMUSG00000038026|ENSMUSG00000063065|ENSMUSG00000033847|ENSMUSG00000032192|ENSMUSG00000031748|ENSMUSG00000031628|ENSMUSG00000025004|ENSMUSG00000070719|ENSMUSG00000025499|ENSMUSG00000074882|ENSMUSG00000000320|…	http://www.genome.jp/kegg-bin/show_pathway?mmu04726/mmu:78390%09red/mmu:14681%09red/mmu:226105%09red/mmu:13099%09red/mmu:11684%09red/mmu:11687%09red/mmu:433247%09red/mmu:26417%09red/mmu:232889%09red/mmu:380997%09red/mmu:223864%09red/mmu:13101%09red/mmu:15564%09red/mmu:14697%09red/mmu:14706%09red/mmu:14693%09red/mmu:71754%09red/mmu:12367%09red/mmu:12287%09red/mmu:12289%09red/mmu:12288%09red/mmu:16…
ECM-receptor interaction	KEGG PATHWAY	mmu04512	18	83	0.00281803	0.00848356	ENSMUSG00000000555|ENSMUSG00000033327|ENSMUSG00000026478|ENSMUSG00000039952|ENSMUSG00000020592|ENSMUSG00000032572|ENSMUSG00000026768|ENSMUSG00000001930|ENSMUSG00000026479|ENSMUSG00000034664|ENSMUSG00000048126|ENSMUSG00000053025|ENSMUSG00000041936|ENSMUSG00000052911|ENSMUSG00000038486|ENSMUSG00000025348|ENSMUSG00000002900|ENSMUSG00000031849	http://www.genome.jp/kegg-bin/show_pathway?mmu04512/mmu:226519%09red/mmu:13138%09red/mmu:22371%09red/mmu:16777%09red/mmu:12845%09red/mmu:11603%09red/mmu:16779%09red/mmu:64051%09red/mmu:241226%09red/mmu:16404%09red/mmu:16402%09red/mmu:16399%09red/mmu:20969%09red/mmu:81877%09red/mmu:68553%09red/mmu:16782%09red/mmu:12835%09red/mmu:64176%09red
Linoleic acid metabolism	KEGG PATHWAY	mmu00591	13	50	0.00282326	0.00848356	ENSMUSG00000041193|ENSMUSG00000028749|ENSMUSG00000029134|ENSMUSG00000033852|ENSMUSG00000058908|ENSMUSG00000033847|ENSMUSG00000018924|ENSMUSG00000070719|ENSMUSG00000074882|ENSMUSG00000041202|ENSMUSG00000060613|ENSMUSG00000042632|ENSMUSG00000025004	http://www.genome.jp/kegg-bin/show_pathway?mmu00591/mmu:53357%09red/mmu:18780%09red/mmu:232889%09red/mmu:26971%09red/mmu:226105%09red/mmu:433247%09red/mmu:18784%09red/mmu:78390%09red/mmu:18782%09red/mmu:665270%09red/mmu:13099%09red/mmu:11687%09red/mmu:211429%09red
Progesterone-mediated oocyte maturation	KEGG PATHWAY	mmu04914	19	90	0.0028375	0.00848356	ENSMUSG00000063065|ENSMUSG00000023908|ENSMUSG00000003644|ENSMUSG00000020235|ENSMUSG00000022610|ENSMUSG00000020901|ENSMUSG00000023809|ENSMUSG00000029472|ENSMUSG00000035804|ENSMUSG00000025665|ENSMUSG00000039296|ENSMUSG00000039936|ENSMUSG00000031659|ENSMUSG00000001729|ENSMUSG00000053436|ENSMUSG00000029586|ENSMUSG00000039652|ENSMUSG00000005533|ENSMUSG00000020654	http://www.genome.jp/kegg-bin/show_pathway?mmu04914/mmu:26417%09red/mmu:20111%09red/mmu:74673%09red/mmu:20112%09red/mmu:59008%09red/mmu:67071%09red/mmu:268930%09red/mmu:16001%09red/mmu:320207%09red/mmu:208922%09red/mmu:11513%09red/mmu:104111%09red/mmu:11651%09red/mmu:18707%09red/mmu:56371%09red/mmu:29857%09red/mmu:16333%09red/mmu:26416%09red/mmu:330228%09red
Fc gamma R-mediated phagocytosis	KEGG PATHWAY	mmu04666	19	90	0.0028375	0.00848356	ENSMUSG00000029622|ENSMUSG00000028868|ENSMUSG00000022377|ENSMUSG00000057342|ENSMUSG00000026288|ENSMUSG00000026656|ENSMUSG00000021759|ENSMUSG00000029674|ENSMUSG00000063065|ENSMUSG00000006134|ENSMUSG00000020901|ENSMUSG00000009621|ENSMUSG00000015950|ENSMUSG00000001729|ENSMUSG00000039936|ENSMUSG00000036995|ENSMUSG00000042632|ENSMUSG00000032737|ENSMUSG00000024830	http://www.genome.jp/kegg-bin/show_pathway?mmu04666/mmu:22325%09red/mmu:26417%09red/mmu:230837%09red/mmu:11867%09red/mmu:242687%09red/mmu:14130%09red/mmu:11651%09red/mmu:19012%09red/mmu:56632%09red/mmu:320207%09red/mmu:12929%09red/mmu:53357%09red/mmu:58988%09red/mmu:17969%09red/mmu:16331%09red/mmu:18707%09red/mmu:16332%09red/mmu:13196%09red/mmu:16885%09red
Tight junction	KEGG PATHWAY	mmu04530	26	141	0.00289017	0.00855374	ENSMUSG00000027935|ENSMUSG00000012296|ENSMUSG00000068876|ENSMUSG00000006457|ENSMUSG00000022443|ENSMUSG00000020536|ENSMUSG00000029053|ENSMUSG00000047109|ENSMUSG00000029120|ENSMUSG00000006932|ENSMUSG00000041769|ENSMUSG00000001729|ENSMUSG00000055976|ENSMUSG00000025812|ENSMUSG00000038235|ENSMUSG00000031012|ENSMUSG00000046707|ENSMUSG00000034152|ENSMUSG00000062825|ENSMUSG00000018387|ENSMUSG00000032470|…	http://www.genome.jp/kegg-bin/show_pathway?mmu04530/mmu:211446%09red/mmu:12695%09red/mmu:269643%09red/mmu:18762%09red/mmu:11474%09red/mmu:74094%09red/mmu:68328%09red/mmu:13000%09red/mmu:16456%09red/mmu:16897%09red/mmu:12567%09red/mmu:71960%09red/mmu:52432%09red/mmu:71908%09red/mmu:17886%09red/mmu:12361%09red/mmu:11465%09red/mmu:11651%09red/mmu:93742%09red/mmu:71774%09red/mmu:12387%09red/mmu:70737…
Longevity regulating pathway - multiple species	KEGG PATHWAY	mmu04213	15	64	0.00327875	0.00951163	ENSMUSG00000029513|ENSMUSG00000024830|ENSMUSG00000020901|ENSMUSG00000025499|ENSMUSG00000011096|ENSMUSG00000031659|ENSMUSG00000006818|ENSMUSG00000059970|ENSMUSG00000039936|ENSMUSG00000020654|ENSMUSG00000001729|ENSMUSG00000005534|ENSMUSG00000019777|ENSMUSG00000035804|ENSMUSG00000005533	http://www.genome.jp/kegg-bin/show_pathway?mmu04213/mmu:19079%09red/mmu:11651%09red/mmu:104111%09red/mmu:16001%09red/mmu:320207%09red/mmu:15182%09red/mmu:11513%09red/mmu:58988%09red/mmu:15512%09red/mmu:20656%09red/mmu:18707%09red/mmu:16333%09red/mmu:67605%09red/mmu:15461%09red/mmu:16337%09red
Colorectal cancer	KEGG PATHWAY	mmu05210	15	64	0.00327875	0.00951163	ENSMUSG00000063065|ENSMUSG00000026821|ENSMUSG00000020901|ENSMUSG00000040760|ENSMUSG00000014850|ENSMUSG00000006932|ENSMUSG00000024182|ENSMUSG00000024985|ENSMUSG00000070348|ENSMUSG00000039936|ENSMUSG00000001729|ENSMUSG00000024563|ENSMUSG00000031628|ENSMUSG00000018012|ENSMUSG00000003873	http://www.genome.jp/kegg-bin/show_pathway?mmu05210/mmu:26417%09red/mmu:12443%09red/mmu:12367%09red/mmu:320207%09red/mmu:19730%09red/mmu:21416%09red/mmu:12028%09red/mmu:170758%09red/mmu:11651%09red/mmu:18707%09red/mmu:12005%09red/mmu:12387%09red/mmu:17686%09red/mmu:72993%09red/mmu:17126%09red
Carbohydrate digestion and absorption	KEGG PATHWAY	mmu04973	12	45	0.00339478	0.00966575	ENSMUSG00000059412|ENSMUSG00000096569|ENSMUSG00000020901|ENSMUSG00000093931|ENSMUSG00000074268|ENSMUSG00000034793|ENSMUSG00000039936|ENSMUSG00000015968|ENSMUSG00000029072|ENSMUSG00000001729|ENSMUSG00000033161|ENSMUSG00000096770	http://www.genome.jp/kegg-bin/show_pathway?mmu04973/mmu:68401%09red/mmu:11651%09red/mmu:320207%09red/mmu:12289%09red/mmu:11928%09red/mmu:83771%09red/mmu:11936%09red/mmu:18707%09red/mmu:100043688%09red
SNARE interactions in vesicular transport	KEGG PATHWAY	mmu04130	10	33	0.00339786	0.00966575	ENSMUSG00000025484|ENSMUSG00000021124|ENSMUSG00000020903|ENSMUSG00000026470|ENSMUSG00000024191|ENSMUSG00000010110|ENSMUSG00000020946|ENSMUSG00000061455|ENSMUSG00000073002|ENSMUSG00000020894	http://www.genome.jp/kegg-bin/show_pathway?mmu04130/mmu:53620%09red/mmu:58244%09red/mmu:54399%09red/mmu:53612%09red/mmu:56389%09red/mmu:224630%09red/mmu:22318%09red/mmu:56494%09red/mmu:55943%09red/mmu:67727%09red
Small cell lung cancer	KEGG PATHWAY	mmu05222	18	85	0.00350798	0.00988307	ENSMUSG00000028044|ENSMUSG00000026479|ENSMUSG00000026478|ENSMUSG00000020901|ENSMUSG00000015846|ENSMUSG00000002068|ENSMUSG00000034664|ENSMUSG00000070348|ENSMUSG00000026942|ENSMUSG00000039936|ENSMUSG00000006728|ENSMUSG00000073802|ENSMUSG00000001729|ENSMUSG00000052911|ENSMUSG00000016477|ENSMUSG00000002900|ENSMUSG00000026637|ENSMUSG00000059436	http://www.genome.jp/kegg-bin/show_pathway?mmu05222/mmu:226519%09red/mmu:12567%09red/mmu:11651%09red/mmu:16777%09red/mmu:12447%09red/mmu:22030%09red/mmu:22033%09red/mmu:320207%09red/mmu:12443%09red/mmu:13557%09red/mmu:16399%09red/mmu:16779%09red/mmu:17187%09red/mmu:16782%09red/mmu:54124%09red/mmu:18707%09red/mmu:20181%09red/mmu:12579%09red
Hepatitis C	KEGG PATHWAY	mmu05160	25	137	0.00386756	0.0107923	ENSMUSG00000026942|ENSMUSG00000047109|ENSMUSG00000022610|ENSMUSG00000029120|ENSMUSG00000003184|ENSMUSG00000047123|ENSMUSG00000041769|ENSMUSG00000037936|ENSMUSG00000026104|ENSMUSG00000001729|ENSMUSG00000055976|ENSMUSG00000059923|ENSMUSG00000063065|ENSMUSG00000018899|ENSMUSG00000024122|ENSMUSG00000030341|ENSMUSG00000015846|ENSMUSG00000039936|ENSMUSG00000031887|ENSMUSG00000020901|ENSMUSG00000025499|…	http://www.genome.jp/kegg-bin/show_pathway?mmu05160/mmu:22030%09red/mmu:71609%09red/mmu:269643%09red/mmu:18707%09red/mmu:18607%09red/mmu:26416%09red/mmu:320207%09red/mmu:54131%09red/mmu:20848%09red/mmu:20846%09red/mmu:106759%09red/mmu:26417%09red/mmu:14784%09red/mmu:12520%09red/mmu:52432%09red/mmu:71908%09red/mmu:16362%09red/mmu:11651%09red/mmu:21937%09red/mmu:56173%09red/mmu:54123%09red/mmu:2077…
Prion diseases	KEGG PATHWAY	mmu05020	10	34	0.00405791	0.0112167	ENSMUSG00000035042|ENSMUSG00000026923|ENSMUSG00000026478|ENSMUSG00000003873|ENSMUSG00000027398|ENSMUSG00000063065|ENSMUSG00000035027|ENSMUSG00000039542|ENSMUSG00000022149|ENSMUSG00000024966	http://www.genome.jp/kegg-bin/show_pathway?mmu05020/mmu:226519%09red/mmu:12279%09red/mmu:26396%09red/mmu:12028%09red/mmu:20867%09red/mmu:16176%09red/mmu:20304%09red/mmu:17967%09red/mmu:18128%09red/mmu:26417%09red
Long-term potentiation	KEGG PATHWAY	mmu04720	15	66	0.00419771	0.0114947	ENSMUSG00000022469|ENSMUSG00000030209|ENSMUSG00000063130|ENSMUSG00000040385|ENSMUSG00000025499|ENSMUSG00000003644|ENSMUSG00000063065|ENSMUSG00000025665|ENSMUSG00000051331|ENSMUSG00000042644|ENSMUSG00000057897|ENSMUSG00000035027|ENSMUSG00000026959|ENSMUSG00000023809|ENSMUSG00000021820	http://www.genome.jp/kegg-bin/show_pathway?mmu04720/mmu:26417%09red/mmu:20112%09red/mmu:26396%09red/mmu:67071%09red/mmu:12325%09red/mmu:14812%09red/mmu:12288%09red/mmu:14810%09red/mmu:12323%09red/mmu:19045%09red/mmu:70405%09red/mmu:223864%09red/mmu:16440%09red/mmu:15461%09red/mmu:20111%09red
Lysine degradation	KEGG PATHWAY	mmu00310	13	53	0.00431295	0.0116474	ENSMUSG00000057406|ENSMUSG00000034639|ENSMUSG00000061589|ENSMUSG00000059851|ENSMUSG00000027984|ENSMUSG00000108815|ENSMUSG00000022853|ENSMUSG00000042308|ENSMUSG00000021913|ENSMUSG00000048154|ENSMUSG00000020456|ENSMUSG00000013787|ENSMUSG00000017453	http://www.genome.jp/kegg-bin/show_pathway?mmu00310/mmu:15107%09red/mmu:232811%09red/mmu:107823%09red/mmu:74729%09red/mmu:74147%09red/mmu:19193%09red/mmu:233904%09red/mmu:110147%09red/mmu:239017%09red/mmu:208266%09red/mmu:381022%09red/mmu:18293%09red
Wnt signaling pathway	KEGG PATHWAY	mmu04310	26	146	0.00433299	0.0116474	ENSMUSG00000022382|ENSMUSG00000057897|ENSMUSG00000033227|ENSMUSG00000045005|ENSMUSG00000024913|ENSMUSG00000022996|ENSMUSG00000024182|ENSMUSG00000002250|ENSMUSG00000029071|ENSMUSG00000049551|ENSMUSG00000070348|ENSMUSG00000006932|ENSMUSG00000024985|ENSMUSG00000026167|ENSMUSG00000018822|ENSMUSG00000081683|ENSMUSG00000018012|ENSMUSG00000021820|ENSMUSG00000022297|ENSMUSG00000046707|ENSMUSG00000037373|…	http://www.genome.jp/kegg-bin/show_pathway?mmu04310/mmu:13016%09red/mmu:13542%09red/mmu:13544%09red/mmu:170758%09red/mmu:12005%09red/mmu:14368%09red/mmu:93897%09red/mmu:22422%09red/mmu:22409%09red/mmu:22420%09red/mmu:14367%09red/mmu:21416%09red/mmu:13000%09red/mmu:19015%09red/mmu:12325%09red/mmu:12323%09red/mmu:74499%09red/mmu:54612%09red/mmu:12387%09red/mmu:22412%09red/mmu:22411%09red/mmu:22410%…
Glycine, serine and threonine metabolism	KEGG PATHWAY	mmu00260	11	41	0.00474847	0.0125342	ENSMUSG00000032786|ENSMUSG00000020534|ENSMUSG00000021953|ENSMUSG00000020258|ENSMUSG00000024039|ENSMUSG00000025270|ENSMUSG00000035637|ENSMUSG00000116378|ENSMUSG00000042096|ENSMUSG00000009614|ENSMUSG00000017453	http://www.genome.jp/kegg-bin/show_pathway?mmu00260/mmu:235582%09red/mmu:20425%09red/mmu:76238%09red/mmu:26912%09red/mmu:11655%09red/mmu:11656%09red/mmu:58865%09red/mmu:192166%09red/mmu:19193%09red/mmu:12411%09red/mmu:13142%09red
Bladder cancer	KEGG PATHWAY	mmu05219	11	41	0.00474847	0.0125342	ENSMUSG00000032380|ENSMUSG00000022615|ENSMUSG00000025499|ENSMUSG00000054252|ENSMUSG00000063065|ENSMUSG00000031740|ENSMUSG00000070348|ENSMUSG00000006728|ENSMUSG00000035027|ENSMUSG00000023951|ENSMUSG00000016477	http://www.genome.jp/kegg-bin/show_pathway?mmu05219/mmu:26417%09red/mmu:14184%09red/mmu:12567%09red/mmu:26396%09red/mmu:17390%09red/mmu:72962%09red/mmu:12443%09red/mmu:13557%09red/mmu:22339%09red/mmu:15461%09red/mmu:13143%09red
p53 signaling pathway	KEGG PATHWAY	mmu04115	15	68	0.00531626	0.0137846	ENSMUSG00000002496|ENSMUSG00000028893|ENSMUSG00000003873|ENSMUSG00000025647|ENSMUSG00000040124|ENSMUSG00000032113|ENSMUSG00000002109|ENSMUSG00000002068|ENSMUSG00000025507|ENSMUSG00000070348|ENSMUSG00000034730|ENSMUSG00000006728|ENSMUSG00000047281|ENSMUSG00000031628|ENSMUSG00000029521	http://www.genome.jp/kegg-bin/show_pathway?mmu04115/mmu:57913%09red/mmu:98376%09red/mmu:230784%09red/mmu:107831%09red/mmu:12447%09red/mmu:12649%09red/mmu:12443%09red/mmu:50883%09red/mmu:12028%09red/mmu:12567%09red/mmu:66940%09red/mmu:107986%09red/mmu:55948%09red/mmu:22084%09red/mmu:12367%09red
Renal cell carcinoma	KEGG PATHWAY	mmu05211	15	68	0.00531626	0.0137846	ENSMUSG00000059923|ENSMUSG00000063065|ENSMUSG00000020901|ENSMUSG00000025499|ENSMUSG00000032633|ENSMUSG00000029999|ENSMUSG00000030602|ENSMUSG00000015709|ENSMUSG00000006134|ENSMUSG00000039936|ENSMUSG00000035027|ENSMUSG00000001729|ENSMUSG00000039844|ENSMUSG00000023951|ENSMUSG00000028645	http://www.genome.jp/kegg-bin/show_pathway?mmu05211/mmu:26417%09red/mmu:20525%09red/mmu:26396%09red/mmu:216805%09red/mmu:107746%09red/mmu:320207%09red/mmu:12929%09red/mmu:22339%09red/mmu:11864%09red/mmu:14784%09red/mmu:11651%09red/mmu:18707%09red/mmu:21802%09red/mmu:15461%09red/mmu:70584%09red
B cell receptor signaling pathway	KEGG PATHWAY	mmu04662	16	75	0.00537556	0.0138161	ENSMUSG00000059923|ENSMUSG00000063065|ENSMUSG00000026288|ENSMUSG00000026656|ENSMUSG00000035027|ENSMUSG00000001729|ENSMUSG00000028459|ENSMUSG00000039936|ENSMUSG00000020901|ENSMUSG00000009621|ENSMUSG00000032737|ENSMUSG00000030595|ENSMUSG00000025499|ENSMUSG00000003379|ENSMUSG00000037706|ENSMUSG00000018012	http://www.genome.jp/kegg-bin/show_pathway?mmu04662/mmu:22325%09red/mmu:26417%09red/mmu:14130%09red/mmu:26396%09red/mmu:11651%09red/mmu:12520%09red/mmu:12517%09red/mmu:320207%09red/mmu:18036%09red/mmu:170758%09red/mmu:14784%09red/mmu:12518%09red/mmu:16331%09red/mmu:18707%09red/mmu:16332%09red/mmu:15461%09red
Pyrimidine metabolism	KEGG PATHWAY	mmu00240	20	104	0.00556959	0.0141904	ENSMUSG00000089917|ENSMUSG00000031730|ENSMUSG00000022615|ENSMUSG00000036813|ENSMUSG00000028099|ENSMUSG00000025041|ENSMUSG00000049553|ENSMUSG00000024833|ENSMUSG00000035824|ENSMUSG00000020622|ENSMUSG00000002550|ENSMUSG00000031360|ENSMUSG00000068417|ENSMUSG00000075704|ENSMUSG00000074797|ENSMUSG00000013629|ENSMUSG00000039771|ENSMUSG00000115338|ENSMUSG00000025575|ENSMUSG00000000776	http://www.genome.jp/kegg-bin/show_pathway?mmu00240/mmu:67065%09red/mmu:55936%09red/mmu:72090%09red/mmu:18950%09red/mmu:57813%09red/mmu:76952%09red/mmu:69719%09red/mmu:22245%09red/mmu:72962%09red/mmu:56749%09red/mmu:16434%09red/mmu:20019%09red/mmu:20022%09red/mmu:74414%09red/mmu:76025%09red/mmu:68556%09red/mmu:667034%09red/mmu:26462%09red/mmu:70881%09red/mmu:18969%09red
Phosphatidylinositol signaling system	KEGG PATHWAY	mmu04070	19	97	0.00573089	0.0144754	ENSMUSG00000032594|ENSMUSG00000030269|ENSMUSG00000057963|ENSMUSG00000026102|ENSMUSG00000026288|ENSMUSG00000032599|ENSMUSG00000042644|ENSMUSG00000026113|ENSMUSG00000023805|ENSMUSG00000020901|ENSMUSG00000038665|ENSMUSG00000026173|ENSMUSG00000040479|ENSMUSG00000004815|ENSMUSG00000039936|ENSMUSG00000024998|ENSMUSG00000006127|ENSMUSG00000032737|ENSMUSG00000063130	http://www.genome.jp/kegg-bin/show_pathway?mmu04070/mmu:16332%09red/mmu:74055%09red/mmu:76500%09red/mmu:217837%09red/mmu:16329%09red/mmu:320207%09red/mmu:110524%09red/mmu:70405%09red/mmu:269180%09red/mmu:97287%09red/mmu:16440%09red/mmu:19062%09red/mmu:27399%09red/mmu:18707%09red/mmu:16331%09red/mmu:104418%09red/mmu:320127%09red/mmu:18802%09red/mmu:20975%09red
N-Glycan biosynthesis	KEGG PATHWAY	mmu00510	12	49	0.00603887	0.015123	ENSMUSG00000041718|ENSMUSG00000026810|ENSMUSG00000039740|ENSMUSG00000038886|ENSMUSG00000036155|ENSMUSG00000032123|ENSMUSG00000028541|ENSMUSG00000032059|ENSMUSG00000036620|ENSMUSG00000020346|ENSMUSG00000036646|ENSMUSG00000035845	http://www.genome.jp/kegg-bin/show_pathway?mmu00510/mmu:13478%09red/mmu:140481%09red/mmu:227619%09red/mmu:13481%09red/mmu:17308%09red/mmu:103534%09red/mmu:53418%09red/mmu:223774%09red/mmu:56737%09red/mmu:67574%09red/mmu:102580%09red/mmu:107895%09red
Glycosylphosphatidylinositol(GPI)-anchor biosynthesis	KEGG PATHWAY	mmu00563	8	25	0.00649882	0.0161369	ENSMUSG00000045625|ENSMUSG00000038383|ENSMUSG00000026810|ENSMUSG00000025728|ENSMUSG00000031381|ENSMUSG00000079469|ENSMUSG00000017721|ENSMUSG00000021340	http://www.genome.jp/kegg-bin/show_pathway?mmu00563/mmu:14755%09red/mmu:14756%09red/mmu:78928%09red/mmu:13481%09red/mmu:55981%09red/mmu:228812%09red/mmu:239827%09red/mmu:18700%09red
Propanoate metabolism	KEGG PATHWAY	mmu00640	9	31	0.0067287	0.0165673	ENSMUSG00000074064|ENSMUSG00000057880|ENSMUSG00000000340|ENSMUSG00000022110|ENSMUSG00000022853|ENSMUSG00000060376|ENSMUSG00000027452|ENSMUSG00000020532|ENSMUSG00000052738	http://www.genome.jp/kegg-bin/show_pathway?mmu00640/mmu:107476%09red/mmu:268860%09red/mmu:74147%09red/mmu:56690%09red/mmu:12039%09red/mmu:13171%09red/mmu:56451%09red/mmu:68738%09red/mmu:20916%09red
Type II diabetes mellitus	KEGG PATHWAY	mmu04930	12	50	0.00690443	0.0168583	ENSMUSG00000063065|ENSMUSG00000020901|ENSMUSG00000035804|ENSMUSG00000018566|ENSMUSG00000051331|ENSMUSG00000039936|ENSMUSG00000015968|ENSMUSG00000041798|ENSMUSG00000005534|ENSMUSG00000004113|ENSMUSG00000048379|ENSMUSG00000029053	http://www.genome.jp/kegg-bin/show_pathway?mmu04930/mmu:26417%09red/mmu:12287%09red/mmu:20528%09red/mmu:103988%09red/mmu:320207%09red/mmu:12289%09red/mmu:12288%09red/mmu:67296%09red/mmu:18707%09red/mmu:18762%09red/mmu:16333%09red/mmu:16337%09red
Glutathione metabolism	KEGG PATHWAY	mmu00480	13	57	0.00722015	0.0174835	ENSMUSG00000042808|ENSMUSG00000030541|ENSMUSG00000001663|ENSMUSG00000001665|ENSMUSG00000004344|ENSMUSG00000039062|ENSMUSG00000023120|ENSMUSG00000063856|ENSMUSG00000075706|ENSMUSG00000031584|ENSMUSG00000027603|ENSMUSG00000025068|ENSMUSG00000004032	http://www.genome.jp/kegg-bin/show_pathway?mmu00480/mmu:14873%09red/mmu:269951%09red/mmu:14871%09red/mmu:16790%09red/mmu:332942%09red/mmu:103140%09red/mmu:207182%09red/mmu:14782%09red/mmu:14866%09red/mmu:14780%09red/mmu:625249%09red/mmu:14776%09red/mmu:14775%09red
Alanine, aspartate and glutamate metabolism	KEGG PATHWAY	mmu00250	10	38	0.00776515	0.0186491	ENSMUSG00000028737|ENSMUSG00000022546|ENSMUSG00000026473|ENSMUSG00000063428|ENSMUSG00000044005|ENSMUSG00000057880|ENSMUSG00000013629|ENSMUSG00000022751|ENSMUSG00000074141|ENSMUSG00000024903	http://www.genome.jp/kegg-bin/show_pathway?mmu00250/mmu:216456%09red/mmu:14645%09red/mmu:268860%09red/mmu:70503%09red/mmu:69719%09red/mmu:212647%09red/mmu:100328588%09red/mmu:100470%09red/mmu:76282%09red/mmu:52633%09red
Phototransduction	KEGG PATHWAY	mmu04744	8	26	0.0078584	0.0187196	ENSMUSG00000030324|ENSMUSG00000063130|ENSMUSG00000042282|ENSMUSG00000020907|ENSMUSG00000074003|ENSMUSG00000024575|ENSMUSG00000020599|ENSMUSG00000031789	http://www.genome.jp/kegg-bin/show_pathway?mmu04744/mmu:225600%09red/mmu:19739%09red/mmu:14918%09red/mmu:70405%09red/mmu:212541%09red/mmu:245650%09red/mmu:333329%09red/mmu:19674%09red
Citrate cycle (TCA cycle)	KEGG PATHWAY	mmu00020	9	32	0.00796483	0.0187976	ENSMUSG00000022477|ENSMUSG00000030541|ENSMUSG00000058076|ENSMUSG00000020917|ENSMUSG00000024892|ENSMUSG00000021913|ENSMUSG00000022110|ENSMUSG00000020456|ENSMUSG00000052738	http://www.genome.jp/kegg-bin/show_pathway?mmu00020/mmu:66052%09red/mmu:269951%09red/mmu:56451%09red/mmu:104112%09red/mmu:239017%09red/mmu:18563%09red/mmu:18293%09red/mmu:20916%09red/mmu:11429%09red
Aldosterone synthesis and secretion	KEGG PATHWAY	mmu04925	17	86	0.00801945	0.0187976	ENSMUSG00000031659|ENSMUSG00000041187|ENSMUSG00000024112|ENSMUSG00000063130|ENSMUSG00000035735|ENSMUSG00000015461|ENSMUSG00000021820|ENSMUSG00000039206|ENSMUSG00000110195|ENSMUSG00000037936|ENSMUSG00000051331|ENSMUSG00000042644|ENSMUSG00000057897|ENSMUSG00000015968|ENSMUSG00000022416|ENSMUSG00000003123|ENSMUSG00000020654	http://www.genome.jp/kegg-bin/show_pathway?mmu04925/mmu:207728%09red/mmu:269060%09red/mmu:12915%09red/mmu:104111%09red/mmu:12325%09red/mmu:12289%09red/mmu:12288%09red/mmu:70405%09red/mmu:12323%09red/mmu:101540%09red/mmu:231871%09red/mmu:11513%09red/mmu:58226%09red/mmu:20778%09red/mmu:16440%09red/mmu:16890%09red/mmu:239556%09red
ErbB signaling pathway	KEGG PATHWAY	mmu04012	17	87	0.00882398	0.0204331	ENSMUSG00000059923|ENSMUSG00000063065|ENSMUSG00000020919|ENSMUSG00000033352|ENSMUSG00000057897|ENSMUSG00000020901|ENSMUSG00000025499|ENSMUSG00000029999|ENSMUSG00000030602|ENSMUSG00000006134|ENSMUSG00000024830|ENSMUSG00000039936|ENSMUSG00000021820|ENSMUSG00000001729|ENSMUSG00000035027|ENSMUSG00000002948|ENSMUSG00000032311	http://www.genome.jp/kegg-bin/show_pathway?mmu04012/mmu:26417%09red/mmu:12325%09red/mmu:11651%09red/mmu:26396%09red/mmu:83961%09red/mmu:26398%09red/mmu:320207%09red/mmu:12929%09red/mmu:12323%09red/mmu:58988%09red/mmu:14784%09red/mmu:26400%09red/mmu:18707%09red/mmu:21802%09red/mmu:20851%09red/mmu:15461%09red/mmu:70584%09red
Endometrial cancer	KEGG PATHWAY	mmu05213	12	52	0.00892642	0.0204331	ENSMUSG00000059923|ENSMUSG00000063065|ENSMUSG00000020901|ENSMUSG00000025499|ENSMUSG00000024122|ENSMUSG00000006932|ENSMUSG00000024182|ENSMUSG00000024985|ENSMUSG00000070348|ENSMUSG00000039936|ENSMUSG00000035027|ENSMUSG00000001729	http://www.genome.jp/kegg-bin/show_pathway?mmu05213/mmu:18607%09red/mmu:26417%09red/mmu:11651%09red/mmu:26396%09red/mmu:320207%09red/mmu:12443%09red/mmu:21416%09red/mmu:14784%09red/mmu:18707%09red/mmu:12005%09red/mmu:12387%09red/mmu:15461%09red
Amyotrophic lateral sclerosis (ALS)	KEGG PATHWAY	mmu05014	12	52	0.00892642	0.0204331	ENSMUSG00000030209|ENSMUSG00000003873|ENSMUSG00000022610|ENSMUSG00000022054|ENSMUSG00000030341|ENSMUSG00000063856|ENSMUSG00000053436|ENSMUSG00000026959|ENSMUSG00000005674|ENSMUSG00000029361|ENSMUSG00000031628|ENSMUSG00000028599	http://www.genome.jp/kegg-bin/show_pathway?mmu05014/mmu:26416%09red/mmu:12028%09red/mmu:14812%09red/mmu:18040%09red/mmu:14810%09red/mmu:21938%09red/mmu:641376%09red/mmu:21937%09red/mmu:18125%09red/mmu:29857%09red/mmu:14775%09red/mmu:12367%09red
mRNA surveillance pathway	KEGG PATHWAY	mmu03015	18	96	0.0102372	0.023252	ENSMUSG00000001415|ENSMUSG00000041769|ENSMUSG00000029625|ENSMUSG00000054256|ENSMUSG00000040385|ENSMUSG00000114470|ENSMUSG00000069867|ENSMUSG00000022194|ENSMUSG00000020273|ENSMUSG00000029038|ENSMUSG00000024777|ENSMUSG00000064030|ENSMUSG00000020994|ENSMUSG00000027079|ENSMUSG00000019432|ENSMUSG00000029120|ENSMUSG00000022774|ENSMUSG00000022283	http://www.genome.jp/kegg-bin/show_pathway?mmu03015/mmu:53817%09red/mmu:18949%09red/mmu:54188%09red/mmu:54196%09red/mmu:225849%09red/mmu:68092%09red/mmu:52432%09red/mmu:68991%09red/mmu:18458%09red/mmu:19045%09red/mmu:78428%09red/mmu:105083%09red/mmu:269643%09red/mmu:17690%09red/mmu:229512%09red/mmu:216578%09red/mmu:382035%09red/mmu:98985%09red
Chagas disease (American trypanosomiasis)	KEGG PATHWAY	mmu05142	19	104	0.0106855	0.0240836	ENSMUSG00000031392|ENSMUSG00000024563|ENSMUSG00000063065|ENSMUSG00000024524|ENSMUSG00000022610|ENSMUSG00000020901|ENSMUSG00000035042|ENSMUSG00000022965|ENSMUSG00000001729|ENSMUSG00000047123|ENSMUSG00000029120|ENSMUSG00000021070|ENSMUSG00000039936|ENSMUSG00000041769|ENSMUSG00000031748|ENSMUSG00000027398|ENSMUSG00000030341|ENSMUSG00000033352|ENSMUSG00000053436	http://www.genome.jp/kegg-bin/show_pathway?mmu05142/mmu:26417%09red/mmu:26416%09red/mmu:14680%09red/mmu:12062%09red/mmu:15980%09red/mmu:26398%09red/mmu:14681%09red/mmu:320207%09red/mmu:20304%09red/mmu:52432%09red/mmu:269643%09red/mmu:16176%09red/mmu:11651%09red/mmu:18707%09red/mmu:29857%09red/mmu:16179%09red/mmu:106759%09red/mmu:21937%09red/mmu:17126%09red
RNA degradation	KEGG PATHWAY	mmu03018	16	83	0.0120498	0.0269387	ENSMUSG00000036270|ENSMUSG00000037296|ENSMUSG00000020277|ENSMUSG00000046139|ENSMUSG00000017264|ENSMUSG00000063524|ENSMUSG00000021962|ENSMUSG00000061559|ENSMUSG00000031601|ENSMUSG00000020423|ENSMUSG00000004267|ENSMUSG00000060600|ENSMUSG00000022283|ENSMUSG00000038957|ENSMUSG00000031848|ENSMUSG00000032040	http://www.genome.jp/kegg-bin/show_pathway?mmu03018/mmu:234699%09red/mmu:69305%09red/mmu:433182%09red/mmu:353190%09red/mmu:13807%09red/mmu:13808%09red/mmu:50783%09red/mmu:18641%09red/mmu:75901%09red/mmu:18458%09red/mmu:66317%09red/mmu:225929%09red/mmu:50912%09red/mmu:12227%09red/mmu:67207%09red/mmu:18983%09red
Natural killer cell mediated cytotoxicity	KEGG PATHWAY	mmu04650	21	121	0.0122281	0.0269387	ENSMUSG00000059923|ENSMUSG00000037405|ENSMUSG00000063065|ENSMUSG00000030579|ENSMUSG00000030830|ENSMUSG00000030167|ENSMUSG00000020901|ENSMUSG00000025499|ENSMUSG00000053219|ENSMUSG00000035027|ENSMUSG00000078452|ENSMUSG00000030149|ENSMUSG00000022965|ENSMUSG00000037202|ENSMUSG00000009621|ENSMUSG00000052736|ENSMUSG00000059456|ENSMUSG00000002699|ENSMUSG00000039936|ENSMUSG00000031628|ENSMUSG00000018012	http://www.genome.jp/kegg-bin/show_pathway?mmu04650/mmu:22325%09red/mmu:26417%09red/mmu:379043%09red/mmu:26396%09red/mmu:16408%09red/mmu:12367%09red/mmu:320207%09red/mmu:22177%09red/mmu:16822%09red/mmu:16641%09red/mmu:56554%09red/mmu:15980%09red/mmu:16642%09red/mmu:27007%09red/mmu:170758%09red/mmu:14784%09red/mmu:15894%09red/mmu:18707%09red/mmu:19229%09red/mmu:15461%09red/mmu:18646%09red
Leukocyte transendothelial migration	KEGG PATHWAY	mmu04670	21	121	0.0122281	0.0269387	ENSMUSG00000037405|ENSMUSG00000047109|ENSMUSG00000030830|ENSMUSG00000031740|ENSMUSG00000020901|ENSMUSG00000059456|ENSMUSG00000022610|ENSMUSG00000029528|ENSMUSG00000006932|ENSMUSG00000061353|ENSMUSG00000062825|ENSMUSG00000009621|ENSMUSG00000067818|ENSMUSG00000015950|ENSMUSG00000022469|ENSMUSG00000006457|ENSMUSG00000039936|ENSMUSG00000055976|ENSMUSG00000053436|ENSMUSG00000031955|ENSMUSG00000038235	http://www.genome.jp/kegg-bin/show_pathway?mmu04670/mmu:22325%09red/mmu:11474%09red/mmu:12927%09red/mmu:56173%09red/mmu:20315%09red/mmu:16408%09red/mmu:17390%09red/mmu:320207%09red/mmu:26416%09red/mmu:223864%09red/mmu:71908%09red/mmu:19303%09red/mmu:98932%09red/mmu:11465%09red/mmu:17969%09red/mmu:18707%09red/mmu:29857%09red/mmu:12387%09red/mmu:19229%09red/mmu:16456%09red/mmu:15894%09red
Nicotinate and nicotinamide metabolism	KEGG PATHWAY	mmu00760	9	35	0.0127175	0.0278077	ENSMUSG00000020622|ENSMUSG00000025041|ENSMUSG00000038242|ENSMUSG00000068417|ENSMUSG00000029082|ENSMUSG00000028992|ENSMUSG00000031090|ENSMUSG00000022574|ENSMUSG00000115338	http://www.genome.jp/kegg-bin/show_pathway?mmu00760/mmu:76952%09red/mmu:18950%09red/mmu:223646%09red/mmu:78914%09red/mmu:71872%09red/mmu:667034%09red/mmu:66454%09red/mmu:12182%09red/mmu:70881%09red
Thyroid cancer	KEGG PATHWAY	mmu05216	8	29	0.0132217	0.0286961	ENSMUSG00000063065|ENSMUSG00000025499|ENSMUSG00000030110|ENSMUSG00000015846|ENSMUSG00000006932|ENSMUSG00000024985|ENSMUSG00000070348|ENSMUSG00000035027	http://www.genome.jp/kegg-bin/show_pathway?mmu05216/mmu:26417%09red/mmu:26396%09red/mmu:12443%09red/mmu:21416%09red/mmu:19713%09red/mmu:20181%09red/mmu:12387%09red/mmu:15461%09red
Valine, leucine and isoleucine degradation	KEGG PATHWAY	mmu00280	12	56	0.0143257	0.0308635	ENSMUSG00000022186|ENSMUSG00000027709|ENSMUSG00000029545|ENSMUSG00000027984|ENSMUSG00000057880|ENSMUSG00000000340|ENSMUSG00000022853|ENSMUSG00000060376|ENSMUSG00000036138|ENSMUSG00000038242|ENSMUSG00000074141|ENSMUSG00000024903	http://www.genome.jp/kegg-bin/show_pathway?mmu00280/mmu:268860%09red/mmu:113868%09red/mmu:74147%09red/mmu:15107%09red/mmu:12039%09red/mmu:100328588%09red/mmu:13171%09red/mmu:71872%09red/mmu:72039%09red/mmu:67041%09red/mmu:100470%09red/mmu:11409%09red
PPAR signaling pathway	KEGG PATHWAY	mmu03320	16	85	0.014458	0.0309212	ENSMUSG00000030162|ENSMUSG00000002250|ENSMUSG00000028603|ENSMUSG00000030546|ENSMUSG00000059316|ENSMUSG00000025202|ENSMUSG00000024122|ENSMUSG00000015846|ENSMUSG00000022853|ENSMUSG00000024981|ENSMUSG00000078937|ENSMUSG00000036138|ENSMUSG00000029098|ENSMUSG00000025006|ENSMUSG00000050553|ENSMUSG00000116461	http://www.genome.jp/kegg-bin/show_pathway?mmu03320/mmu:18607%09red/mmu:20280%09red/mmu:103968%09red/mmu:433256%09red/mmu:12895%09red/mmu:19015%09red/mmu:113868%09red/mmu:74147%09red/mmu:80911%09red/mmu:30049%09red/mmu:26569%09red/mmu:14626%09red/mmu:20411%09red/mmu:20181%09red/mmu:108078%09red
Bacterial invasion of epithelial cells	KEGG PATHWAY	mmu05100	15	78	0.0150037	0.0316264	ENSMUSG00000000555|ENSMUSG00000028868|ENSMUSG00000050379|ENSMUSG00000029622|ENSMUSG00000020901|ENSMUSG00000029528|ENSMUSG00000006932|ENSMUSG00000037148|ENSMUSG00000006134|ENSMUSG00000062825|ENSMUSG00000039936|ENSMUSG00000026825|ENSMUSG00000022456|ENSMUSG00000031955|ENSMUSG00000058325	http://www.genome.jp/kegg-bin/show_pathway?mmu05100/mmu:12927%09red/mmu:242687%09red/mmu:330662%09red/mmu:320207%09red/mmu:16402%09red/mmu:12929%09red/mmu:19303%09red/mmu:11465%09red/mmu:56526%09red/mmu:18707%09red/mmu:24050%09red/mmu:12387%09red/mmu:11867%09red/mmu:13429%09red/mmu:78514%09red
Salmonella infection	KEGG PATHWAY	mmu05132	15	78	0.0150037	0.0316264	ENSMUSG00000029622|ENSMUSG00000028868|ENSMUSG00000052688|ENSMUSG00000028917|ENSMUSG00000022610|ENSMUSG00000039193|ENSMUSG00000003546|ENSMUSG00000063065|ENSMUSG00000020639|ENSMUSG00000062825|ENSMUSG00000016024|ENSMUSG00000022965|ENSMUSG00000053436|ENSMUSG00000027398|ENSMUSG00000057672	http://www.genome.jp/kegg-bin/show_pathway?mmu05132/mmu:16803%09red/mmu:26417%09red/mmu:242687%09red/mmu:268973%09red/mmu:15980%09red/mmu:226421%09red/mmu:382562%09red/mmu:16176%09red/mmu:11465%09red/mmu:74764%09red/mmu:29857%09red/mmu:69582%09red/mmu:11867%09red/mmu:26416%09red/mmu:320795%09red
Regulation of lipolysis in adipocytes	KEGG PATHWAY	mmu04923	12	57	0.0159987	0.033483	ENSMUSG00000035804|ENSMUSG00000030546|ENSMUSG00000020901|ENSMUSG00000003123|ENSMUSG00000031659|ENSMUSG00000033174|ENSMUSG00000028298|ENSMUSG00000039936|ENSMUSG00000020654|ENSMUSG00000001729|ENSMUSG00000005534|ENSMUSG00000025509	http://www.genome.jp/kegg-bin/show_pathway?mmu04923/mmu:103968%09red/mmu:12640%09red/mmu:66853%09red/mmu:104111%09red/mmu:320207%09red/mmu:23945%09red/mmu:11513%09red/mmu:11651%09red/mmu:18707%09red/mmu:16333%09red/mmu:16890%09red/mmu:16337%09red
Non-alcoholic fatty liver disease (NAFLD)	KEGG PATHWAY	mmu04932	25	157	0.0164122	0.0341049	ENSMUSG00000029513|ENSMUSG00000020715|ENSMUSG00000059201|ENSMUSG00000031059|ENSMUSG00000026942|ENSMUSG00000005534|ENSMUSG00000003873|ENSMUSG00000034957|ENSMUSG00000004054|ENSMUSG00000001729|ENSMUSG00000022820|ENSMUSG00000027947|ENSMUSG00000058076|ENSMUSG00000051811|ENSMUSG00000030341|ENSMUSG00000015846|ENSMUSG00000039936|ENSMUSG00000027398|ENSMUSG00000031628|ENSMUSG00000027673|ENSMUSG00000035804|…	http://www.genome.jp/kegg-bin/show_pathway?mmu04932/mmu:22030%09red/mmu:66091%09red/mmu:12028%09red/mmu:18707%09red/mmu:16333%09red/mmu:20463%09red/mmu:16194%09red/mmu:16337%09red/mmu:66046%09red/mmu:320207%09red/mmu:333182%09red/mmu:104130%09red/mmu:78943%09red/mmu:68194%09red/mmu:19079%09red/mmu:12367%09red/mmu:11651%09red/mmu:26403%09red/mmu:21937%09red/mmu:66052%09red/mmu:66152%09red/mmu:1260…
Glucagon signaling pathway	KEGG PATHWAY	mmu04922	18	102	0.0168892	0.0348489	ENSMUSG00000029513|ENSMUSG00000029167|ENSMUSG00000078937|ENSMUSG00000063130|ENSMUSG00000020277|ENSMUSG00000116461|ENSMUSG00000042644|ENSMUSG00000037112|ENSMUSG00000034793|ENSMUSG00000025127|ENSMUSG00000021820|ENSMUSG00000057897|ENSMUSG00000041798|ENSMUSG00000001729|ENSMUSG00000020532|ENSMUSG00000034055|ENSMUSG00000028645|ENSMUSG00000109324	http://www.genome.jp/kegg-bin/show_pathway?mmu04922/mmu:107476%09red/mmu:19079%09red/mmu:68401%09red/mmu:20525%09red/mmu:12895%09red/mmu:235344%09red/mmu:103988%09red/mmu:12325%09red/mmu:12323%09red/mmu:70405%09red/mmu:18641%09red/mmu:15469%09red/mmu:11651%09red/mmu:18679%09red/mmu:16440%09red/mmu:19017%09red/mmu:14527%09red
Fanconi anemia pathway	KEGG PATHWAY	mmu03460	11	51	0.0178871	0.0366498	ENSMUSG00000059772|ENSMUSG00000024906|ENSMUSG00000021461|ENSMUSG00000025646|ENSMUSG00000037991|ENSMUSG00000039187|ENSMUSG00000030493|ENSMUSG00000035367|ENSMUSG00000025144|ENSMUSG00000007646|ENSMUSG00000044702	http://www.genome.jp/kegg-bin/show_pathway?mmu03460/mmu:233826%09red/mmu:20892%09red/mmu:223970%09red/mmu:14088%09red/mmu:208836%09red/mmu:75764%09red/mmu:74386%09red/mmu:235610%09red/mmu:71711%09red/mmu:114714%09red/mmu:101831%09red
Other types of O-glycan biosynthesis	KEGG PATHWAY	mmu00514	8	31	0.0180355	0.0366973	ENSMUSG00000018169|ENSMUSG00000028538|ENSMUSG00000030074|ENSMUSG00000036587|ENSMUSG00000028700|ENSMUSG00000028541|ENSMUSG00000020260|ENSMUSG00000029570	http://www.genome.jp/kegg-bin/show_pathway?mmu00514/mmu:68273%09red/mmu:20441%09red/mmu:14347%09red/mmu:17305%09red/mmu:53418%09red/mmu:232313%09red/mmu:80294%09red/mmu:16848%09red
Steroid biosynthesis	KEGG PATHWAY	mmu00100	6	19	0.0185674	0.037262	ENSMUSG00000023045|ENSMUSG00000031168|ENSMUSG00000021273|ENSMUSG00000034926|ENSMUSG00000033105|ENSMUSG00000058454	http://www.genome.jp/kegg-bin/show_pathway?mmu00100/mmu:13360%09red/mmu:14137%09red/mmu:16987%09red/mmu:13595%09red/mmu:74754%09red/mmu:223920%09red
One carbon pool by folate	KEGG PATHWAY	mmu00670	6	19	0.0185674	0.037262	ENSMUSG00000029009|ENSMUSG00000030088|ENSMUSG00000021311|ENSMUSG00000022962|ENSMUSG00000001155|ENSMUSG00000020534	http://www.genome.jp/kegg-bin/show_pathway?mmu00670/mmu:238505%09red/mmu:14317%09red/mmu:107747%09red/mmu:17769%09red/mmu:20425%09red/mmu:14450%09red
Chronic myeloid leukemia	KEGG PATHWAY	mmu05220	14	73	0.0187129	0.0372985	ENSMUSG00000059923|ENSMUSG00000063065|ENSMUSG00000020919|ENSMUSG00000020901|ENSMUSG00000025499|ENSMUSG00000001729|ENSMUSG00000006134|ENSMUSG00000070348|ENSMUSG00000039936|ENSMUSG00000006728|ENSMUSG00000035027|ENSMUSG00000019777|ENSMUSG00000037373|ENSMUSG00000016477	http://www.genome.jp/kegg-bin/show_pathway?mmu05220/mmu:26417%09red/mmu:13016%09red/mmu:13557%09red/mmu:12567%09red/mmu:11651%09red/mmu:26396%09red/mmu:320207%09red/mmu:12443%09red/mmu:15182%09red/mmu:12929%09red/mmu:14784%09red/mmu:18707%09red/mmu:20851%09red/mmu:15461%09red
Aminoacyl-tRNA biosynthesis	KEGG PATHWAY	mmu00970	13	66	0.0193249	0.0382582	ENSMUSG00000029173|ENSMUSG00000032604|ENSMUSG00000004233|ENSMUSG00000026618|ENSMUSG00000038838|ENSMUSG00000026245|ENSMUSG00000068739|ENSMUSG00000018995|ENSMUSG00000028085|ENSMUSG00000010755|ENSMUSG00000021266|ENSMUSG00000056228|ENSMUSG00000021420	http://www.genome.jp/kegg-bin/show_pathway?mmu00970/mmu:71941%09red/mmu:23874%09red/mmu:229487%09red/mmu:381314%09red/mmu:97541%09red/mmu:244141%09red/mmu:27267%09red/mmu:70560%09red/mmu:20226%09red/mmu:69955%09red/mmu:22375%09red/mmu:68915%09red/mmu:211006%09red
Arrhythmogenic right ventricular cardiomyopathy (ARVC)	KEGG PATHWAY	mmu05412	14	74	0.0205154	0.0400734	ENSMUSG00000000555|ENSMUSG00000039952|ENSMUSG00000019146|ENSMUSG00000057914|ENSMUSG00000026768|ENSMUSG00000006932|ENSMUSG00000024985|ENSMUSG00000034664|ENSMUSG00000051331|ENSMUSG00000062825|ENSMUSG00000015968|ENSMUSG00000006457|ENSMUSG00000020882|ENSMUSG00000025348	http://www.genome.jp/kegg-bin/show_pathway?mmu05412/mmu:12296%09red/mmu:21416%09red/mmu:12387%09red/mmu:12300%09red/mmu:241226%09red/mmu:16404%09red/mmu:12289%09red/mmu:16402%09red/mmu:16399%09red/mmu:12288%09red/mmu:13138%09red/mmu:12295%09red/mmu:11465%09red/mmu:11474%09red
Pertussis	KEGG PATHWAY	mmu05133	14	74	0.0205154	0.0400734	ENSMUSG00000031392|ENSMUSG00000000555|ENSMUSG00000063065|ENSMUSG00000063130|ENSMUSG00000022610|ENSMUSG00000073418|ENSMUSG00000003184|ENSMUSG00000047123|ENSMUSG00000023224|ENSMUSG00000053436|ENSMUSG00000027398|ENSMUSG00000031628|ENSMUSG00000041515|ENSMUSG00000018899	http://www.genome.jp/kegg-bin/show_pathway?mmu05133/mmu:26417%09red/mmu:26416%09red/mmu:12258%09red/mmu:16402%09red/mmu:70405%09red/mmu:54131%09red/mmu:16362%09red/mmu:16176%09red/mmu:29857%09red/mmu:16179%09red/mmu:15900%09red/mmu:106759%09red/mmu:12367%09red/mmu:12268%09red
T cell receptor signaling pathway	KEGG PATHWAY	mmu04660	18	105	0.0212781	0.0412879	ENSMUSG00000059923|ENSMUSG00000042351|ENSMUSG00000063065|ENSMUSG00000002948|ENSMUSG00000022610|ENSMUSG00000020901|ENSMUSG00000025499|ENSMUSG00000001729|ENSMUSG00000024122|ENSMUSG00000023274|ENSMUSG00000030602|ENSMUSG00000009621|ENSMUSG00000006728|ENSMUSG00000030595|ENSMUSG00000035027|ENSMUSG00000002699|ENSMUSG00000039936|ENSMUSG00000053436	http://www.genome.jp/kegg-bin/show_pathway?mmu04660/mmu:22325%09red/mmu:18607%09red/mmu:12567%09red/mmu:12504%09red/mmu:26396%09red/mmu:11651%09red/mmu:17444%09red/mmu:320207%09red/mmu:18036%09red/mmu:16822%09red/mmu:14784%09red/mmu:18707%09red/mmu:26400%09red/mmu:29857%09red/mmu:26416%09red/mmu:15461%09red/mmu:70584%09red/mmu:26417%09red
Vitamin B6 metabolism	KEGG PATHWAY	mmu00750	4	9	0.0220413	0.0423501	ENSMUSG00000116165|ENSMUSG00000018659|ENSMUSG00000032788|ENSMUSG00000038242	http://www.genome.jp/kegg-bin/show_pathway?mmu00750/mmu:216134%09red/mmu:57028%09red/mmu:103711%09red/mmu:71872%09red
Dilated cardiomyopathy	KEGG PATHWAY	mmu05414	16	90	0.0221146	0.0423501	ENSMUSG00000000555|ENSMUSG00000039952|ENSMUSG00000026768|ENSMUSG00000062825|ENSMUSG00000057914|ENSMUSG00000019146|ENSMUSG00000032366|ENSMUSG00000031659|ENSMUSG00000034664|ENSMUSG00000051331|ENSMUSG00000051747|ENSMUSG00000020654|ENSMUSG00000015968|ENSMUSG00000028464|ENSMUSG00000025348|ENSMUSG00000020882	http://www.genome.jp/kegg-bin/show_pathway?mmu05414/mmu:12296%09red/mmu:12295%09red/mmu:12300%09red/mmu:22138%09red/mmu:326618%09red/mmu:241226%09red/mmu:16404%09red/mmu:12289%09red/mmu:16402%09red/mmu:16399%09red/mmu:12288%09red/mmu:13138%09red/mmu:11513%09red/mmu:11465%09red/mmu:104111%09red/mmu:22004%09red
Hepatitis B	KEGG PATHWAY	mmu05161	23	146	0.0228174	0.0431696	ENSMUSG00000003873|ENSMUSG00000015461|ENSMUSG00000020919|ENSMUSG00000003184|ENSMUSG00000047123|ENSMUSG00000070348|ENSMUSG00000026104|ENSMUSG00000001729|ENSMUSG00000016477|ENSMUSG00000059923|ENSMUSG00000063065|ENSMUSG00000002109|ENSMUSG00000002068|ENSMUSG00000039936|ENSMUSG00000031628|ENSMUSG00000033352|ENSMUSG00000020901|ENSMUSG00000025499|ENSMUSG00000004040|ENSMUSG00000059456|ENSMUSG00000025498|…	http://www.genome.jp/kegg-bin/show_pathway?mmu05161/mmu:107986%09red/mmu:12028%09red/mmu:18707%09red/mmu:26417%09red/mmu:54123%09red/mmu:320207%09red/mmu:54131%09red/mmu:12915%09red/mmu:20848%09red/mmu:20846%09red/mmu:19229%09red/mmu:106759%09red/mmu:12567%09red/mmu:14784%09red/mmu:13557%09red/mmu:12367%09red/mmu:11651%09red/mmu:26396%09red/mmu:12447%09red/mmu:12443%09red/mmu:26398%09red/mmu:2085…
Tuberculosis	KEGG PATHWAY	mmu05152	27	179	0.0228371	0.0431696	ENSMUSG00000003873|ENSMUSG00000026656|ENSMUSG00000059495|ENSMUSG00000032089|ENSMUSG00000057897|ENSMUSG00000022504|ENSMUSG00000022610|ENSMUSG00000016024|ENSMUSG00000021820|ENSMUSG00000026104|ENSMUSG00000036120|ENSMUSG00000001729|ENSMUSG00000060477|ENSMUSG00000031392|ENSMUSG00000063065|ENSMUSG00000063130|ENSMUSG00000030341|ENSMUSG00000031887|ENSMUSG00000076617|ENSMUSG00000027398|ENSMUSG00000031628|…	http://www.genome.jp/kegg-bin/show_pathway?mmu05152/mmu:108960%09red/mmu:11975%09red/mmu:70405%09red/mmu:12028%09red/mmu:14999%09red/mmu:14998%09red/mmu:71609%09red/mmu:14130%09red/mmu:26417%09red/mmu:26416%09red/mmu:56632%09red/mmu:20846%09red/mmu:21897%09red/mmu:15980%09red/mmu:12325%09red/mmu:12323%09red/mmu:12265%09red/mmu:12367%09red/mmu:11651%09red/mmu:16154%09red/mmu:21937%09red/mmu:16803%…
Long-term depression	KEGG PATHWAY	mmu04730	12	61	0.0241923	0.0454382	ENSMUSG00000063065|ENSMUSG00000033910|ENSMUSG00000070719|ENSMUSG00000025499|ENSMUSG00000033852|ENSMUSG00000042644|ENSMUSG00000033847|ENSMUSG00000035027|ENSMUSG00000031748|ENSMUSG00000018634|ENSMUSG00000005533|ENSMUSG00000029361	http://www.genome.jp/kegg-bin/show_pathway?mmu04730/mmu:26417%09red/mmu:78390%09red/mmu:12921%09red/mmu:26396%09red/mmu:232889%09red/mmu:16001%09red/mmu:14681%09red/mmu:18125%09red/mmu:60596%09red/mmu:16440%09red/mmu:15461%09red/mmu:211429%09red
Measles	KEGG PATHWAY	mmu05162	22	139	0.0245144	0.0457499	ENSMUSG00000059970|ENSMUSG00000026656|ENSMUSG00000031805|ENSMUSG00000020919|ENSMUSG00000020383|ENSMUSG00000003184|ENSMUSG00000068227|ENSMUSG00000070348|ENSMUSG00000030595|ENSMUSG00000026104|ENSMUSG00000001729|ENSMUSG00000031392|ENSMUSG00000046707|ENSMUSG00000002068|ENSMUSG00000039936|ENSMUSG00000027398|ENSMUSG00000068335|ENSMUSG00000020901|ENSMUSG00000004040|ENSMUSG00000025498|ENSMUSG00000022965|…	http://www.genome.jp/kegg-bin/show_pathway?mmu05162/mmu:14130%09red/mmu:13448%09red/mmu:18707%09red/mmu:320207%09red/mmu:18036%09red/mmu:54131%09red/mmu:20848%09red/mmu:16163%09red/mmu:20846%09red/mmu:16453%09red/mmu:12567%09red/mmu:15980%09red/mmu:13000%09red/mmu:11651%09red/mmu:16185%09red/mmu:12447%09red/mmu:12443%09red/mmu:54123%09red/mmu:16176%09red/mmu:15512%09red/mmu:16179%09red/mmu:20851%…
Nicotine addiction	KEGG PATHWAY	mmu05033	9	40	0.0248885	0.0461539	ENSMUSG00000031344|ENSMUSG00000030209|ENSMUSG00000070570|ENSMUSG00000027950|ENSMUSG00000027577|ENSMUSG00000030525|ENSMUSG00000029054|ENSMUSG00000026959|ENSMUSG00000004113	http://www.genome.jp/kegg-bin/show_pathway?mmu05033/mmu:12287%09red/mmu:11438%09red/mmu:57249%09red/mmu:14812%09red/mmu:14403%09red/mmu:14810%09red/mmu:72961%09red/mmu:11441%09red/mmu:11444%09red
Tryptophan metabolism	KEGG PATHWAY	mmu00380	10	47	0.0250796	0.0462158	ENSMUSG00000017718|ENSMUSG00000020804|ENSMUSG00000093485|ENSMUSG00000027984|ENSMUSG00000038242|ENSMUSG00000022853|ENSMUSG00000021913|ENSMUSG00000020456|ENSMUSG00000074141|ENSMUSG00000024903	http://www.genome.jp/kegg-bin/show_pathway?mmu00380/mmu:74147%09red/mmu:71872%09red/mmu:15107%09red/mmu:100328588%09red/mmu:239017%09red/mmu:100470%09red/mmu:71562%09red/mmu:18293%09red/mmu:11298%09red
Hypertrophic cardiomyopathy (HCM)	KEGG PATHWAY	mmu05410	15	84	0.0253352	0.046395	ENSMUSG00000000555|ENSMUSG00000029513|ENSMUSG00000026768|ENSMUSG00000062825|ENSMUSG00000057914|ENSMUSG00000019146|ENSMUSG00000032366|ENSMUSG00000039952|ENSMUSG00000034664|ENSMUSG00000051331|ENSMUSG00000051747|ENSMUSG00000015968|ENSMUSG00000028464|ENSMUSG00000025348|ENSMUSG00000020882	http://www.genome.jp/kegg-bin/show_pathway?mmu05410/mmu:12296%09red/mmu:19079%09red/mmu:12295%09red/mmu:12300%09red/mmu:22138%09red/mmu:326618%09red/mmu:241226%09red/mmu:16404%09red/mmu:12289%09red/mmu:16402%09red/mmu:16399%09red/mmu:12288%09red/mmu:13138%09red/mmu:11465%09red/mmu:22004%09red
RIG-I-like receptor signaling pathway	KEGG PATHWAY	mmu04622	13	69	0.0256349	0.0465174	ENSMUSG00000032109|ENSMUSG00000036712|ENSMUSG00000022610|ENSMUSG00000025498|ENSMUSG00000003184|ENSMUSG00000031154|ENSMUSG00000031887|ENSMUSG00000030595|ENSMUSG00000034855|ENSMUSG00000038517|ENSMUSG00000053436|ENSMUSG00000032171|ENSMUSG00000026942	http://www.genome.jp/kegg-bin/show_pathway?mmu04622/mmu:74256%09red/mmu:26416%09red/mmu:23988%09red/mmu:22030%09red/mmu:71609%09red/mmu:18036%09red/mmu:54131%09red/mmu:54123%09red/mmu:270151%09red/mmu:15945%09red/mmu:54644%09red/mmu:29857%09red/mmu:73174%09red
Butanoate metabolism	KEGG PATHWAY	mmu00650	7	27	0.0257195	0.0465174	ENSMUSG00000022186|ENSMUSG00000046598|ENSMUSG00000029545|ENSMUSG00000027984|ENSMUSG00000022853|ENSMUSG00000057880|ENSMUSG00000020988	http://www.genome.jp/kegg-bin/show_pathway?mmu00650/mmu:268860%09red/mmu:74147%09red/mmu:15107%09red/mmu:217666%09red/mmu:67041%09red/mmu:71911%09red/mmu:11409%09red
Sphingolipid metabolism	KEGG PATHWAY	mmu00600	10	48	0.0280046	0.049831	ENSMUSG00000021003|ENSMUSG00000057342|ENSMUSG00000021759|ENSMUSG00000024887|ENSMUSG00000035891|ENSMUSG00000021263|ENSMUSG00000028467|ENSMUSG00000030510|ENSMUSG00000030760|ENSMUSG00000022620	http://www.genome.jp/kegg-bin/show_pathway?mmu00600/mmu:230101%09red/mmu:14420%09red/mmu:545975%09red/mmu:56632%09red/mmu:223753%09red/mmu:11883%09red/mmu:70059%09red/mmu:19012%09red/mmu:66190%09red/mmu:54447%09red
Inositol phosphate metabolism	KEGG PATHWAY	mmu00562	13	70	0.0280414	0.049831	ENSMUSG00000030269|ENSMUSG00000026102|ENSMUSG00000026288|ENSMUSG00000026113|ENSMUSG00000023805|ENSMUSG00000024998|ENSMUSG00000039936|ENSMUSG00000026173|ENSMUSG00000057963|ENSMUSG00000029055|ENSMUSG00000022613|ENSMUSG00000006127|ENSMUSG00000032737	http://www.genome.jp/kegg-bin/show_pathway?mmu00562/mmu:269615%09red/mmu:18802%09red/mmu:74055%09red/mmu:217837%09red/mmu:19062%09red/mmu:97287%09red/mmu:16329%09red/mmu:56727%09red/mmu:269180%09red/mmu:16331%09red/mmu:18707%09red/mmu:16332%09red/mmu:20975%09red
Osteoclast differentiation	KEGG PATHWAY	mmu04380	21	133	0.0280618	0.049831	ENSMUSG00000059923|ENSMUSG00000063065|ENSMUSG00000022965|ENSMUSG00000036712|ENSMUSG00000002948|ENSMUSG00000022610|ENSMUSG00000020901|ENSMUSG00000026656|ENSMUSG00000002111|ENSMUSG00000001729|ENSMUSG00000030341|ENSMUSG00000030579|ENSMUSG00000039936|ENSMUSG00000022414|ENSMUSG00000015950|ENSMUSG00000026104|ENSMUSG00000002699|ENSMUSG00000027398|ENSMUSG00000053436|ENSMUSG00000026072|ENSMUSG00000026942	http://www.genome.jp/kegg-bin/show_pathway?mmu04380/mmu:26417%09red/mmu:20375%09red/mmu:17969%09red/mmu:11651%09red/mmu:74256%09red/mmu:22030%09red/mmu:320207%09red/mmu:16176%09red/mmu:16822%09red/mmu:26400%09red/mmu:15980%09red/mmu:16177%09red/mmu:66513%09red/mmu:14784%09red/mmu:18707%09red/mmu:20846%09red/mmu:29857%09red/mmu:22177%09red/mmu:26416%09red/mmu:21937%09red/mmu:14130%09red
--------------------
#Term	Database	ID	Input number	Background number	P-Value	Corrected P-Value	Input	Hyperlink
--------------------
#Term	Database	ID	Input number	Background number	P-Value	Corrected P-Value	Input	Hyperlink
--------------------
