# Supplementary material for: Prmt7 Downregulation in Mouse Spermatogonia Functions through miR-877-3p/Col6a3
Source: Life (Basel). 2022 Aug 5;12(8):1194. doi: 10.3390/life12081194 (PMC9410080; doi:10.3390/life12081194)
Supplement: Supplementary file 1 [file life-12-01194-s001.zip › Supplementary File S3-intersection gene screening.xlsx]

## Sheet: DEmi-DEG pairs obtained
	DEmiRNA	Log2 FC of DEmiRNA	target gene/DEG	Log2 FC of DEG
1	mmu-let-7i-5p、mmu-miR-324-5p、mmu-miR-328-3p		Rgs16	1.64576
2	mmu-miR-10a-5p、mmu-miR-10b-5p、mmu-miR-351-5p		C4b	1.33121
3	mmu-miR-125b-1-3p	0.19731	Rho	2.27291
4	mmu-miR-129-5p	0.81171	Pcp4l1	1.14216
5	mmu-miR-129b-3p	0.81178	Il19	2.14797
6	mmu-miR-135b-3p	1.2883	Fut7	-1.61563
7	mmu-miR-135b-5p		Epgn	1.04105
8	mmu-miR-140-5p	-0.21715	Atp2c2	1.25189
9	mmu-miR-140-5p、mmu-miR-503-5p		Trf	1.09428
10	mmu-miR-196b-5p	0.51612	Bgn	1.08488
11	mmu-miR-199a-3p	0.41824	Saa3	1.36365
12	mmu-miR-210-3p	0.25056	Nell2	1.01665
13	mmu-miR-30d-5p	-0.40363	Gm14406	1.38014
14	mmu-miR-31-5p	-0.57419	Cracdl	1.03064
15	mmu-miR-322-5p	0.33956	Disp2	2.01986
16	mmu-miR-322-5p		Ly6a	1.21614
17	mmu-miR-324-5p	-0.5027	Hmcn2	1.12396
18	mmu-miR-328-3p	0.45671	Fxyd3	2.46372
19	mmu-miR-328-3p		Fgf22	2.07558
20	mmu-miR-328-3p		Ttc16	1.19117
21	mmu-miR-328-3p		H2ax	-1.10332
22	mmu-miR-328-3p		Nutm1	-1.65941
23	mmu-miR-34c-5p	0.28575	C9	1.87806
24	mmu-miR-351-5p	0.28438	Acod1	1.65411
25	mmu-miR-351-5p		Krt8	1.4863
26	mmu-miR-351-5p		Pipox	1.2606
27	mmu-miR-351-5p		Plb1	1.20991
28	mmu-miR-351-5p		Adhfe1	1.18218
29	mmu-miR-351-5p		Clu	1.16632
30	mmu-miR-351-5p		Epha7	1.13241
31	mmu-miR-351-5p		Myo7a	1.01383
32	mmu-miR-351-5p		Syngr3	-1.12766
33	mmu-miR-455-3p	0.40243	Tmem220	1.19917
34	mmu-miR-501-3p	-0.49215	Lefty2	1.69218
35	mmu-miR-615-3p	0.27479	Grhl2	1.06092
36	mmu-miR-7a-5p	0.34309	Defb42	1.71793
37	mmu-miR-877-5p	-0.49096	Col6a3	1.07982
	Demi-DEG pair with opposite expression pattern screened by deleting nonunique miRNAs, including >1 miRNA targeting 1 gene and 1 miRNA targeting >1 gene
	DEmiRNA	Log2 FC of DEmiRNA	target gene/DEG	Log2 FC of DEG
1	mmu-miR-135b-3p	1.2883	Fut7	-1.61563
2	mmu-miR-140-5p	-0.21715	Atp2c2	1.25189
3	mmu-miR-30d-5p	-0.40363	Gm14406	1.38014
4	mmu-miR-31-5p	-0.57419	Cracdl	1.03064
5	mmu-miR-324-5p	-0.5027	Hmcn2	1.12396
6	mmu-miR-501-3p	-0.49215	Lefty2	1.69218
7	mmu-miR-877-5p	-0.49096	Col6a3	1.07982
